# Supplementary material for: Genetic architecture dissection by genome-wide association analysis reveals avian eggshell ultrastructure traits
Source: Sci Rep. 2016 Jul 26;6:28836. doi: 10.1038/srep28836 (PMC4960555; doi:10.1038/srep28836)
Supplement: Supplementary Dataset 1 [file srep28836-s2.xls]

## Sheet: Supplementary Table 1
Supplementary Table 1: Summary of genome-wide significant SNPs with respect to eggshell ultrastructure traits by univariate GWAS
The genome-wide significant threshold P-value were 8.43E-07.
In last column, EST refers to eggshell thickness; ET refers to effective layer thickness of eggshell; MT refers to mammillary layer thickness of eggshell; MD refers to mammillary density.
chr	rs	ps	n_miss	allele1	allele0	af	beta	se	l_remle	p_wald	trait
1	rs314959387	60160759	0	A	T	0.499	0.299769	0.0602957	1.26747	7.91752e-07	EST
1	rs313321302	60163758	0	A	G	0.499	0.299769	0.0602957	1.26747	7.91752e-07	EST
1	rs314898843	60312843	0	G	A	0.482	-0.312912	0.060568	1.2549	2.92815e-07	EST
1	rs316089237	60532010	0	G	A	0.456	-0.308549	0.0590426	1.19577	2.14525e-07	EST
1	rs316572726	60542981	0	A	G	0.478	-0.342662	0.0590322	1.13677	8.87203e-09	EST
1	rs313822026	60604387	0	G	C	0.478	-0.348198	0.0588351	1.12332	4.58914e-09	EST
1	rs315180470	60608203	0	A	G	0.478	-0.345432	0.0588863	1.12822	6.22012e-09	EST
1	rs14833357	60613324	0	T	G	0.477	-0.342712	0.0589214	1.12216	8.29066e-09	EST
1	rs14833404	60646439	0	T	C	0.477	-0.345398	0.0588987	1.12255	6.28516e-09	EST
1	rs14833411	60649049	0	A	T	0.458	-0.296725	0.0594787	1.21942	7.26453e-07	EST
1	rs314272759	60651294	0	T	G	0.458	-0.296725	0.0594787	1.21942	7.26453e-07	EST
1	rs13875355	60663717	0	T	C	0.453	-0.301668	0.0585401	1.20509	3.13446e-07	EST
1	rs313833099	60687547	0	G	A	0.453	-0.316743	0.0588073	1.17669	9.1462e-08	EST
1	rs314642824	60693868	0	A	T	0.454	-0.311212	0.0587011	1.18055	1.43763e-07	EST
1	rs312318697	60714475	0	G	A	0.451	-0.324213	0.0584188	1.16138	3.74056e-08	EST
1	rs313181139	60726680	0	G	A	0.453	-0.316743	0.0588073	1.17669	9.1462e-08	EST
1	rs315276859	60732781	0	A	G	0.451	-0.304952	0.0588082	1.19987	2.64913e-07	EST
1	rs316334865	60760441	0	C	T	0.488	-0.327006	0.0592042	1.13368	4.32846e-08	EST
1	rs318203061	60766479	0	G	A	0.488	-0.327006	0.0592042	1.13368	4.32846e-08	EST
1	rs315876100	60787131	0	C	T	0.478	-0.314471	0.0592377	1.09879	1.3851e-07	EST
1	rs312464552	60804920	0	G	A	0.452	-0.315356	0.0587607	1.17261	1.01494e-07	EST
1	rs312983082	60819065	0	T	G	0.453	-0.321127	0.0587606	1.16251	5.96185e-08	EST
1	rs317166906	60861512	0	G	A	0.476	-0.313467	0.0588475	1.15683	1.25745e-07	EST
1	rs314360808	60873707	0	A	G	0.453	-0.321497	0.0588672	1.16532	6.08038e-08	EST
1	rs314202415	60876248	0	C	T	0.453	-0.321497	0.0588672	1.16532	6.08038e-08	EST
1	rs316680388	60898774	0	C	T	0.477	-0.322067	0.0589578	1.09356	6.03806e-08	EST
1	rs316866285	60905269	0	G	A	0.489	-0.325997	0.0590335	1.13616	4.35554e-08	EST
1	rs317924057	60906988	0	C	T	0.489	-0.325997	0.0590335	1.13616	4.35554e-08	EST
1	rs317415589	60928071	0	A	G	0.489	-0.325997	0.0590335	1.13616	4.35554e-08	EST
1	rs315638180	60930108	0	A	G	0.489	-0.325997	0.0590335	1.13616	4.35554e-08	EST
1	rs312937916	60930536	0	T	C	0.489	-0.325997	0.0590335	1.13616	4.35554e-08	EST
1	rs313784392	60941457	0	T	C	0.489	-0.325997	0.0590335	1.13616	4.35554e-08	EST
1	rs318201557	60953566	0	G	T	0.49	-0.328973	0.0589475	1.13668	3.14977e-08	EST
1	rs312398144	60975218	0	T	C	0.474	-0.360014	0.058712	1.10882	1.28776e-09	EST
1	rs13875700	60989447	0	C	A	0.488	-0.332426	0.0590048	1.13296	2.34153e-08	EST
1	rs312414454	61027500	0	G	T	0.486	-0.371652	0.0589757	1.1148	4.55703e-10	EST
1	rs13875752	61041924	0	C	T	0.439	-0.309747	0.059301	1.22381	2.17431e-07	EST
1	rs312817963	61097221	0	C	T	0.415	-0.293969	0.057836	1.13929	4.50495e-07	EST
1	rs14833862	61107904	0	G	A	0.461	-0.360982	0.0582078	1.01058	8.43272e-10	EST
1	rs313876651	61114014	0	A	G	0.461	-0.36308	0.0579197	1.00616	5.59041e-10	EST
1	rs316788475	61115309	0	A	G	0.461	-0.360982	0.0582078	1.01058	8.43272e-10	EST
1	rs13875838	61124573	0	G	A	0.464	-0.319805	0.058818	1.14926	6.93694e-08	EST
1	rs316156665	61139525	0	C	T	0.461	-0.359322	0.0583256	1.01585	1.08195e-09	EST
1	rs316002512	61141314	0	G	A	0.473	-0.357562	0.0585897	1.08178	1.53418e-09	EST
1	rs315845833	61144106	0	C	T	0.463	-0.35405	0.0587727	1.12885	2.45728e-09	EST
1	rs318231930	61146506	0	G	A	0.463	-0.35405	0.0587727	1.12885	2.45728e-09	EST
1	rs314937108	61147940	0	T	C	0.463	-0.326043	0.0588349	1.15062	3.91282e-08	EST
1	rs313549183	61159783	0	A	C	0.428	-0.316699	0.0589763	1.15368	9.9788e-08	EST
1	rs15288318	61161671	0	C	T	0.441	-0.316157	0.0589285	1.2068	1.02413e-07	EST
1	rs314948983	61200712	0	G	A	0.452	-0.328449	0.0587401	1.08988	2.96639e-08	EST
1	rs316307403	61204765	0	T	C	0.474	-0.348173	0.0585922	1.08372	3.98425e-09	EST
1	rs312690113	61221378	0	G	T	0.474	-0.36063	0.0584684	1.08161	1.03497e-09	EST
1	rs316031918	61250095	0	T	C	0.45	-0.345089	0.0582907	1.1363	4.53741e-09	EST
1	rs14834021	61253653	0	C	T	0.473	-0.36095	0.0583065	1.07462	9.01966e-10	EST
1	rs14834035	61263234	0	G	A	0.474	-0.358671	0.0585007	1.08805	1.29402e-09	EST
1	rs315376100	61266191	0	T	C	0.473	-0.36095	0.0583065	1.07462	9.01966e-10	EST
1	rs314199637	61270082	0	T	C	0.472	-0.368589	0.0583235	1.06453	4.07768e-10	EST
1	rs315780134	61274375	0	G	T	0.476	-0.360617	0.0584997	1.08123	1.05727e-09	EST
1	rs14834051	61280268	0	T	C	0.473	-0.36095	0.0583065	1.07462	9.01966e-10	EST
1	rs315426793	61289292	0	C	T	0.461	-0.363082	0.0582169	1.01274	6.80322e-10	EST
1	rs315938314	61293638	0	A	C	0.437	-0.346307	0.0582529	1.07758	3.92421e-09	EST
1	rs315057194	61301158	0	A	G	0.436	-0.346587	0.0583418	1.07956	4.02352e-09	EST
1	rs312682507	61328058	0	C	T	0.42	-0.303118	0.05892	1.31327	3.27737e-07	EST
1	rs313456658	61332422	0	A	C	0.419	-0.296238	0.058999	1.31957	6.16995e-07	EST
1	rs317009239	61336948	0	C	T	0.419	-0.296238	0.058999	1.31957	6.16995e-07	EST
1	rs317873642	61339883	0	T	C	0.42	-0.303118	0.05892	1.31327	3.27737e-07	EST
1	rs315771606	61341835	0	G	A	0.469	-0.37653	0.0582908	1.0557	1.69962e-10	EST
1	rs13876105	61347231	0	A	C	0.463	-0.360013	0.0581475	1.03178	8.97505e-10	EST
1	rs14834144	61353278	0	G	T	0.464	-0.356643	0.0581877	1.04031	1.3088e-09	EST
1	rs317698996	61368938	0	T	C	0.464	-0.356643	0.0581877	1.04031	1.3088e-09	EST
1	rs314623949	61374464	0	G	C	0.476	-0.355285	0.0582915	1.10144	1.60824e-09	EST
1	rs316621915	61378501	0	C	T	0.476	-0.355285	0.0582915	1.10144	1.60824e-09	EST
1	rs315447902	61395657	0	A	G	0.462	-0.348059	0.0584293	1.04677	3.65598e-09	EST
1	rs313669400	61395791	0	T	C	0.405	-0.299158	0.0594884	1.26758	5.93109e-07	EST
1	rs315345997	61410676	0	A	G	0.448	-0.333749	0.058146	1.06568	1.28624e-08	EST
1	rs316566873	61417251	0	A	T	0.474	-0.338995	0.0585193	1.10835	9.49515e-09	EST
1	rs315780133	61417714	0	A	G	0.448	-0.333749	0.058146	1.06568	1.28624e-08	EST
1	rs15288975	61429435	0	G	A	0.414	-0.29677	0.0593292	1.21858	6.79173e-07	EST
1	rs15289009	61445059	0	C	T	0.414	-0.29642	0.0592679	1.20915	6.81706e-07	EST
1	rs317663720	61451632	0	G	C	0.474	-0.344624	0.0582401	1.07922	4.61381e-09	EST
1	rs13656648	61465250	0	G	A	0.409	-0.294758	0.0585075	1.20476	5.66356e-07	EST
1	rs314067391	61487446	0	G	A	0.426	-0.305719	0.0590103	1.13382	2.71564e-07	EST
1	rs15289154	61489447	0	C	T	0.428	-0.298395	0.0590714	1.14758	5.28767e-07	EST
1	rs315246860	61494270	0	A	G	0.459	-0.352488	0.0584195	0.989469	2.31964e-09	EST
1	rs316675124	61495238	0	G	A	0.475	-0.340376	0.0583544	1.07076	7.53848e-09	EST
1	rs315299962	61501237	0	C	T	0.467	-0.306658	0.0584735	1.14057	1.94615e-07	EST
1	rs317482704	61506765	0	G	A	0.466	-0.308935	0.0583881	1.14072	1.52073e-07	EST
1	rs15289188	61510389	0	T	C	0.466	-0.30569	0.058529	1.13829	2.17906e-07	EST
1	rs313012563	61512868	0	C	A	0.467	-0.306658	0.0584735	1.14057	1.94615e-07	EST
1	rs317752026	61541636	0	C	T	0.467	-0.306392	0.0584904	1.1387	2.00924e-07	EST
1	rs314821596	61547184	0	C	T	0.477	-0.337901	0.0581586	1.05927	8.60406e-09	EST
1	rs313862623	61548505	0	G	C	0.476	-0.341433	0.0579093	1.05142	5.22528e-09	EST
1	rs13656695	61548758	0	A	C	0.477	-0.337901	0.0581586	1.05927	8.60406e-09	EST
1	rs313521238	61552658	0	C	T	0.475	-0.331046	0.0583182	1.08035	1.84181e-08	EST
1	rs315312990	61556780	0	G	A	0.477	-0.337901	0.0581586	1.05927	8.60406e-09	EST
1	rs316039103	61559138	0	T	C	0.444	-0.292671	0.0585608	1.20225	6.94269e-07	EST
1	rs317940030	61563163	0	C	A	0.463	-0.335025	0.0580646	1.01172	1.08345e-08	EST
1	rs15289366	61566854	0	A	T	0.432	-0.293896	0.0586147	1.1558	6.39397e-07	EST
1	rs314276519	61589129	0	C	G	0.46	-0.318287	0.0582844	1.11466	6.09568e-08	EST
1	rs317555759	61595661	0	G	A	0.476	-0.33491	0.0580385	1.05044	1.07969e-08	EST
1	rs312744122	61618394	0	C	T	0.477	-0.333474	0.0581357	1.0589	1.3137e-08	EST
1	rs315924361	61664033	0	T	C	0.472	-0.343435	0.05808	1.02758	4.72757e-09	EST
1	rs314239844	61673779	0	C	T	0.472	-0.343435	0.05808	1.02758	4.72757e-09	EST
1	rs318147047	61678588	0	G	A	0.472	-0.343435	0.05808	1.02758	4.72757e-09	EST
1	rs314432141	61697487	0	C	T	0.468	-0.339356	0.0570829	1.05578	3.92233e-09	EST
1	rs313670236	61700759	0	G	A	0.456	-0.334075	0.0578166	1.0495	1.03299e-08	EST
1	rs312935179	61703984	0	C	A	0.459	-0.351667	0.057959	0.971055	1.89609e-09	EST
1	rs314905564	61804667	0	A	C	0.457	-0.338542	0.0573974	1.0193	5.15845e-09	EST
1	rs315273703	61806199	0	G	A	0.467	-0.344594	0.0571812	0.964545	2.42388e-09	EST
1	rs316324927	61808228	0	G	T	0.458	-0.339683	0.0574534	0.963256	4.74989e-09	EST
1	rs316240764	61815396	0	T	C	0.449	-0.310871	0.0581678	1.05149	1.14443e-07	EST
1	rs314685327	61888052	0	A	G	0.457	-0.342741	0.057573	0.963459	3.73795e-09	EST
1	rs315256364	61897257	0	G	A	0.428	-0.29307	0.0585383	1.1135	6.64339e-07	EST
1	rs14834750	61916691	0	C	A	0.457	-0.339949	0.0576769	0.950425	5.28588e-09	EST
1	rs316292016	61947016	0	G	T	0.454	-0.332583	0.0578411	0.977491	1.21415e-08	EST
1	rs315378452	62031941	0	G	A	0.476	0.297052	0.0585245	1.10884	4.67198e-07	EST
1	rs316105138	62035916	0	A	G	0.475	0.296391	0.0585452	1.09978	4.99527e-07	EST
1	rs318112703	62048257	0	T	C	0.429	-0.292997	0.058109	1.10689	5.54267e-07	EST
1	rs13656955	62173446	0	C	T	0.483	0.295146	0.0583786	1.09536	5.17348e-07	EST
1	rs14835025	62175980	0	C	T	0.483	0.295146	0.0583786	1.09536	5.17348e-07	EST
1	rs313108307	62210316	0	T	C	0.483	0.303169	0.0581541	1.07964	2.29257e-07	EST
1	rs14835070	62224115	0	C	T	0.433	-0.304127	0.0573949	1.05646	1.45912e-07	EST
1	rs314736732	62309662	0	C	T	0.447	-0.329572	0.0577348	1.02385	1.53824e-08	EST
1	rs14835230	62357034	0	C	T	0.455	-0.350369	0.0571662	0.92598	1.31057e-09	EST
1	rs13657100	62374507	0	T	C	0.432	-0.305258	0.0574619	1.04119	1.35796e-07	EST
1	rs313767044	62500147	0	C	T	0.429	-0.299396	0.0574882	1.06937	2.35644e-07	EST
1	rs313157197	62579194	0	C	T	0.484	0.315513	0.0570171	0.967823	4.08965e-08	EST
1	rs13657155	62599898	0	A	T	0.423	-0.311244	0.0570187	1.07276	6.17241e-08	EST
1	rs313749294	62606372	0	C	G	0.483	0.329199	0.0567407	0.958835	9.01948e-09	EST
1	rs14835538	62667241	0	A	G	0.493	0.299978	0.0571666	1.0568	1.9152e-07	EST
1	rs313625769	62669508	0	C	T	0.492	0.307883	0.0570042	1.04669	8.43796e-08	EST
1	rs315979356	62670694	0	A	G	0.427	-0.307966	0.0583302	1.1227	1.61518e-07	EST
1	rs14835549	62671074	0	G	A	0.492	0.306229	0.0569212	1.0527	9.4587e-08	EST
1	rs316365632	62677118	0	T	C	0.492	0.307883	0.0570042	1.04669	8.43796e-08	EST
1	rs14835559	62680943	0	A	G	0.492	0.308621	0.0570592	1.05842	8.09242e-08	EST
1	rs14835581	62694776	0	C	T	0.492	0.308621	0.0570592	1.05842	8.09242e-08	EST
1	rs315037680	62698290	0	T	C	0.492	0.308621	0.0570592	1.05842	8.09242e-08	EST
1	rs14835590	62698566	0	G	A	0.492	0.308621	0.0570592	1.05842	8.09242e-08	EST
1	rs14835629	62719311	0	A	G	0.427	-0.309409	0.0584539	1.13581	1.50337e-07	EST
1	rs14835748	62829145	0	A	G	0.446	-0.341326	0.057985	0.995208	5.52401e-09	EST
1	rs13877573	62895017	0	A	G	0.446	-0.341707	0.0581762	0.999275	5.95142e-09	EST
1	rs315735990	62898857	0	A	G	0.481	0.33667	0.056843	0.962487	4.4673e-09	EST
1	rs13877596	62914346	0	T	C	0.427	-0.313801	0.0583501	1.13415	9.56055e-08	EST
1	rs13877602	62932507	0	T	C	0.423	-0.324095	0.0575833	1.07696	2.41622e-08	EST
1	rs15292149	62937170	0	C	G	0.434	-0.330113	0.0578463	1.01934	1.55269e-08	EST
1	rs13657220	62946830	0	G	A	0.433	-0.327401	0.0578349	1.02509	2.01111e-08	EST
1	rs13877614	62951240	0	C	T	0.415	-0.301406	0.0583021	1.15446	2.8764e-07	EST
1	rs313795209	62953643	0	A	G	0.415	-0.301406	0.0583021	1.15446	2.8764e-07	EST
1	rs315252112	62959887	0	G	A	0.415	-0.312155	0.0582064	1.13719	1.03628e-07	EST
1	rs13877623	62966425	0	A	G	0.49	-0.28681	0.0577322	1.18881	8.06641e-07	EST
1	rs314604347	62972843	0	T	C	0.491	0.314553	0.0573317	1.05066	5.29882e-08	EST
1	rs315526574	62983092	0	A	G	0.497	-0.298146	0.0572193	1.08001	2.32433e-07	EST
1	rs15292310	62989024	0	C	T	0.499	-0.289271	0.0561855	1.07956	3.21145e-07	EST
1	rs14835865	62992869	0	T	C	0.443	-0.35232	0.0578844	0.99225	1.69097e-09	EST
1	rs314433956	63002685	0	G	A	0.424	-0.324207	0.0584315	1.12213	3.76774e-08	EST
1	rs317999388	63013343	0	G	A	0.413	-0.311594	0.0581356	1.14265	1.05384e-07	EST
1	rs317044416	63013788	0	G	T	0.496	-0.303706	0.0571027	1.07212	1.31353e-07	EST
1	rs313613793	63018908	0	T	C	0.423	-0.326207	0.0584329	1.12629	3.11847e-08	EST
1	rs318166068	63022878	0	C	T	0.423	-0.326207	0.0584329	1.12629	3.11847e-08	EST
1	rs317288107	63032729	0	C	A	0.412	-0.30723	0.0581778	1.15299	1.60503e-07	EST
1	rs312962121	63033140	0	C	T	0.443	-0.354833	0.0579191	0.995367	1.3313e-09	EST
1	rs316923811	63037818	0	T	A	0.443	-0.354833	0.0579191	0.995367	1.3313e-09	EST
1	rs15292422	63047821	0	T	C	0.451	-0.378456	0.0571401	0.923104	5.96788e-11	EST
1	rs315587858	63106168	0	A	C	0.443	-0.354833	0.0579191	0.995367	1.3313e-09	EST
1	rs14835988	63108274	0	A	G	0.453	-0.380097	0.0571484	0.923924	4.98665e-11	EST
1	rs317732586	63113504	0	T	C	0.443	-0.354833	0.0579191	0.995367	1.3313e-09	EST
1	rs13657285	63114833	0	T	C	0.404	-0.300954	0.0583604	1.15483	3.0759e-07	EST
1	rs13877759	63115405	0	T	G	0.404	-0.300954	0.0583604	1.15483	3.0759e-07	EST
1	rs14835993	63118358	0	T	A	0.443	-0.354833	0.0579191	0.995367	1.3313e-09	EST
1	rs317819429	63121419	0	G	T	0.404	-0.300954	0.0583604	1.15483	3.0759e-07	EST
1	rs313672307	63124093	0	G	A	0.452	-0.381109	0.0571487	0.919083	4.44587e-11	EST
1	rs317945060	63128959	0	G	C	0.431	-0.352073	0.0569963	0.940832	9.78859e-10	EST
1	rs317372761	63129457	0	C	T	0.452	-0.381109	0.0571487	0.919083	4.44587e-11	EST
1	rs315475836	63134355	0	T	C	0.431	-0.352073	0.0569963	0.940832	9.78859e-10	EST
1	rs313763663	63138449	0	T	G	0.451	-0.38552	0.0572121	0.917699	2.82075e-11	EST
1	rs317529704	63141438	0	G	A	0.431	-0.356555	0.0570599	0.937843	6.31768e-10	EST
1	rs15292689	63146823	0	G	A	0.433	-0.355232	0.0572694	0.94312	8.37049e-10	EST
1	rs314457699	63147177	0	C	A	0.422	-0.331364	0.0579233	1.01901	1.43398e-08	EST
1	rs313232665	63148873	0	C	T	0.422	-0.331364	0.0579233	1.01901	1.43398e-08	EST
1	rs15292692	63149638	0	A	G	0.451	-0.393909	0.0569009	0.903395	8.30589e-12	EST
1	rs315802428	63155146	0	A	G	0.431	-0.356555	0.0570599	0.937843	6.31768e-10	EST
1	rs13877808	63157538	0	G	A	0.452	-0.386644	0.057085	0.907559	2.24573e-11	EST
1	rs312884673	63161179	0	G	A	0.452	-0.386644	0.057085	0.907559	2.24573e-11	EST
1	rs314345363	63161601	0	A	G	0.452	-0.386644	0.057085	0.907559	2.24573e-11	EST
1	rs312868041	63165168	0	A	C	0.453	-0.385109	0.0571998	0.913499	2.92871e-11	EST
1	rs317433577	63171909	0	A	C	0.442	-0.359287	0.0579838	0.993379	8.70847e-10	EST
1	rs312278028	63171963	0	C	T	0.442	-0.359287	0.0579838	0.993379	8.70847e-10	EST
1	rs14836028	63172968	0	C	T	0.442	-0.359287	0.0579838	0.993379	8.70847e-10	EST
1	rs317872465	63174359	0	C	A	0.453	-0.382451	0.0572374	0.915526	4.08249e-11	EST
1	rs317582792	63177042	0	G	C	0.452	-0.386644	0.057085	0.907559	2.24573e-11	EST
1	rs318187567	63185014	0	C	G	0.452	-0.386644	0.057085	0.907559	2.24573e-11	EST
1	rs316637594	63193543	0	C	T	0.484	0.348749	0.0565249	0.944538	1.02326e-09	EST
1	rs15292919	63197229	0	A	G	0.452	-0.386644	0.057085	0.907559	2.24573e-11	EST
1	rs13657337	63201157	0	T	C	0.494	0.317617	0.0572149	1.0552	3.7098e-08	EST
1	rs13657341	63204475	0	C	T	0.484	0.348749	0.0565249	0.944538	1.02326e-09	EST
1	rs13877859	63210027	0	A	G	0.484	0.348749	0.0565249	0.944538	1.02326e-09	EST
1	rs13877871	63213025	0	C	T	0.424	-0.33317	0.0585155	1.11928	1.67156e-08	EST
1	rs13877873	63213190	0	T	A	0.424	-0.33317	0.0585155	1.11928	1.67156e-08	EST
1	rs316992978	63214508	0	G	T	0.484	0.348749	0.0565249	0.944538	1.02326e-09	EST
1	rs316555338	63217999	0	A	C	0.423	-0.327941	0.0586095	1.11961	2.90438e-08	EST
1	rs313219579	63254020	0	A	T	0.499	0.296576	0.0579947	1.2293	3.84087e-07	EST
1	rs15293063	63260225	0	C	T	0.451	-0.387559	0.0572362	0.913768	2.27389e-11	EST
1	rs313861286	63269744	0	C	T	0.423	-0.340494	0.0585982	1.11667	8.57118e-09	EST
1	rs14836147	63289907	0	G	A	0.499	-0.290434	0.0574998	1.13826	5.29839e-07	EST
1	rs15293251	63313375	0	A	G	0.436	-0.355323	0.0576409	0.960205	1.05736e-09	EST
1	rs317284229	63425438	0	A	G	0.472	0.36064	0.0570899	0.993891	4.14598e-10	EST
1	rs315640284	63427971	0	C	A	0.472	0.36064	0.0570899	0.993891	4.14598e-10	EST
1	rs315311716	63434838	0	A	C	0.45	-0.400378	0.0572822	0.924171	5.29258e-12	EST
1	rs313382818	63460592	0	C	T	0.492	0.328877	0.057332	1.14862	1.31202e-08	EST
1	rs312724176	63495211	0	A	T	0.412	-0.345438	0.0576738	1.06037	3.01601e-09	EST
1	rs15293737	63514087	0	A	G	0.412	-0.340363	0.0580068	1.07412	6.16342e-09	EST
1	rs314375203	63528556	0	A	G	0.413	-0.342717	0.0579981	1.0688	4.84021e-09	EST
1	rs315905163	63528881	0	C	A	0.413	-0.342717	0.0579981	1.0688	4.84021e-09	EST
1	rs317886931	63531113	0	G	A	0.45	-0.398293	0.057312	0.916858	6.93409e-12	EST
1	rs315163830	63546166	0	G	A	0.495	0.339909	0.0571264	1.01931	3.80505e-09	EST
1	rs317094948	63569346	0	G	A	0.412	-0.365727	0.057895	1.06764	4.14564e-10	EST
1	rs317838443	63575235	0	A	G	0.412	-0.365727	0.057895	1.06764	4.14564e-10	EST
1	rs312500195	63617293	0	T	C	0.413	-0.362798	0.0580497	1.06804	6.27906e-10	EST
1	rs316794095	63622621	0	A	C	0.412	-0.351849	0.0580267	1.06679	1.94121e-09	EST
1	rs313137526	63681760	0	A	G	0.413	-0.35691	0.0580686	1.06457	1.17974e-09	EST
1	rs312591879	63684508	0	A	C	0.43	-0.389901	0.0573875	0.92033	1.9546e-11	EST
1	rs312502759	63730601	0	T	C	0.429	-0.369393	0.0577165	0.946898	2.46991e-10	EST
1	rs313837922	63740085	0	C	T	0.429	-0.383117	0.057375	0.932864	4.20152e-11	EST
1	rs312859413	63740907	0	T	C	0.433	-0.372694	0.0577203	0.963914	1.72794e-10	EST
1	rs13878174	63744097	0	A	G	0.447	-0.396002	0.0567431	0.93211	5.69075e-12	EST
1	rs317866966	63748926	0	A	G	0.429	-0.381682	0.0574121	0.931036	5.08211e-11	EST
1	rs312685814	63755232	0	C	A	0.479	-0.420743	0.0567953	0.929827	2.8983e-13	EST
1	rs313803840	63756664	0	C	G	0.478	-0.424581	0.0568342	0.939102	1.85557e-13	EST
1	rs314149880	63758652	0	A	T	0.435	-0.393747	0.0573771	0.9441	1.2428e-11	EST
1	rs314329020	63761523	0	G	A	0.48	-0.40281	0.0571578	0.981905	3.57559e-12	EST
1	rs317779633	63763600	0	A	G	0.477	-0.403048	0.0572855	0.969069	3.86819e-12	EST
1	rs314652867	63768855	0	C	T	0.463	-0.388044	0.0568641	0.94363	1.60391e-11	EST
1	rs316778039	63769967	0	G	A	0.458	-0.397583	0.0569269	0.935248	5.49273e-12	EST
1	rs13878194	63770165	0	A	G	0.458	-0.397583	0.0569269	0.935248	5.49273e-12	EST
1	rs315052225	63774029	0	A	G	0.43	-0.384413	0.0574282	0.927158	3.77639e-11	EST
1	rs313721409	63781782	0	C	T	0.459	-0.395115	0.0569899	0.958648	7.74801e-12	EST
1	rs15294072	63782765	0	A	C	0.458	-0.397827	0.0570095	0.939775	5.71394e-12	EST
1	rs317836595	63783893	0	G	A	0.431	-0.393065	0.0572307	0.916423	1.19694e-11	EST
1	rs13878199	63787398	0	A	G	0.479	-0.420743	0.0567953	0.929827	2.8983e-13	EST
1	rs317456642	63787533	0	G	A	0.481	-0.412594	0.0564488	0.924652	5.83344e-13	EST
1	rs312341781	63792732	0	C	A	0.479	-0.420743	0.0567953	0.929827	2.8983e-13	EST
1	rs316448873	63802187	0	A	G	0.45	-0.4063	0.0572285	0.925036	2.50086e-12	EST
1	rs314256877	63835463	0	G	T	0.449	-0.396733	0.0572769	0.931222	8.09288e-12	EST
1	rs316685129	63840906	0	A	G	0.478	-0.41796	0.0567601	0.931701	3.97223e-13	EST
1	rs13878251	63853978	0	A	G	0.45	-0.4063	0.0572285	0.925036	2.50086e-12	EST
1	rs317566984	63858328	0	G	A	0.46	-0.385333	0.057071	0.972485	2.58349e-11	EST
1	rs315293252	63863290	0	A	C	0.429	-0.376218	0.0572861	0.938688	8.55378e-11	EST
1	rs313189621	63868560	0	A	G	0.466	-0.390259	0.0566691	0.927717	1.05761e-11	EST
1	rs312696990	63891101	0	T	C	0.445	-0.376632	0.0569004	0.952363	6.12968e-11	EST
1	rs15294436	63897428	0	C	T	0.429	-0.376595	0.0574262	0.931932	9.08834e-11	EST
1	rs316074199	63904790	0	G	C	0.446	-0.378241	0.0569409	0.947349	5.26424e-11	EST
1	rs315341027	63913531	0	C	T	0.445	-0.380695	0.0568686	0.939232	3.76449e-11	EST
1	rs314963824	63925133	0	T	G	0.467	-0.405683	0.0568748	0.930551	1.98915e-12	EST
1	rs313289751	63926597	0	C	T	0.467	-0.40397	0.0568594	0.936781	2.4147e-12	EST
1	rs312282201	63933926	0	A	G	0.446	-0.391625	0.0567923	0.938553	9.95041e-12	EST
1	rs315206890	63933986	0	C	T	0.446	-0.378241	0.0569409	0.947349	5.26424e-11	EST
1	rs315989578	63954633	0	A	G	0.455	-0.377563	0.0552558	0.910771	1.51157e-11	EST
1	rs318102675	63956414	0	G	C	0.466	-0.402904	0.0568402	0.932748	2.70118e-12	EST
1	rs313835461	63959009	0	C	G	0.467	-0.405683	0.0568748	0.930551	1.98915e-12	EST
1	rs313835587	64024691	0	T	C	0.446	-0.379451	0.0569505	0.938971	4.61989e-11	EST
1	rs314826738	64024804	0	T	C	0.447	-0.382116	0.0569675	0.935284	3.45124e-11	EST
1	rs15294666	64031727	0	A	G	0.446	-0.379451	0.0569505	0.938971	4.61989e-11	EST
1	rs15294675	64039423	0	G	T	0.45	-0.403427	0.0572168	0.913913	3.49056e-12	EST
1	rs15294692	64044752	0	A	C	0.446	-0.378232	0.0568856	0.942154	5.05344e-11	EST
1	rs13657578	64049415	0	T	G	0.448	-0.384117	0.0569131	0.934458	2.62872e-11	EST
1	rs13657581	64053819	0	G	A	0.457	-0.395861	0.0569349	0.932056	6.78129e-12	EST
1	rs13657589	64054326	0	A	C	0.457	-0.395861	0.0569349	0.932056	6.78129e-12	EST
1	rs14836638	64060778	0	T	C	0.449	-0.39878	0.0572622	0.925143	6.28669e-12	EST
1	rs313474871	64081204	0	T	C	0.428	-0.37562	0.0575307	0.931209	1.09302e-10	EST
1	rs313655025	64098735	0	T	C	0.429	-0.385148	0.0574367	0.920568	3.49639e-11	EST
1	rs315716101	64108384	0	C	A	0.45	-0.408669	0.057312	0.915515	2.02122e-12	EST
1	rs317130758	64123485	0	C	T	0.428	-0.382422	0.05742	0.924284	4.70309e-11	EST
1	rs317274966	64129670	0	A	G	0.428	-0.382422	0.05742	0.924284	4.70309e-11	EST
1	rs313390107	64130154	0	A	C	0.428	-0.382422	0.05742	0.924284	4.70309e-11	EST
1	rs312278736	64144499	0	G	A	0.428	-0.382422	0.05742	0.924284	4.70309e-11	EST
1	rs13878547	64148059	0	G	T	0.428	-0.382422	0.05742	0.924284	4.70309e-11	EST
1	rs313378116	64150250	0	T	C	0.429	-0.385148	0.0574367	0.920568	3.49639e-11	EST
1	rs317157112	64151882	0	G	A	0.428	-0.382422	0.05742	0.924284	4.70309e-11	EST
1	rs317270417	64156901	0	C	T	0.449	-0.40583	0.0572767	0.917676	2.75589e-12	EST
1	rs318030288	64160565	0	C	T	0.45	-0.408669	0.057312	0.915515	2.02122e-12	EST
1	rs313803665	64164098	0	A	G	0.428	-0.381512	0.0575333	0.938942	5.67198e-11	EST
1	rs13878574	64166591	0	G	C	0.428	-0.382422	0.05742	0.924284	4.70309e-11	EST
1	rs316858541	64171880	0	G	A	0.45	-0.406788	0.0573613	0.914296	2.64049e-12	EST
1	rs316438082	64178384	0	G	A	0.449	-0.40583	0.0572767	0.917676	2.75589e-12	EST
1	rs14836745	64178673	0	G	A	0.447	-0.414867	0.0575285	0.949734	1.15477e-12	EST
1	rs317625384	64184709	0	T	C	0.429	-0.385148	0.0574367	0.920568	3.49639e-11	EST
1	rs316682863	64185954	0	C	A	0.429	-0.384715	0.0573406	0.91591	3.41346e-11	EST
1	rs317121196	64193313	0	G	A	0.449	-0.411323	0.0572453	0.915354	1.3854e-12	EST
1	rs316684911	64193351	0	A	T	0.448	-0.407109	0.0574869	0.937817	2.8258e-12	EST
1	rs317222398	64196733	0	C	T	0.43	-0.380991	0.057855	0.967734	7.62475e-11	EST
1	rs316819198	64202236	0	A	G	0.43	-0.393806	0.056893	0.902506	8.35323e-12	EST
1	rs312562286	64213795	0	G	A	0.448	-0.407208	0.05737	0.917091	2.5298e-12	EST
1	rs13878630	64214330	0	A	G	0.449	-0.403011	0.0573997	0.915902	4.27298e-12	EST
1	rs13878631	64214392	0	G	T	0.448	-0.407208	0.05737	0.917091	2.5298e-12	EST
1	rs312872559	64216738	0	C	A	0.448	-0.407208	0.05737	0.917091	2.5298e-12	EST
1	rs13657655	64221163	0	C	T	0.448	-0.407208	0.05737	0.917091	2.5298e-12	EST
1	rs314359563	64222954	0	A	G	0.448	-0.407208	0.05737	0.917091	2.5298e-12	EST
1	rs314542988	64226618	0	T	C	0.454	-0.41222	0.0573545	0.927195	1.36665e-12	EST
1	rs317563239	64229494	0	T	C	0.428	-0.383648	0.0575044	0.92324	4.36309e-11	EST
1	rs313084666	64229831	0	A	G	0.448	-0.407208	0.05737	0.917091	2.5298e-12	EST
1	rs15295146	64236306	0	G	A	0.449	-0.410048	0.0574063	0.915078	1.8568e-12	EST
1	rs314141980	64239152	0	G	A	0.429	-0.386373	0.0575216	0.919652	3.24566e-11	EST
1	rs13657661	64240846	0	G	T	0.429	-0.374281	0.0577804	0.937687	1.5153e-10	EST
1	rs314450220	64253827	0	G	T	0.449	-0.410048	0.0574063	0.915078	1.8568e-12	EST
1	rs313069192	64255227	0	C	T	0.449	-0.410048	0.0574063	0.915078	1.8568e-12	EST
1	rs314314223	64257556	0	A	G	0.449	-0.410048	0.0574063	0.915078	1.8568e-12	EST
1	rs14836806	64266561	0	A	C	0.449	-0.396084	0.0575518	0.924706	1.08925e-11	EST
1	rs316177028	64267610	0	T	C	0.449	-0.410048	0.0574063	0.915078	1.8568e-12	EST
1	rs313730290	64269016	0	G	T	0.428	-0.383648	0.0575044	0.92324	4.36309e-11	EST
1	rs315747579	64273835	0	C	T	0.449	-0.410048	0.0574063	0.915078	1.8568e-12	EST
1	rs315282652	64277293	0	T	C	0.449	-0.407722	0.0574252	0.912492	2.49338e-12	EST
1	rs315825569	64280786	0	C	G	0.428	-0.383648	0.0575044	0.92324	4.36309e-11	EST
1	rs312347405	64287542	0	C	G	0.449	-0.41182	0.057402	0.921472	1.49469e-12	EST
1	rs15295269	64290888	0	T	C	0.449	-0.414376	0.0574544	0.916223	1.14868e-12	EST
1	rs315022620	64294344	0	C	T	0.428	-0.385297	0.0574315	0.921975	3.42442e-11	EST
1	rs315155735	64297993	0	T	G	0.449	-0.413415	0.0575659	0.934847	1.42122e-12	EST
1	rs313858207	64303757	0	C	T	0.448	-0.417511	0.057278	0.910296	6.71164e-13	EST
1	rs314316668	64311207	0	C	T	0.429	-0.400736	0.0577734	0.935076	7.57908e-12	EST
1	rs316055267	64318542	0	A	T	0.448	-0.412849	0.0576034	0.926337	1.57128e-12	EST
1	rs314021563	64331576	0	T	C	0.33	0.306725	0.0615248	1.34808	7.389e-07	EST
1	rs15295417	64359824	0	C	T	0.426	-0.366637	0.0579135	0.932353	3.80772e-10	EST
1	rs315418448	64363166	0	C	T	0.477	-0.429275	0.05705	0.921838	1.25842e-13	EST
1	rs317431488	64366959	0	G	A	0.477	-0.429275	0.05705	0.921838	1.25842e-13	EST
1	rs312653578	64372533	0	C	T	0.482	-0.409492	0.0568014	0.923979	1.17348e-12	EST
1	rs314759160	64375086	0	A	C	0.457	-0.404253	0.05709	0.928131	2.84124e-12	EST
1	rs313716617	64375958	0	C	T	0.427	-0.388053	0.0575472	0.92267	2.73377e-11	EST
1	rs315449771	64376345	0	T	G	0.477	-0.429275	0.05705	0.921838	1.25842e-13	EST
1	rs315016302	64384753	0	C	T	0.431	-0.385085	0.0579938	0.949523	5.35316e-11	EST
1	rs318056363	64387225	0	C	T	0.427	-0.388053	0.0575472	0.92267	2.73377e-11	EST
1	rs313277240	64387706	0	T	G	0.428	-0.390734	0.0575618	0.919211	2.03495e-11	EST
1	rs317286249	64389382	0	G	C	0.427	-0.388053	0.0575472	0.92267	2.73377e-11	EST
1	rs317536823	64412151	0	T	C	0.427	-0.395275	0.0576462	0.927925	1.28946e-11	EST
1	rs317788868	64415641	0	C	T	0.429	-0.390309	0.0577688	0.923554	2.50677e-11	EST
1	rs13878795	64428919	0	T	G	0.428	-0.392528	0.0576025	0.928368	1.70958e-11	EST
1	rs13878798	64430601	0	G	C	0.428	-0.392528	0.0576025	0.928368	1.70958e-11	EST
1	rs15295525	64436689	0	T	C	0.447	-0.397047	0.0576671	0.937738	1.06811e-11	EST
1	rs13657716	64438556	0	G	A	0.448	-0.416023	0.0575024	0.927161	9.81338e-13	EST
1	rs315448761	64447069	0	A	G	0.427	-0.389809	0.0575831	0.931655	2.29991e-11	EST
1	rs316182113	64454015	0	A	G	0.426	-0.381784	0.0575424	0.941048	5.53871e-11	EST
1	rs315848726	64456043	0	G	A	0.448	-0.416023	0.0575024	0.927161	9.81338e-13	EST
1	rs315605902	64463116	0	G	A	0.447	-0.413175	0.057463	0.928849	1.33818e-12	EST
1	rs13878842	64482578	0	C	T	0.458	-0.400417	0.0569375	0.924265	3.95311e-12	EST
1	rs13878858	64484593	0	C	T	0.458	-0.400417	0.0569375	0.924265	3.95311e-12	EST
1	rs15295638	64488215	0	T	C	0.458	-0.400417	0.0569375	0.924265	3.95311e-12	EST
1	rs317076653	64489071	0	A	G	0.469	-0.414778	0.055017	0.885156	1.13297e-13	EST
1	rs15295648	64491753	0	T	A	0.456	-0.385272	0.0570078	0.938631	2.47687e-11	EST
1	rs316451877	64492207	0	A	G	0.478	-0.425347	0.0568913	0.916864	1.77798e-13	EST
1	rs313074422	64492357	0	C	T	0.458	-0.400417	0.0569375	0.924265	3.95311e-12	EST
1	rs13657732	64492984	0	C	T	0.478	-0.415189	0.0569295	0.915483	6.53318e-13	EST
1	rs316878356	64498250	0	G	A	0.479	-0.429283	0.0569416	0.924259	1.13372e-13	EST
1	rs315472116	64499871	0	G	T	0.43	-0.389311	0.0575948	0.938832	2.4566e-11	EST
1	rs314843856	64523506	0	A	G	0.448	-0.412208	0.0574525	0.935419	1.48986e-12	EST
1	rs315014936	64537698	0	A	G	0.429	-0.391756	0.0576062	0.935275	1.87351e-11	EST
1	rs315000258	64604287	0	C	T	0.427	-0.372959	0.0574937	0.929372	1.42852e-10	EST
1	rs312848818	64611224	0	A	G	0.427	-0.379143	0.0573361	0.918259	6.39231e-11	EST
1	rs312655843	64615669	0	G	A	0.447	-0.396086	0.0572907	0.918394	8.82805e-12	EST
1	rs13879003	64616718	0	A	G	0.427	-0.372959	0.0574937	0.929372	1.42852e-10	EST
1	rs314739765	64618665	0	G	A	0.426	-0.371066	0.0574587	0.93528	1.71634e-10	EST
1	rs13879021	64628007	0	C	T	0.447	-0.413973	0.0573315	0.923599	1.08322e-12	EST
1	rs314225702	64631852	0	T	C	0.426	-0.381289	0.0575075	0.931299	5.70575e-11	EST
1	rs314096760	64635336	0	G	A	0.423	-0.382155	0.0576876	0.933498	5.91889e-11	EST
1	rs317923909	64677690	0	T	C	0.457	-0.395759	0.0570224	0.932538	7.3742e-12	EST
1	rs318207061	64684911	0	G	T	0.448	-0.408975	0.0572603	0.92774	1.86341e-12	EST
1	rs314912276	64697740	0	A	G	0.448	-0.408975	0.0572603	0.92774	1.86341e-12	EST
1	rs317901480	64706960	0	A	G	0.455	-0.387423	0.0569528	0.930717	1.84949e-11	EST
1	rs312437461	64712121	0	A	G	0.455	-0.393998	0.0570413	0.937733	9.21372e-12	EST
1	rs317050654	64714278	0	G	A	0.455	-0.394538	0.0569487	0.934908	8.01942e-12	EST
1	rs314877876	64717353	0	C	T	0.448	-0.408975	0.0572603	0.92774	1.86341e-12	EST
1	rs317471041	64717501	0	C	T	0.448	-0.408975	0.0572603	0.92774	1.86341e-12	EST
1	rs317723767	64726287	0	A	C	0.447	-0.406108	0.0572175	0.92945	2.53494e-12	EST
1	rs317985026	64730953	0	A	G	0.446	-0.39807	0.057395	0.937906	7.61596e-12	EST
1	rs313412753	64733514	0	G	T	0.477	-0.421754	0.0568852	0.922441	2.77607e-13	EST
1	rs315480559	64735182	0	G	A	0.476	-0.41896	0.0568456	0.923822	3.79313e-13	EST
1	rs313450187	64737998	0	G	T	0.48	-0.419367	0.0569971	0.944242	4.14294e-13	EST
1	rs312328176	64738232	0	C	T	0.447	-0.406108	0.0572175	0.92945	2.53494e-12	EST
1	rs15296268	64742265	0	G	A	0.448	-0.408975	0.0572603	0.92774	1.86341e-12	EST
1	rs313596966	64746442	0	C	T	0.478	-0.432072	0.0568218	0.930092	7.07971e-14	EST
1	rs314903178	64747066	0	C	T	0.448	-0.384694	0.0563203	0.933156	1.53715e-11	EST
1	rs317492507	64749552	0	A	G	0.477	-0.420436	0.0568472	0.915815	3.15998e-13	EST
1	rs317523180	64759752	0	G	A	0.476	-0.41896	0.0568456	0.923822	3.79313e-13	EST
1	rs312720983	64762549	0	T	G	0.446	-0.401744	0.057228	0.934637	4.30435e-12	EST
1	rs313241347	64778590	0	C	A	0.447	-0.408749	0.0571372	0.933601	1.72227e-12	EST
1	rs15296425	64778838	0	G	C	0.475	-0.417326	0.0568217	0.928202	4.5479e-13	EST
1	rs315184485	64782968	0	C	T	0.448	-0.411624	0.0571821	0.932049	1.26419e-12	EST
1	rs316093571	64783654	0	G	A	0.448	-0.411624	0.0571821	0.932049	1.26419e-12	EST
1	rs317774912	64783815	0	A	G	0.448	-0.411624	0.0571821	0.932049	1.26419e-12	EST
1	rs314560489	64792304	0	C	T	0.476	-0.422239	0.0568136	0.928502	2.44368e-13	EST
1	rs313778295	64800654	0	A	G	0.445	-0.408723	0.0569359	0.936101	1.45042e-12	EST
1	rs313110656	64835229	0	A	C	0.476	-0.428201	0.056807	0.922886	1.14341e-13	EST
1	rs313499679	64835237	0	A	C	0.476	-0.428201	0.056807	0.922886	1.14341e-13	EST
1	rs313394087	64842893	0	G	T	0.446	-0.407205	0.057166	0.924541	2.12676e-12	EST
1	rs313936861	64843414	0	A	G	0.447	-0.412053	0.0570584	0.932154	1.07649e-12	EST
1	rs314415559	64850406	0	G	A	0.447	-0.407593	0.0573901	0.938541	2.45746e-12	EST
1	rs317510691	64858184	0	A	T	0.447	-0.414621	0.0571164	0.927199	8.27964e-13	EST
1	rs317451733	64893556	0	G	T	0.477	-0.433387	0.0567189	0.921989	5.40666e-14	EST
1	rs315035884	64897105	0	G	C	0.477	-0.433387	0.0567189	0.921989	5.40666e-14	EST
1	rs314937800	64908188	0	G	T	0.477	-0.430517	0.0569311	0.928265	9.59652e-14	EST
1	rs14837369	64909130	0	T	G	0.448	-0.418982	0.0570726	0.931922	4.65443e-13	EST
1	rs316081188	64913922	0	A	G	0.428	-0.397011	0.0571434	0.933789	7.02507e-12	EST
1	rs314510023	64915232	0	A	G	0.429	-0.402366	0.057078	0.929193	3.5249e-12	EST
1	rs317967319	64918054	0	C	T	0.428	-0.397011	0.0571434	0.933789	7.02507e-12	EST
1	rs317741115	64922588	0	A	G	0.457	-0.407066	0.0569632	0.935722	1.81615e-12	EST
1	rs318193983	64929421	0	C	T	0.457	-0.407066	0.0569632	0.935722	1.81615e-12	EST
1	rs315433980	64934275	0	G	A	0.478	-0.430036	0.057221	0.947447	1.34459e-13	EST
1	rs316876728	64940202	0	C	T	0.457	-0.407066	0.0569632	0.935722	1.81615e-12	EST
1	rs313964418	64942172	0	G	T	0.429	-0.407778	0.0571579	0.940676	1.97115e-12	EST
1	rs312363907	64946665	0	G	T	0.457	-0.407066	0.0569632	0.935722	1.81615e-12	EST
1	rs314770012	64949898	0	C	T	0.428	-0.407322	0.0569478	0.933277	1.73728e-12	EST
1	rs316361510	64950566	0	G	T	0.427	-0.403672	0.0568535	0.931687	2.49068e-12	EST
1	rs314800813	64970860	0	G	A	0.457	-0.406541	0.0568856	0.938051	1.80949e-12	EST
1	rs318206184	64973296	0	G	C	0.457	-0.406541	0.0568856	0.938051	1.80949e-12	EST
1	rs13820682	64987980	0	T	C	0.477	-0.429959	0.0568569	0.930656	9.59156e-14	EST
1	rs317588128	64988408	0	C	A	0.427	-0.396478	0.0570619	0.935962	6.99739e-12	EST
1	rs315609217	64991069	0	T	C	0.477	-0.428454	0.0565225	0.912606	8.41217e-14	EST
1	rs313675089	64993438	0	A	G	0.427	-0.396478	0.0570619	0.935962	6.99739e-12	EST
1	rs314253147	64998663	0	G	A	0.427	-0.396478	0.0570619	0.935962	6.99739e-12	EST
1	rs315534923	65004108	0	C	T	0.457	-0.406541	0.0568856	0.938051	1.80949e-12	EST
1	rs317951301	65004894	0	C	T	0.478	-0.436091	0.0565952	0.919648	3.37045e-14	EST
1	rs314755201	65012889	0	C	G	0.477	-0.429959	0.0568569	0.930656	9.59156e-14	EST
1	rs317720933	65014575	0	G	A	0.478	-0.432859	0.0570097	0.948491	7.6829e-14	EST
1	rs312675675	65014651	0	A	T	0.477	-0.425032	0.0567832	0.926878	1.67042e-13	EST
1	rs314550635	65017488	0	G	C	0.47	-0.365872	0.0544566	0.963243	3.21201e-11	EST
1	rs317110640	65018319	0	G	A	0.457	-0.406541	0.0568856	0.938051	1.80949e-12	EST
1	rs13879185	65020771	0	A	C	0.477	-0.429959	0.0568569	0.930656	9.59156e-14	EST
1	rs313674391	65020907	0	C	T	0.477	-0.429959	0.0568569	0.930656	9.59156e-14	EST
1	rs14837456	65026872	0	G	T	0.427	-0.396478	0.0570619	0.935962	6.99739e-12	EST
1	rs315355597	65029700	0	C	A	0.426	-0.388433	0.0567496	0.924216	1.39862e-11	EST
1	rs313591339	65032042	0	G	A	0.427	-0.396478	0.0570619	0.935962	6.99739e-12	EST
1	rs317151946	65033359	0	T	C	0.427	-0.396478	0.0570619	0.935962	6.99739e-12	EST
1	rs315527967	65033800	0	C	T	0.477	-0.429959	0.0568569	0.930656	9.59156e-14	EST
1	rs317158141	65041414	0	C	T	0.428	-0.397523	0.0570913	0.950602	6.3367e-12	EST
1	rs314947877	65043835	0	A	G	0.448	-0.419589	0.0570452	0.950042	4.21088e-13	EST
1	rs312421589	65052598	0	C	G	0.428	-0.397523	0.0570913	0.950602	6.3367e-12	EST
1	rs316673481	65054343	0	G	A	0.428	-0.397523	0.0570913	0.950602	6.3367e-12	EST
1	rs15296908	65059916	0	C	T	0.428	-0.39807	0.0571609	0.960722	6.2906e-12	EST
1	rs314476388	65061422	0	A	G	0.427	-0.396811	0.0571698	0.956018	7.34994e-12	EST
1	rs313021421	65075562	0	G	A	0.427	-0.396811	0.0571698	0.956018	7.34994e-12	EST
1	rs13879206	65080240	0	G	A	0.427	-0.396811	0.0571698	0.956018	7.34994e-12	EST
1	rs316659368	65080884	0	C	A	0.447	-0.418893	0.0571221	0.95533	4.92194e-13	EST
1	rs312906209	65082178	0	T	C	0.447	-0.418893	0.0571221	0.95533	4.92194e-13	EST
1	rs318006072	65083765	0	A	G	0.43	-0.381484	0.057419	0.967967	5.22441e-11	EST
1	rs313644889	65085510	0	C	T	0.447	-0.418893	0.0571221	0.95533	4.92194e-13	EST
1	rs314154731	65085741	0	G	A	0.427	-0.396811	0.0571698	0.956018	7.34994e-12	EST
1	rs314309605	65089987	0	T	C	0.427	-0.396811	0.0571698	0.956018	7.34994e-12	EST
1	rs13879213	65091390	0	T	C	0.427	-0.396811	0.0571698	0.956018	7.34994e-12	EST
1	rs314680216	65092429	0	G	A	0.427	-0.396811	0.0571698	0.956018	7.34994e-12	EST
1	rs15296966	65110160	0	C	T	0.427	-0.395781	0.0572676	0.962099	8.97941e-12	EST
1	rs314674024	65110734	0	A	T	0.448	-0.418158	0.0570056	0.960015	4.85e-13	EST
1	rs14837536	65119926	0	C	T	0.427	-0.395781	0.0572676	0.962099	8.97941e-12	EST
1	rs316345731	65120129	0	C	A	0.426	-0.397299	0.0575052	0.969189	9.11039e-12	EST
1	rs14837554	65131561	0	T	C	0.447	-0.420405	0.0572132	0.964261	4.43533e-13	EST
1	rs315142215	65134530	0	T	G	0.477	-0.431313	0.057059	0.956009	9.80744e-14	EST
1	rs314899949	65138448	0	T	G	0.448	-0.42089	0.0573428	0.958865	4.69784e-13	EST
1	rs313500469	65142829	0	T	C	0.447	-0.420405	0.0572132	0.964261	4.43533e-13	EST
1	rs314018522	65145031	0	A	C	0.477	-0.431313	0.057059	0.956009	9.80744e-14	EST
1	rs315758677	65151994	0	A	G	0.427	-0.398456	0.0572616	0.96368	6.52833e-12	EST
1	rs313168185	65152452	0	T	C	0.427	-0.398456	0.0572616	0.96368	6.52833e-12	EST
1	rs14837563	65153795	0	T	C	0.457	-0.407726	0.0570598	0.961306	1.82279e-12	EST
1	rs312725300	65158286	0	G	C	0.457	-0.409849	0.0569761	0.957399	1.30994e-12	EST
1	rs315065929	65185747	0	A	G	0.447	-0.421839	0.0571191	0.963883	3.40793e-13	EST
1	rs312738495	65186203	0	A	G	0.447	-0.421839	0.0571191	0.963883	3.40793e-13	EST
1	rs314418943	65193520	0	T	C	0.447	-0.421839	0.0571191	0.963883	3.40793e-13	EST
1	rs313186424	65195402	0	A	G	0.447	-0.421839	0.0571191	0.963883	3.40793e-13	EST
1	rs14837622	65199288	0	T	C	0.448	-0.415987	0.0569727	0.95463	6.15589e-13	EST
1	rs317160462	65204680	0	C	T	0.478	-0.431831	0.0568657	0.953083	7.61907e-14	EST
1	rs314985445	65238478	0	C	T	0.448	-0.436267	0.057041	0.959885	5.1244e-14	EST
1	rs314068565	65242610	0	C	T	0.448	-0.436267	0.057041	0.959885	5.1244e-14	EST
1	rs13879232	65244303	0	A	G	0.448	-0.436267	0.057041	0.959885	5.1244e-14	EST
1	rs314325880	65265856	0	T	C	0.477	-0.441997	0.0571583	0.967398	2.75417e-14	EST
1	rs13879248	65269762	0	A	G	0.477	-0.441997	0.0571583	0.967398	2.75417e-14	EST
1	rs314079127	65281397	0	A	G	0.448	-0.433644	0.0570975	0.972616	7.56813e-14	EST
1	rs14837734	65297331	0	C	T	0.447	-0.436569	0.0570998	0.971815	5.22252e-14	EST
1	rs13879272	65303816	0	A	G	0.448	-0.439718	0.0571176	0.972602	3.54776e-14	EST
1	rs14837805	65346930	0	T	C	0.448	-0.439718	0.0571176	0.972602	3.54776e-14	EST
1	rs317025978	65369528	0	C	T	0.447	-0.437191	0.057253	0.980093	5.60116e-14	EST
1	rs317992840	65370449	0	T	A	0.445	-0.447238	0.0571216	0.97066	1.3439e-14	EST
1	rs13657966	65372700	0	C	T	0.447	-0.435694	0.0573789	0.989794	7.65265e-14	EST
1	rs14837849	65378080	0	T	C	0.448	-0.441132	0.0572575	0.987481	3.39729e-14	EST
1	rs316734946	65391659	0	C	T	0.463	-0.410515	0.0574462	0.988626	1.81669e-12	EST
1	rs13879399	65395978	0	G	A	0.447	-0.436857	0.0572614	0.981008	5.89248e-14	EST
1	rs313475466	65396894	0	A	T	0.447	-0.436857	0.0572614	0.981008	5.89248e-14	EST
1	rs318006266	65412889	0	C	T	0.447	-0.438169	0.0573007	0.99287	5.17971e-14	EST
1	rs312653027	65423164	0	C	T	0.45	-0.432506	0.056952	0.951018	7.6004e-14	EST
1	rs15297593	65430382	0	C	T	0.447	-0.438169	0.0573007	0.99287	5.17971e-14	EST
1	rs14837948	65457210	0	T	C	0.447	-0.438542	0.0571621	0.986759	4.31192e-14	EST
1	rs312638925	65476702	0	T	C	0.447	-0.438542	0.0571621	0.986759	4.31192e-14	EST
1	rs13879492	65477761	0	G	A	0.447	-0.438542	0.0571621	0.986759	4.31192e-14	EST
1	rs313922305	65483666	0	C	A	0.447	-0.438542	0.0571621	0.986759	4.31192e-14	EST
1	rs312746495	65495854	0	G	A	0.446	-0.438681	0.0571107	0.986049	4.02604e-14	EST
1	rs316942643	65497395	0	C	A	0.447	-0.438542	0.0571621	0.986759	4.31192e-14	EST
1	rs314755275	65508958	0	G	A	0.448	-0.448813	0.057178	0.996983	1.15921e-14	EST
1	rs15297968	65515004	0	T	C	0.448	-0.44793	0.0573034	0.996808	1.47812e-14	EST
1	rs13879558	65521525	0	A	C	0.448	-0.44793	0.0573034	0.996808	1.47812e-14	EST
1	rs313798706	65529004	0	T	C	0.448	-0.44793	0.0573034	0.996808	1.47812e-14	EST
1	rs317013427	65544577	0	G	A	0.448	-0.44793	0.0573034	0.996808	1.47812e-14	EST
1	rs312503789	65545044	0	T	G	0.448	-0.44793	0.0573034	0.996808	1.47812e-14	EST
1	rs317271503	65549996	0	T	C	0.448	-0.44793	0.0573034	0.996808	1.47812e-14	EST
1	rs318192685	65558759	0	T	C	0.448	-0.44793	0.0573034	0.996808	1.47812e-14	EST
1	rs317197371	65568098	0	T	C	0.448	-0.44793	0.0573034	0.996808	1.47812e-14	EST
1	rs15298175	65578500	0	T	C	0.448	-0.44793	0.0573034	0.996808	1.47812e-14	EST
1	rs313003853	65585100	0	G	C	0.448	-0.44979	0.0571713	0.998447	1.01307e-14	EST
1	rs13658080	65595890	0	G	A	0.447	-0.448481	0.0568407	0.98475	8.54334e-15	EST
1	rs13879631	65601004	0	T	C	0.449	-0.452954	0.0572254	0.996711	7.07408e-15	EST
1	rs313178608	65606226	0	T	C	0.449	-0.452954	0.0572254	0.996711	7.07408e-15	EST
1	rs15298314	65620033	0	A	C	0.448	-0.431677	0.0570943	0.976119	9.68717e-14	EST
1	rs13879664	65645892	0	C	T	0.449	-0.446325	0.0572576	0.990953	1.73801e-14	EST
1	rs316614857	65648838	0	C	T	0.449	-0.446325	0.0572576	0.990953	1.73801e-14	EST
1	rs316738694	65667053	0	C	A	0.447	-0.46104	0.0571448	0.993819	2.2218e-15	EST
1	rs315549239	65674415	0	C	T	0.447	-0.46104	0.0571448	0.993819	2.2218e-15	EST
1	rs15298492	65677798	0	G	A	0.449	-0.446325	0.0572576	0.990953	1.73801e-14	EST
1	rs312991679	65678784	0	T	C	0.447	-0.465022	0.0570371	0.983597	1.15595e-15	EST
1	rs316868864	65678981	0	C	G	0.448	-0.450376	0.0571532	0.980864	9.20816e-15	EST
1	rs15298524	65689597	0	C	T	0.447	-0.456839	0.0572808	1.00746	4.4916e-15	EST
1	rs314238445	65692509	0	A	G	0.447	-0.456839	0.0572808	1.00746	4.4916e-15	EST
1	rs317059468	65706913	0	A	C	0.449	-0.442987	0.0577017	1.02697	4.14765e-14	EST
1	rs13879715	65708667	0	A	G	0.449	-0.444635	0.057592	1.01747	3.01827e-14	EST
1	rs14838262	65721212	0	T	C	0.461	-0.434855	0.057664	1.09053	1.11607e-13	EST
1	rs315556743	65732697	0	G	C	0.339	0.309564	0.0614753	1.35072	5.73168e-07	EST
1	rs313574325	65735450	0	T	G	0.447	-0.456066	0.0575193	1.02597	6.3819e-15	EST
1	rs317798017	65741704	0	G	A	0.461	-0.434855	0.057664	1.09053	1.11607e-13	EST
1	rs313889350	65744890	0	A	G	0.459	-0.449659	0.0575865	1.09535	1.57345e-14	EST
1	rs316376440	65746504	0	T	C	0.49	-0.438723	0.0574557	1.10034	5.6122e-14	EST
1	rs314138547	65754775	0	T	C	0.49	-0.425074	0.0572338	1.07246	2.53311e-13	EST
1	rs314853018	65760440	0	T	C	0.458	-0.446105	0.057449	1.08346	2.16777e-14	EST
1	rs15298676	65790076	0	T	C	0.449	-0.44419	0.0574775	1.019	2.85294e-14	EST
1	rs314157057	65800769	0	A	G	0.447	-0.45636	0.0574958	1.02632	5.99222e-15	EST
1	rs312608220	65805416	0	C	T	0.448	-0.4414	0.0576016	1.02304	4.60301e-14	EST
1	rs314549361	65815578	0	A	G	0.466	-0.447843	0.0575767	1.02124	1.96933e-14	EST
1	rs318185317	65820757	0	G	A	0.448	-0.440475	0.0575727	1.03337	5.03301e-14	EST
1	rs315295391	65824568	0	T	C	0.448	-0.440475	0.0575727	1.03337	5.03301e-14	EST
1	rs314261658	65827250	0	A	G	0.338	0.311899	0.0615426	1.37916	4.85858e-07	EST
1	rs318182434	65828551	0	G	A	0.448	-0.440475	0.0575727	1.03337	5.03301e-14	EST
1	rs13658187	65831208	0	G	A	0.339	0.312355	0.0609515	1.37884	3.633e-07	EST
1	rs317733946	65839508	0	A	G	0.46	-0.434128	0.0575911	1.10149	1.14121e-13	EST
1	rs15298747	65840993	0	A	C	0.46	-0.431697	0.0576005	1.09712	1.56025e-13	EST
1	rs314034860	65841622	0	G	A	0.46	-0.436063	0.0575006	1.09346	8.2082e-14	EST
1	rs15298757	65842323	0	G	A	0.46	-0.434128	0.0575911	1.10149	1.14121e-13	EST
1	rs318197780	65845940	0	A	G	0.458	-0.42849	0.0573531	1.07819	1.84803e-13	EST
1	rs313208694	65849076	0	G	A	0.46	-0.434128	0.0575911	1.10149	1.14121e-13	EST
1	rs15298805	65853516	0	A	G	0.46	-0.434128	0.0575911	1.10149	1.14121e-13	EST
1	rs13879855	65859147	0	A	G	0.459	-0.445124	0.0574155	1.0947	2.37873e-14	EST
1	rs313817094	65864209	0	C	T	0.46	-0.412599	0.0574289	1.10015	1.39256e-12	EST
1	rs316721036	65865169	0	C	T	0.458	-0.428096	0.0573312	1.09277	1.90197e-13	EST
1	rs313922191	65865496	0	T	G	0.46	-0.413454	0.0574577	1.09146	1.28782e-12	EST
1	rs316381240	65868415	0	A	G	0.46	-0.413454	0.0574577	1.09146	1.28782e-12	EST
1	rs13658203	65879472	0	A	G	0.459	-0.407848	0.0575552	1.09652	2.74133e-12	EST
1	rs317192485	65881806	0	C	A	0.446	-0.435611	0.0573982	1.02661	7.8772e-14	EST
1	rs313618269	65890020	0	G	T	0.459	-0.428436	0.057189	1.08066	1.59546e-13	EST
1	rs316020447	65891234	0	G	A	0.458	-0.428096	0.0573312	1.09277	1.90197e-13	EST
1	rs317180741	65891294	0	T	C	0.446	-0.435611	0.0573982	1.02661	7.8772e-14	EST
1	rs312665342	65891488	0	C	T	0.458	-0.428096	0.0573312	1.09277	1.90197e-13	EST
1	rs312660760	65894196	0	C	T	0.448	-0.420746	0.0575167	1.02599	5.59112e-13	EST
1	rs314533153	65895106	0	T	C	0.448	-0.419278	0.0575394	1.02272	6.82592e-13	EST
1	rs316688415	65897137	0	T	C	0.449	-0.424051	0.0574125	1.02877	3.38889e-13	EST
1	rs312324266	65916997	0	A	G	0.338	0.306473	0.0616039	1.38854	7.78897e-07	EST
1	rs315028984	65934622	0	A	G	0.48	-0.424634	0.0576212	1.10945	3.81308e-13	EST
1	rs13879918	65939907	0	G	A	0.447	-0.428171	0.0572234	1.02304	1.7034e-13	EST
1	rs317999764	65951639	0	T	C	0.481	-0.421072	0.0573213	1.11259	4.5052e-13	EST
1	rs316640575	65951677	0	C	T	0.338	0.318018	0.0612072	1.37186	2.51163e-07	EST
1	rs317616582	65955253	0	A	G	0.448	-0.417482	0.0572451	1.01293	6.54048e-13	EST
1	rs314214559	65959823	0	C	G	0.48	-0.424634	0.0576212	1.10945	3.81308e-13	EST
1	rs317704318	65963324	0	T	G	0.448	-0.413418	0.0573496	1.02368	1.17726e-12	EST
1	rs14838573	65969923	0	G	A	0.458	-0.391838	0.0573633	1.09594	1.53362e-11	EST
1	rs316787899	65971873	0	A	G	0.459	-0.390647	0.0572602	1.08845	1.62257e-11	EST
1	rs316192115	65979184	0	G	A	0.449	-0.41226	0.0572409	1.01584	1.23188e-12	EST
1	rs312893574	65998736	0	A	G	0.464	-0.428874	0.0574132	1.042	1.86322e-13	EST
1	rs315817599	66004127	0	G	A	0.468	-0.427431	0.0574983	1.04326	2.41259e-13	EST
1	rs312349533	66027503	0	A	G	0.443	-0.397591	0.0572084	1.01903	6.91981e-12	EST
1	rs314461194	66032756	0	T	C	0.464	-0.428334	0.0574954	1.04992	2.15076e-13	EST
1	rs312831066	66034001	0	C	T	0.351	0.30719	0.0607972	1.33996	5.25364e-07	EST
1	rs317184693	66037648	0	A	G	0.444	-0.39364	0.0575852	1.02514	1.48395e-11	EST
1	rs316444096	66039819	0	T	C	0.351	0.303507	0.0611035	1.33171	8.10009e-07	EST
1	rs15299263	66045323	0	A	G	0.465	-0.434302	0.0574315	1.03005	9.59538e-14	EST
1	rs314456013	66045718	0	T	G	0.467	-0.419752	0.057559	1.02799	6.55554e-13	EST
1	rs15299283	66050566	0	A	G	0.446	-0.390275	0.0575393	1.01964	2.10747e-11	EST
1	rs313794943	66051156	0	C	T	0.448	-0.40378	0.05737	1.00992	3.8056e-12	EST
1	rs313857923	66067454	0	A	G	0.448	-0.40695	0.0575375	1.02368	3.00526e-12	EST
1	rs313399567	66067547	0	G	A	0.468	-0.418733	0.0576919	1.03422	8.34577e-13	EST
1	rs313670833	66070462	0	A	G	0.467	-0.431553	0.0575521	1.0435	1.51827e-13	EST
1	rs317815438	66073544	0	G	A	0.472	-0.400719	0.0576687	1.02049	6.97748e-12	EST
1	rs13880026	66074096	0	C	T	0.468	-0.416878	0.0576708	1.0409	1.02539e-12	EST
1	rs312917844	66078600	0	T	C	0.468	-0.416878	0.0576708	1.0409	1.02539e-12	EST
1	rs14838682	66104391	0	T	G	0.449	-0.400814	0.0574812	1.02302	5.92171e-12	EST
1	rs314845060	66108684	0	C	G	0.445	-0.402173	0.0575071	1.02882	5.15597e-12	EST
1	rs313235467	66109498	0	C	T	0.449	-0.400814	0.0574812	1.02302	5.92171e-12	EST
1	rs315179918	66115114	0	A	C	0.445	-0.402173	0.0575071	1.02882	5.15597e-12	EST
1	rs313811232	66122645	0	G	C	0.45	-0.407488	0.0573193	1.01662	2.34341e-12	EST
1	rs13880109	66141862	0	C	T	0.445	-0.405698	0.0575493	1.03568	3.52098e-12	EST
1	rs314078322	66158451	0	C	A	0.466	-0.407276	0.0579018	1.05614	3.91751e-12	EST
1	rs317250987	66176862	0	A	G	0.467	-0.435815	0.0576576	1.05387	9.83462e-14	EST
1	rs312336098	66182414	0	A	G	0.467	-0.410289	0.0576451	1.05606	2.21162e-12	EST
1	rs13880157	66200997	0	C	T	0.449	-0.404364	0.0575277	1.02999	4.04981e-12	EST
1	rs312647767	66209697	0	A	C	0.379	-0.288851	0.0570066	1.27339	4.88459e-07	EST
1	rs316304182	66214483	0	C	T	0.377	-0.303965	0.056887	1.25937	1.15104e-07	EST
1	rs318141901	66215076	0	T	C	0.398	-0.301173	0.0568405	1.27939	1.46132e-07	EST
1	rs317017827	66215691	0	A	G	0.401	-0.284635	0.0569539	1.28499	6.94574e-07	EST
1	rs313193914	66236525	0	C	T	0.449	-0.408271	0.0574035	1.02234	2.29213e-12	EST
1	rs318227566	66241649	0	A	G	0.458	0.336365	0.0577467	1.13776	7.8989e-09	EST
1	rs14838861	66245596	0	T	G	0.469	0.299688	0.0581933	1.25417	3.18872e-07	EST
1	rs13880199	66255503	0	T	C	0.449	-0.408271	0.0574035	1.02234	2.29213e-12	EST
1	rs15299661	66255829	0	C	A	0.447	-0.422342	0.0571327	1.01644	3.24179e-13	EST
1	rs314353888	66284814	0	A	G	0.379	-0.296295	0.0569745	1.26421	2.45018e-07	EST
1	rs315842708	66296422	0	G	A	0.377	-0.311282	0.0568479	1.25103	5.62319e-08	EST
1	rs312335437	66296866	0	G	A	0.378	-0.315135	0.0567985	1.25377	3.7718e-08	EST
1	rs13658372	66308323	0	T	C	0.378	-0.31031	0.0568846	1.24902	6.2935e-08	EST
1	rs13880232	66310825	0	G	A	0.458	0.341885	0.0579805	1.14588	5.20863e-09	EST
1	rs312585579	66313515	0	T	G	0.468	0.297987	0.0583733	1.25338	4.02301e-07	EST
1	rs317528269	66322271	0	C	T	0.448	-0.426187	0.0574002	1.02179	2.57184e-13	EST
1	rs312825886	66326624	0	A	G	0.382	-0.312179	0.0568371	1.22458	5.12836e-08	EST
1	rs317073559	66335211	0	A	G	0.382	-0.318277	0.0567366	1.21352	2.6803e-08	EST
1	rs315445676	66339726	0	G	A	0.384	-0.304401	0.0568288	1.24006	1.07274e-07	EST
1	rs312477236	66370298	0	A	G	0.451	-0.40394	0.0573578	1.01764	3.69623e-12	EST
1	rs316334991	66379322	0	A	T	0.468	-0.406844	0.0578073	1.04336	3.81189e-12	EST
1	rs314590045	66382011	0	G	T	0.469	-0.419289	0.0579923	1.0439	1.0147e-12	EST
1	rs314972632	66382040	0	T	G	0.47	-0.411154	0.0577372	1.02562	2.15715e-12	EST
1	rs313788359	66386722	0	T	C	0.383	-0.316165	0.0566128	1.22049	3.08195e-08	EST
1	rs13880280	66390173	0	T	G	0.384	-0.310787	0.0565457	1.22704	5.02549e-08	EST
1	rs317924888	66398451	0	C	T	0.449	0.309078	0.0580604	1.26004	1.28043e-07	EST
1	rs13880294	66405668	0	A	G	0.383	-0.312851	0.0567243	1.23896	4.5254e-08	EST
1	rs13658416	66407917	0	A	G	0.451	-0.40394	0.0573578	1.01764	3.69623e-12	EST
1	rs316877241	66413287	0	G	A	0.444	0.292395	0.0574581	1.26906	4.3676e-07	EST
1	rs315987078	66416973	0	T	C	0.443	0.292657	0.0577114	1.26107	4.78414e-07	EST
1	rs15300033	66429211	0	C	T	0.404	-0.286028	0.056603	1.25658	5.23949e-07	EST
1	rs316843311	66444302	0	G	A	0.451	-0.383	0.0577816	1.00652	5.77346e-11	EST
1	rs13880323	66447291	0	C	G	0.381	-0.292055	0.0571674	1.23359	3.94265e-07	EST
1	rs316578224	66462180	0	A	G	0.383	-0.305778	0.0567549	1.22164	9.06898e-08	EST
1	rs314526674	66489624	0	G	A	0.383	-0.305778	0.0567549	1.22164	9.06898e-08	EST
1	rs313230003	66495373	0	A	T	0.383	-0.305778	0.0567549	1.22164	9.06898e-08	EST
1	rs318173724	66498499	0	C	T	0.386	-0.289502	0.0568147	1.24121	4.21999e-07	EST
1	rs312431525	66522433	0	C	G	0.468	0.290463	0.0584221	1.25439	7.91112e-07	EST
1	rs315482704	66546926	0	C	T	0.383	-0.305778	0.0567549	1.22164	9.06898e-08	EST
1	rs314568218	66553398	0	C	T	0.45	-0.404987	0.0575485	1.01094	3.82772e-12	EST
1	rs315412229	66559723	0	C	T	0.383	-0.305778	0.0567549	1.22164	9.06898e-08	EST
1	rs13880491	66638715	0	A	G	0.384	-0.297618	0.0571898	1.22661	2.40524e-07	EST
1	rs313298519	66651434	0	C	T	0.389	-0.28554	0.0570752	1.25001	6.76501e-07	EST
1	rs14839228	66655017	0	C	T	0.389	-0.28554	0.0570752	1.25001	6.76501e-07	EST
1	rs315998464	66660938	0	G	A	0.391	-0.294114	0.0569858	1.25904	3.0071e-07	EST
1	rs315092952	66726065	0	A	G	0.427	0.339074	0.059395	1.19337	1.53462e-08	EST
1	rs314447104	66727018	0	G	A	0.426	0.338881	0.059489	1.1924	1.64503e-08	EST
1	rs13880618	66733091	0	C	T	0.479	-0.353199	0.0578958	1.04212	1.55479e-09	EST
1	rs312746823	66738285	0	T	G	0.44	0.307521	0.0573341	1.20326	1.032e-07	EST
1	rs317539112	66739719	0	C	T	0.409	-0.295649	0.0572352	1.26963	2.94026e-07	EST
1	rs13880628	66742172	0	A	G	0.419	0.319318	0.0590072	1.20286	7.97403e-08	EST
1	rs315265653	66750322	0	G	A	0.427	0.339074	0.059395	1.19337	1.53462e-08	EST
1	rs317545145	66751642	0	T	G	0.392	-0.289755	0.0571733	1.25852	4.85896e-07	EST
1	rs13658519	66755581	0	A	T	0.427	0.322742	0.0595469	1.20711	7.61728e-08	EST
1	rs15300865	66761073	0	A	G	0.424	0.333746	0.0596988	1.19567	2.98418e-08	EST
1	rs15300890	66762627	0	A	G	0.412	-0.286594	0.0571107	1.27963	6.25981e-07	EST
1	rs13880663	66764440	0	A	G	0.47	-0.389732	0.0583278	1.0466	4.08512e-11	EST
1	rs317661068	66772447	0	T	C	0.424	0.333746	0.0596988	1.19567	2.98418e-08	EST
1	rs314652764	66779699	0	A	G	0.481	-0.362794	0.0579842	1.04947	6.01517e-10	EST
1	rs312803213	66779872	0	A	T	0.457	-0.369373	0.0579809	1.03165	2.9716e-10	EST
1	rs317247076	66784506	0	A	G	0.474	-0.380494	0.0582941	1.05121	1.10631e-10	EST
1	rs312940794	66784613	0	G	A	0.475	-0.399176	0.0581289	1.05778	1.20494e-11	EST
1	rs312827508	66786420	0	T	G	0.48	-0.365561	0.0578189	1.04415	4.00809e-10	EST
1	rs13880702	66786574	0	A	C	0.456	-0.365274	0.0580703	1.04247	4.89536e-10	EST
1	rs316095817	66816266	0	A	G	0.436	0.306708	0.0578498	1.19504	1.43639e-07	EST
1	rs314052801	66826024	0	T	C	0.435	0.289703	0.0579723	1.21941	6.95947e-07	EST
1	rs313967140	66874819	0	G	A	0.415	-0.285368	0.056837	1.28378	6.17813e-07	EST
1	rs316815688	66884724	0	G	A	0.481	-0.360998	0.0578166	1.05443	6.5122e-10	EST
1	rs313111386	66888823	0	T	C	0.455	-0.369069	0.057855	1.03505	2.81567e-10	EST
1	rs14839505	66890907	0	A	G	0.474	-0.38236	0.0580559	1.05039	7.58539e-11	EST
1	rs314434128	66891375	0	A	C	0.446	-0.312583	0.0544987	1.13541	1.31762e-08	EST
1	rs312403684	66894266	0	C	T	0.48	-0.367406	0.0575776	1.04306	2.78339e-10	EST
1	rs14839517	66898940	0	C	T	0.46	-0.344485	0.0571155	1.04171	2.35255e-09	EST
1	rs316733227	66922552	0	A	G	0.454	-0.360748	0.0574234	1.04105	5.14194e-10	EST
1	rs313970224	66958397	0	G	A	0.474	-0.362502	0.0577146	1.05041	5.18362e-10	EST
1	rs315853852	66963520	0	C	T	0.474	-0.362502	0.0577146	1.05041	5.18362e-10	EST
1	rs314960600	66964840	0	C	T	0.472	-0.376949	0.0575183	1.04301	9.34564e-11	EST
1	rs317525285	66971254	0	A	T	0.426	0.326632	0.0588932	1.19094	3.81652e-08	EST
1	rs313195183	66990640	0	C	G	0.421	0.312962	0.0576998	1.17871	7.45304e-08	EST
1	rs317577390	66991612	0	A	G	0.423	0.298246	0.0580151	1.20121	3.34147e-07	EST
1	rs312331850	67002720	0	A	G	0.422	0.304574	0.0579027	1.18563	1.79148e-07	EST
1	rs315206656	67015981	0	T	C	0.422	0.303983	0.0578042	1.18186	1.80344e-07	EST
1	rs314401741	67019074	0	G	A	0.463	-0.352753	0.0573808	1.14378	1.17101e-09	EST
1	rs312473428	67019117	0	A	G	0.422	0.305661	0.0576388	1.18498	1.42699e-07	EST
1	rs14839673	67038518	0	T	A	0.426	0.290635	0.0569548	1.20236	4.06327e-07	EST
1	rs314803206	67045321	0	G	T	0.424	0.299819	0.0573704	1.18455	2.14355e-07	EST
1	rs312987487	67046301	0	T	C	0.455	0.293575	0.0556543	1.25521	1.65599e-07	EST
1	rs314985144	67055169	0	G	A	0.473	-0.360883	0.0577613	1.04771	6.35496e-10	EST
1	rs13880920	67062315	0	T	G	0.451	0.282781	0.0561576	1.26412	5.7348e-07	EST
1	rs314940591	67066358	0	A	G	0.387	-0.281413	0.0565576	1.25169	7.75804e-07	EST
1	rs316402872	67069998	0	A	G	0.454	0.283777	0.0559287	1.26545	4.71465e-07	EST
1	rs316925189	67070880	0	T	C	0.454	0.292385	0.0559674	1.24998	2.1641e-07	EST
1	rs313515599	67078806	0	C	T	0.468	0.316332	0.0569611	1.22702	3.66512e-08	EST
1	rs316481938	67078932	0	G	A	0.44	0.286064	0.05689	1.18225	5.94575e-07	EST
1	rs316793137	67081703	0	A	G	0.44	0.286064	0.05689	1.18225	5.94575e-07	EST
1	rs13880941	67090792	0	C	A	0.455	0.303759	0.0577914	1.15992	1.82935e-07	EST
1	rs314302319	67105870	0	C	A	0.486	-0.340036	0.0571201	1.03675	3.74129e-09	EST
1	rs15301807	67106463	0	A	C	0.472	-0.347274	0.0577033	1.06969	2.54332e-09	EST
1	rs314551852	67112411	0	T	C	0.463	-0.340773	0.0574045	1.16946	4.12625e-09	EST
1	rs14839758	67125199	0	A	G	0.488	-0.35435	0.0574553	1.0374	1.03844e-09	EST
1	rs312640889	67145559	0	G	A	0.46	-0.359205	0.0586484	1.08519	1.34446e-09	EST
1	rs314726318	67151124	0	G	A	0.395	-0.294993	0.0562014	1.34539	1.90107e-07	EST
1	rs14839807	67153754	0	A	C	0.376	-0.285337	0.0562046	1.3255	4.64647e-07	EST
1	rs13881024	67158910	0	G	A	0.463	-0.360117	0.0573794	1.14802	5.34134e-10	EST
1	rs15302036	67179769	0	T	C	0.461	-0.338456	0.0571975	1.18352	4.61283e-09	EST
1	rs317520170	67201136	0	C	G	0.455	-0.348396	0.0574433	1.05134	1.92436e-09	EST
1	rs317555701	67212587	0	C	G	0.485	0.355554	0.0575786	1.12748	9.90936e-10	EST
1	rs314829226	67236033	0	T	C	0.474	-0.317957	0.0571545	1.08802	3.47444e-08	EST
1	rs318044240	67262782	0	C	T	0.483	0.336722	0.0577502	1.14681	7.63717e-09	EST
1	rs316188225	67268747	0	G	T	0.497	0.333604	0.0582736	1.17863	1.40129e-08	EST
1	rs316844218	67277322	0	T	C	0.483	0.336722	0.0577502	1.14681	7.63717e-09	EST
1	rs315580050	67299779	0	G	A	0.483	0.343631	0.0577693	1.1413	3.84568e-09	EST
1	rs313284069	67333508	0	A	G	0.318	-0.302367	0.0597586	1.36224	5.06676e-07	EST
1	rs14840086	67373113	0	A	G	0.485	0.344942	0.0577727	1.14496	3.37128e-09	EST
1	rs313602646	67395321	0	G	A	0.455	-0.351496	0.057782	1.06998	1.72662e-09	EST
1	rs314662988	67415760	0	C	A	0.478	-0.309401	0.0623137	1.18615	8.17744e-07	EST
1	rs318026962	67449333	0	A	G	0.481	0.328369	0.058393	1.16541	2.48289e-08	EST
1	rs312997363	67449546	0	T	C	0.493	0.299156	0.0591989	1.22611	5.23516e-07	EST
1	rs313792061	67459870	0	C	T	0.455	-0.33764	0.0582058	1.09148	9.07172e-09	EST
1	rs314201402	67467496	0	A	G	0.497	0.298296	0.0582068	1.17183	3.6307e-07	EST
1	rs317844710	67501121	0	G	T	0.487	0.313707	0.0585973	1.20743	1.08928e-07	EST
1	rs316034266	67508749	0	C	T	0.486	0.309723	0.0586874	1.21007	1.63402e-07	EST
1	rs14840266	67515199	0	T	C	0.485	0.305884	0.0589705	1.21928	2.62798e-07	EST
1	rs313685237	67571064	0	C	A	0.458	-0.305375	0.0586643	1.12119	2.38726e-07	EST
1	rs316602880	67574177	0	T	C	0.469	-0.321464	0.0587849	1.16103	5.84957e-08	EST
1	rs317886178	67577866	0	G	C	0.468	-0.323163	0.0586813	1.13729	4.73444e-08	EST
1	rs316661340	67647894	0	T	C	0.483	0.300178	0.0597349	1.2507	6.04292e-07	EST
1	rs13655824	59395623	0	G	A	0.487	-0.296381	0.0588101	1.02708	5.61549e-07	ET
1	rs312875126	59576557	0	A	T	0.48	-0.315747	0.0592301	1.00024	1.23036e-07	ET
1	rs13874628	59858191	0	A	G	0.498	-0.296355	0.0586335	0.953304	5.20967e-07	ET
1	rs316446974	59879503	0	T	C	0.468	-0.29806	0.0586812	0.940262	4.58591e-07	ET
1	rs316453226	59991889	0	T	C	0.459	-0.292365	0.0563667	0.945893	2.63109e-07	ET
1	rs317558747	60120761	0	A	G	0.483	-0.307354	0.0583566	0.891669	1.72897e-07	ET
1	rs315523233	60121545	0	C	G	0.497	0.289525	0.0583354	0.963551	8.26404e-07	ET
1	rs314959387	60160759	0	A	T	0.499	0.319761	0.0579216	0.89599	4.39528e-08	ET
1	rs313321302	60163758	0	A	G	0.499	0.319761	0.0579216	0.89599	4.39528e-08	ET
1	rs13874950	60215769	0	T	A	0.485	0.291578	0.0582746	0.919818	6.74311e-07	ET
1	rs317120531	60228823	0	G	A	0.482	0.292829	0.0588063	0.930529	7.60889e-07	ET
1	rs13875007	60291344	0	A	G	0.446	-0.299638	0.0571388	0.926264	1.94986e-07	ET
1	rs316829548	60297814	0	A	C	0.48	0.292642	0.0585517	0.906014	6.93298e-07	ET
1	rs317126359	60301901	0	G	A	0.496	-0.307445	0.0584019	0.897644	1.75212e-07	ET
1	rs314898843	60312843	0	G	A	0.482	-0.335912	0.0579587	0.894239	9.34112e-09	ET
1	rs312523005	60323664	0	C	T	0.46	-0.296078	0.0581897	0.988446	4.38316e-07	ET
1	rs14832979	60325946	0	A	G	0.46	-0.299368	0.0580897	0.985623	3.12863e-07	ET
1	rs14833013	60353988	0	T	C	0.496	-0.318757	0.0583517	0.886264	6.03783e-08	ET
1	rs317979973	60461306	0	A	G	0.495	-0.315008	0.0573107	0.834476	5.01791e-08	ET
1	rs315561818	60492609	0	C	T	0.473	-0.308068	0.057472	0.842957	1.05081e-07	ET
1	rs14833224	60516026	0	T	C	0.434	-0.310547	0.0571636	0.868206	7.11187e-08	ET
1	rs316089237	60532010	0	G	A	0.456	-0.328621	0.0569254	0.863103	1.06516e-08	ET
1	rs15287093	60540546	0	G	C	0.4	-0.292762	0.0583628	0.975606	6.32226e-07	ET
1	rs316572726	60542981	0	A	G	0.478	-0.358974	0.056447	0.797593	3.18471e-10	ET
1	rs316336168	60598299	0	A	G	0.443	-0.32534	0.0574127	0.902505	1.94726e-08	ET
1	rs313822026	60604387	0	G	C	0.478	-0.365198	0.0562132	0.781957	1.34319e-10	ET
1	rs315180470	60608203	0	A	G	0.478	-0.363016	0.0562229	0.783413	1.72966e-10	ET
1	rs14833357	60613324	0	T	G	0.477	-0.360783	0.0562711	0.778726	2.29985e-10	ET
1	rs315419198	60620038	0	C	T	0.442	-0.326291	0.0574228	0.89717	1.78339e-08	ET
1	rs14833374	60622046	0	G	A	0.437	-0.309903	0.0575224	0.852331	9.07706e-08	ET
1	rs15287284	60634857	0	T	C	0.405	-0.306096	0.0569704	0.866687	9.82055e-08	ET
1	rs14833404	60646439	0	T	C	0.477	-0.364026	0.0562161	0.777805	1.53628e-10	ET
1	rs14833411	60649049	0	A	T	0.458	-0.313482	0.0572277	0.858857	5.55885e-08	ET
1	rs314272759	60651294	0	T	G	0.458	-0.313482	0.0572277	0.858857	5.55885e-08	ET
1	rs317063103	60652209	0	C	A	0.459	-0.291449	0.0579594	0.888048	5.94149e-07	ET
1	rs13875355	60663717	0	T	C	0.453	-0.330326	0.0563644	0.858942	6.42321e-09	ET
1	rs314218674	60678844	0	G	A	0.443	-0.315429	0.0570838	0.912804	4.27286e-08	ET
1	rs313833099	60687547	0	G	A	0.453	-0.337689	0.0566241	0.838824	3.51303e-09	ET
1	rs13656306	60691450	0	G	A	0.43	-0.299054	0.0567565	0.934719	1.70848e-07	ET
1	rs314642824	60693868	0	A	T	0.454	-0.334268	0.0565871	0.844727	4.89628e-09	ET
1	rs312318697	60714475	0	G	A	0.451	-0.344194	0.0562815	0.828215	1.42075e-09	ET
1	rs313181139	60726680	0	G	A	0.453	-0.337689	0.0566241	0.838824	3.51303e-09	ET
1	rs315276859	60732781	0	A	G	0.451	-0.331909	0.0566301	0.849187	6.4063e-09	ET
1	rs313362189	60742277	0	C	T	0.417	-0.302937	0.0580357	0.971276	2.21422e-07	ET
1	rs316334865	60760441	0	C	T	0.488	-0.349189	0.0565099	0.781701	9.6625e-10	ET
1	rs318203061	60766479	0	G	A	0.488	-0.349189	0.0565099	0.781701	9.6625e-10	ET
1	rs315876100	60787131	0	C	T	0.478	-0.342381	0.0563257	0.74026	1.77436e-09	ET
1	rs312464552	60804920	0	G	A	0.452	-0.33707	0.0565561	0.834495	3.59197e-09	ET
1	rs14833584	60810053	0	A	G	0.467	-0.31365	0.0569496	0.863994	4.72348e-08	ET
1	rs312983082	60819065	0	T	G	0.453	-0.345752	0.0565317	0.825974	1.41638e-09	ET
1	rs316494520	60823934	0	T	C	0.417	-0.301424	0.0569397	0.876329	1.49916e-07	ET
1	rs317166906	60861512	0	G	A	0.476	-0.323723	0.0566275	0.821875	1.46711e-08	ET
1	rs314360808	60873707	0	A	G	0.453	-0.342193	0.0566264	0.827307	2.19524e-09	ET
1	rs314202415	60876248	0	C	T	0.453	-0.342193	0.0566264	0.827307	2.19524e-09	ET
1	rs316680388	60898774	0	C	T	0.477	-0.349738	0.0559782	0.733476	6.35807e-10	ET
1	rs316866285	60905269	0	G	A	0.489	-0.349933	0.0563557	0.785714	8.04291e-10	ET
1	rs317924057	60906988	0	C	T	0.489	-0.349933	0.0563557	0.785714	8.04291e-10	ET
1	rs316806579	60915140	0	C	T	0.468	-0.307949	0.0558859	0.786503	4.65072e-08	ET
1	rs317415589	60928071	0	A	G	0.489	-0.349933	0.0563557	0.785714	8.04291e-10	ET
1	rs315638180	60930108	0	A	G	0.489	-0.349933	0.0563557	0.785714	8.04291e-10	ET
1	rs312937916	60930536	0	T	C	0.489	-0.349933	0.0563557	0.785714	8.04291e-10	ET
1	rs313784392	60941457	0	T	C	0.489	-0.349933	0.0563557	0.785714	8.04291e-10	ET
1	rs318201557	60953566	0	G	T	0.49	-0.349181	0.0563596	0.78977	8.74819e-10	ET
1	rs13656470	60967773	0	G	C	0.432	-0.293316	0.0575725	0.912129	4.23793e-07	ET
1	rs312398144	60975218	0	T	C	0.474	-0.376229	0.0560326	0.767371	3.2997e-11	ET
1	rs13875700	60989447	0	C	A	0.488	-0.355027	0.0563749	0.786795	4.67641e-10	ET
1	rs315087701	61007088	0	A	G	0.405	-0.304806	0.0563201	0.865912	7.9512e-08	ET
1	rs312414454	61027500	0	G	T	0.486	-0.393699	0.056544	0.778887	6.34685e-12	ET
1	rs13875752	61041924	0	C	T	0.439	-0.339947	0.0572255	0.873104	4.0272e-09	ET
1	rs316827284	61070922	0	G	T	0.396	-0.298301	0.0579265	0.946343	3.19223e-07	ET
1	rs316605465	61070956	0	A	G	0.394	-0.2946	0.0581298	0.955965	4.86019e-07	ET
1	rs13875781	61073611	0	G	A	0.392	-0.293877	0.058403	0.962497	5.84059e-07	ET
1	rs312817963	61097221	0	C	T	0.415	-0.32893	0.0557555	0.791873	5.11934e-09	ET
1	rs316738389	61102985	0	G	T	0.402	-0.296852	0.055982	0.858315	1.43e-07	ET
1	rs313511629	61105854	0	C	T	0.408	-0.298662	0.057095	0.895405	2.08855e-07	ET
1	rs14833862	61107904	0	G	A	0.461	-0.380171	0.0552835	0.676561	1.12967e-11	ET
1	rs313876651	61114014	0	A	G	0.461	-0.380256	0.0551226	0.679769	9.77707e-12	ET
1	rs316788475	61115309	0	A	G	0.461	-0.380171	0.0552835	0.676561	1.12967e-11	ET
1	rs13875824	61116457	0	C	G	0.408	-0.309891	0.0570493	0.970507	7.13555e-08	ET
1	rs13875835	61121770	0	T	C	0.395	-0.295751	0.0571641	0.905	2.81718e-07	ET
1	rs13875838	61124573	0	G	A	0.464	-0.348542	0.0565579	0.820594	1.06928e-09	ET
1	rs316156665	61139525	0	C	T	0.461	-0.378449	0.0554097	0.680159	1.54181e-11	ET
1	rs313212122	61141098	0	A	T	0.421	-0.291965	0.0571896	0.964017	4.01555e-07	ET
1	rs316002512	61141314	0	G	A	0.473	-0.371919	0.055944	0.746258	5.08423e-11	ET
1	rs315845833	61144106	0	C	T	0.463	-0.371634	0.0563749	0.802245	7.29301e-11	ET
1	rs318231930	61146506	0	G	A	0.463	-0.371634	0.0563749	0.802245	7.29301e-11	ET
1	rs314937108	61147940	0	T	C	0.463	-0.349365	0.0565255	0.818526	9.58059e-10	ET
1	rs318179693	61155623	0	G	A	0.382	-0.285981	0.0573808	0.962307	7.44361e-07	ET
1	rs313549183	61159783	0	A	C	0.428	-0.333057	0.0570427	0.842585	7.28872e-09	ET
1	rs15288318	61161671	0	C	T	0.441	-0.32936	0.0572219	0.903044	1.17394e-08	ET
1	rs314209174	61173945	0	A	G	0.418	-0.301924	0.0566444	0.94225	1.23496e-07	ET
1	rs314948983	61200712	0	G	A	0.452	-0.356181	0.0561888	0.756265	3.61783e-10	ET
1	rs317360777	61201755	0	G	A	0.447	-0.29914	0.0574865	0.897857	2.40983e-07	ET
1	rs316307403	61204765	0	T	C	0.474	-0.367723	0.0559712	0.748637	8.41782e-11	ET
1	rs312690113	61221378	0	G	T	0.474	-0.375579	0.0558891	0.750833	3.18111e-11	ET
1	rs316031918	61250095	0	T	C	0.45	-0.351136	0.05632	0.826121	6.88958e-10	ET
1	rs14834021	61253653	0	C	T	0.473	-0.376998	0.0557153	0.745179	2.34578e-11	ET
1	rs312660069	61256410	0	G	A	0.404	-0.295641	0.0566445	0.951902	2.22125e-07	ET
1	rs315740193	61261781	0	T	A	0.405	-0.299826	0.0566362	0.96312	1.49797e-07	ET
1	rs14834035	61263234	0	G	A	0.474	-0.375148	0.0559557	0.757548	3.5249e-11	ET
1	rs312390832	61264610	0	T	C	0.393	-0.30929	0.0564643	0.879224	5.56439e-08	ET
1	rs315376100	61266191	0	T	C	0.473	-0.376998	0.0557153	0.745179	2.34578e-11	ET
1	rs314199637	61270082	0	T	C	0.472	-0.381658	0.0557641	0.739097	1.40373e-11	ET
1	rs315780134	61274375	0	G	T	0.476	-0.372103	0.056111	0.743539	5.65765e-11	ET
1	rs312565519	61277789	0	T	C	0.383	-0.29314	0.057313	0.947842	3.82342e-07	ET
1	rs14834051	61280268	0	T	C	0.473	-0.376998	0.0557153	0.745179	2.34578e-11	ET
1	rs13876016	61280790	0	G	A	0.383	-0.29314	0.057313	0.947842	3.82342e-07	ET
1	rs312310224	61284979	0	T	A	0.382	-0.289885	0.0573993	0.951703	5.31796e-07	ET
1	rs317658038	61288571	0	C	T	0.383	-0.29314	0.057313	0.947842	3.82342e-07	ET
1	rs315426793	61289292	0	C	T	0.461	-0.382075	0.0552964	0.677471	9.07039e-12	ET
1	rs315938314	61293638	0	A	C	0.437	-0.355455	0.0560331	0.762214	3.51461e-10	ET
1	rs315057194	61301158	0	A	G	0.436	-0.354262	0.0561356	0.76121	4.30901e-10	ET
1	rs315410634	61313728	0	A	C	0.385	-0.28387	0.0571652	0.967979	8.15414e-07	ET
1	rs312682507	61328058	0	C	T	0.42	-0.321759	0.0569774	0.938277	2.17361e-08	ET
1	rs313456658	61332422	0	A	C	0.419	-0.315809	0.0570722	0.943507	4.09334e-08	ET
1	rs317009239	61336948	0	C	T	0.419	-0.315809	0.0570722	0.943507	4.09334e-08	ET
1	rs317873642	61339883	0	T	C	0.42	-0.321759	0.0569774	0.938277	2.17361e-08	ET
1	rs315771606	61341835	0	G	A	0.469	-0.39148	0.0557247	0.727934	4.15554e-12	ET
1	rs13876105	61347231	0	A	C	0.463	-0.378236	0.0552393	0.685303	1.3752e-11	ET
1	rs14834144	61353278	0	G	T	0.464	-0.376085	0.0552555	0.690058	1.80418e-11	ET
1	rs317698996	61368938	0	T	C	0.464	-0.376085	0.0552555	0.690058	1.80418e-11	ET
1	rs314623949	61374464	0	G	C	0.476	-0.371548	0.0556866	0.757802	4.34873e-11	ET
1	rs316621915	61378501	0	C	T	0.476	-0.371548	0.0556866	0.757802	4.34873e-11	ET
1	rs315447902	61395657	0	A	G	0.462	-0.369575	0.0553682	0.685459	4.27218e-11	ET
1	rs313669400	61395791	0	T	C	0.405	-0.321603	0.0572093	0.873926	2.50948e-08	ET
1	rs315012747	61396470	0	A	G	0.409	-0.310521	0.0567373	0.890109	5.70796e-08	ET
1	rs315345997	61410676	0	A	G	0.448	-0.342296	0.0556015	0.718412	1.11114e-09	ET
1	rs316566873	61417251	0	A	T	0.474	-0.358341	0.0557992	0.74999	2.1534e-10	ET
1	rs315780133	61417714	0	A	G	0.448	-0.342296	0.0556015	0.718412	1.11114e-09	ET
1	rs15288975	61429435	0	G	A	0.414	-0.318788	0.0567741	0.810589	2.60237e-08	ET
1	rs13876190	61437021	0	T	C	0.404	-0.318057	0.0570613	0.862091	3.27189e-08	ET
1	rs316617978	61439570	0	C	A	0.406	-0.307396	0.0573079	0.880724	1.03055e-07	ET
1	rs15289009	61445059	0	C	T	0.414	-0.317677	0.0567315	0.804774	2.83536e-08	ET
1	rs317663720	61451632	0	G	C	0.474	-0.364091	0.0554821	0.724075	8.83468e-11	ET
1	rs13656648	61465250	0	G	A	0.409	-0.315558	0.0561208	0.806324	2.49096e-08	ET
1	rs313313659	61467940	0	A	G	0.446	-0.31749	0.0566663	0.739443	2.78631e-08	ET
1	rs316219831	61471400	0	A	T	0.393	-0.292443	0.0566939	0.881123	3.05254e-07	ET
1	rs15289140	61479696	0	C	T	0.408	-0.283096	0.056849	0.914153	7.59983e-07	ET
1	rs314067391	61487446	0	G	A	0.426	-0.320718	0.0569607	0.813026	2.38624e-08	ET
1	rs15289154	61489447	0	C	T	0.428	-0.312632	0.0570732	0.823975	5.56092e-08	ET
1	rs315246860	61494270	0	A	G	0.459	-0.369466	0.055341	0.647757	4.23599e-11	ET
1	rs316675124	61495238	0	G	A	0.475	-0.356594	0.0556086	0.719951	2.28454e-10	ET
1	rs315299962	61501237	0	C	T	0.467	-0.329101	0.0560992	0.792421	6.20811e-09	ET
1	rs317482704	61506765	0	G	A	0.466	-0.328224	0.0560834	0.797196	6.73249e-09	ET
1	rs15289188	61510389	0	T	C	0.466	-0.327982	0.0561556	0.790473	7.21046e-09	ET
1	rs313012563	61512868	0	C	A	0.467	-0.329101	0.0560992	0.792421	6.20811e-09	ET
1	rs317752026	61541636	0	C	T	0.467	-0.329087	0.0561071	0.789931	6.24658e-09	ET
1	rs314821596	61547184	0	C	T	0.477	-0.352188	0.0554296	0.710126	3.29984e-10	ET
1	rs313862623	61548505	0	G	C	0.476	-0.355745	0.0551773	0.702387	1.83591e-10	ET
1	rs13656695	61548758	0	A	C	0.477	-0.352188	0.0554296	0.710126	3.29984e-10	ET
1	rs313521238	61552658	0	C	T	0.475	-0.347145	0.0556526	0.727012	6.76237e-10	ET
1	rs315312990	61556780	0	G	A	0.477	-0.352188	0.0554296	0.710126	3.29984e-10	ET
1	rs316039103	61559138	0	T	C	0.444	-0.304024	0.0567805	0.87785	1.08477e-07	ET
1	rs317940030	61563163	0	C	A	0.463	-0.353785	0.055033	0.655779	2.06537e-10	ET
1	rs15289366	61566854	0	A	T	0.432	-0.305632	0.0566297	0.82524	8.62317e-08	ET
1	rs14834407	61583578	0	G	A	0.45	-0.306196	0.056168	0.837453	6.41987e-08	ET
1	rs314276519	61589129	0	C	G	0.46	-0.329961	0.0556222	0.75037	4.22821e-09	ET
1	rs317555759	61595661	0	G	A	0.476	-0.34946	0.0553282	0.704428	4.1702e-10	ET
1	rs13876351	61605324	0	G	T	0.436	-0.284461	0.0548083	0.876521	2.58677e-07	ET
1	rs312744122	61618394	0	C	T	0.477	-0.347918	0.0554405	0.71136	5.35984e-10	ET
1	rs15289480	61636687	0	C	T	0.457	-0.291115	0.0569242	0.874762	3.83628e-07	ET
1	rs315924361	61664033	0	T	C	0.472	-0.355671	0.0553943	0.695786	2.17059e-10	ET
1	rs314239844	61673779	0	C	T	0.472	-0.355671	0.0553943	0.695786	2.17059e-10	ET
1	rs318147047	61678588	0	G	A	0.472	-0.355671	0.0553943	0.695786	2.17059e-10	ET
1	rs314432141	61697487	0	C	T	0.468	-0.324028	0.0553922	0.768253	6.84006e-09	ET
1	rs313670236	61700759	0	G	A	0.456	-0.336818	0.0552741	0.708702	1.62154e-09	ET
1	rs312935179	61703984	0	C	A	0.459	-0.365118	0.0549747	0.637251	5.30241e-11	ET
1	rs316653073	61739958	0	T	G	0.442	-0.302407	0.0564403	0.735116	1.06396e-07	ET
1	rs314905564	61804667	0	A	C	0.457	-0.33305	0.0553183	0.721843	2.50807e-09	ET
1	rs315273703	61806199	0	G	A	0.467	-0.338082	0.0548094	0.658015	1.03263e-09	ET
1	rs316324927	61808228	0	G	T	0.458	-0.343111	0.0546575	0.632416	5.296e-10	ET
1	rs316240764	61815396	0	T	C	0.449	-0.323881	0.0556086	0.712695	7.92305e-09	ET
1	rs314685327	61888052	0	A	G	0.457	-0.3511	0.0546597	0.62756	2.13445e-10	ET
1	rs315256364	61897257	0	G	A	0.428	-0.312922	0.0560684	0.738871	3.14453e-08	ET
1	rs14834750	61916691	0	C	A	0.457	-0.353627	0.0546425	0.609557	1.57399e-10	ET
1	rs316292016	61947016	0	G	T	0.454	-0.345042	0.0548274	0.62848	4.80417e-10	ET
1	rs312626872	62011697	0	G	A	0.417	-0.294484	0.0567457	0.798167	2.59451e-07	ET
1	rs315378452	62031941	0	G	A	0.476	0.300923	0.0566724	0.772307	1.37607e-07	ET
1	rs316105138	62035916	0	A	G	0.475	0.298502	0.0567302	0.770844	1.77562e-07	ET
1	rs318112703	62048257	0	T	C	0.429	-0.316204	0.0556102	0.725374	1.74528e-08	ET
1	rs13876903	62082162	0	A	G	0.436	-0.286931	0.0563328	0.80289	4.26445e-07	ET
1	rs13656955	62173446	0	C	T	0.483	0.315532	0.0560872	0.72499	2.45077e-08	ET
1	rs14835025	62175980	0	C	T	0.483	0.315532	0.0560872	0.72499	2.45077e-08	ET
1	rs314698402	62200318	0	T	A	0.486	0.310069	0.0557477	0.752942	3.49608e-08	ET
1	rs313108307	62210316	0	T	C	0.483	0.322377	0.0558995	0.716537	1.10083e-08	ET
1	rs14835070	62224115	0	C	T	0.433	-0.322553	0.0551064	0.71435	6.6994e-09	ET
1	rs314212858	62227392	0	T	C	0.419	-0.313613	0.0562269	0.789866	3.20525e-08	ET
1	rs314736732	62309662	0	C	T	0.447	-0.360049	0.0549026	0.667173	9.08477e-11	ET
1	rs15291197	62334895	0	C	T	0.379	-0.319455	0.0561422	0.812663	1.706e-08	ET
1	rs14835230	62357034	0	C	T	0.455	-0.372646	0.053957	0.57649	9.26924e-12	ET
1	rs13657100	62374507	0	T	C	0.432	-0.326619	0.0550735	0.697222	4.2673e-09	ET
1	rs312525672	62382210	0	A	C	0.485	0.312817	0.0561681	0.724714	3.35724e-08	ET
1	rs313842277	62389545	0	T	C	0.483	0.312043	0.0563014	0.736409	3.89752e-08	ET
1	rs313767044	62500147	0	C	T	0.429	-0.313375	0.0550534	0.711968	1.68585e-08	ET
1	rs313157197	62579194	0	C	T	0.484	0.339083	0.0546521	0.637145	8.29047e-10	ET
1	rs13657155	62599898	0	A	T	0.423	-0.329536	0.0545876	0.706531	2.27734e-09	ET
1	rs313749294	62606372	0	C	G	0.483	0.350259	0.0543182	0.627869	1.82441e-10	ET
1	rs14835538	62667241	0	A	G	0.493	0.321685	0.0551344	0.727104	7.46694e-09	ET
1	rs313625769	62669508	0	C	T	0.492	0.326447	0.0550169	0.722467	4.19377e-09	ET
1	rs315979356	62670694	0	A	G	0.427	-0.334555	0.0557346	0.750453	2.79032e-09	ET
1	rs14835549	62671074	0	G	A	0.492	0.329631	0.0548852	0.722231	2.73807e-09	ET
1	rs316365632	62677118	0	T	C	0.492	0.326447	0.0550169	0.722467	4.19377e-09	ET
1	rs14835559	62680943	0	A	G	0.492	0.324941	0.0550809	0.730811	5.12438e-09	ET
1	rs14835581	62694776	0	C	T	0.492	0.324941	0.0550809	0.730811	5.12438e-09	ET
1	rs315037680	62698290	0	T	C	0.492	0.324941	0.0550809	0.730811	5.12438e-09	ET
1	rs14835590	62698566	0	G	A	0.492	0.324941	0.0550809	0.730811	5.12438e-09	ET
1	rs14835629	62719311	0	A	G	0.427	-0.330136	0.0559504	0.764375	5.08963e-09	ET
1	rs14835748	62829145	0	A	G	0.446	-0.364209	0.0550585	0.644013	6.29774e-11	ET
1	rs13877573	62895017	0	A	G	0.446	-0.362052	0.0553049	0.651753	9.77799e-11	ET
1	rs315735990	62898857	0	A	G	0.481	0.344519	0.0546409	0.645606	4.46346e-10	ET
1	rs13877596	62914346	0	T	C	0.427	-0.329885	0.0559869	0.77053	5.3428e-09	ET
1	rs13877602	62932507	0	T	C	0.423	-0.329132	0.0553705	0.730828	3.94076e-09	ET
1	rs15292149	62937170	0	C	G	0.434	-0.343975	0.0554025	0.682106	8.07762e-10	ET
1	rs13657220	62946830	0	G	A	0.433	-0.339876	0.0554533	0.688681	1.30983e-09	ET
1	rs13877614	62951240	0	C	T	0.415	-0.316028	0.0562332	0.801185	2.53156e-08	ET
1	rs313795209	62953643	0	A	G	0.415	-0.316028	0.0562332	0.801185	2.53156e-08	ET
1	rs315252112	62959887	0	G	A	0.415	-0.324433	0.0561401	0.789038	1.02825e-08	ET
1	rs13877623	62966425	0	A	G	0.49	-0.299925	0.0561156	0.852413	1.14208e-07	ET
1	rs314604347	62972843	0	T	C	0.491	0.327215	0.0553859	0.729488	4.87405e-09	ET
1	rs315526574	62983092	0	A	G	0.497	-0.304434	0.0556128	0.771874	5.6705e-08	ET
1	rs15292310	62989024	0	C	T	0.499	-0.301136	0.0544222	0.74691	4.09699e-08	ET
1	rs14835865	62992869	0	T	C	0.443	-0.368024	0.0550938	0.646958	4.13305e-11	ET
1	rs314433956	63002685	0	G	A	0.424	-0.341261	0.0560275	0.759408	1.64743e-09	ET
1	rs317999388	63013343	0	G	A	0.413	-0.323373	0.0561101	0.7959	1.12566e-08	ET
1	rs317044416	63013788	0	G	T	0.496	-0.310543	0.0554825	0.76613	2.87578e-08	ET
1	rs313613793	63018908	0	T	C	0.423	-0.343536	0.0560257	0.764344	1.2886e-09	ET
1	rs318166068	63022878	0	C	T	0.423	-0.343536	0.0560257	0.764344	1.2886e-09	ET
1	rs317288107	63032729	0	C	A	0.412	-0.318875	0.0561609	0.804209	1.82801e-08	ET
1	rs312962121	63033140	0	C	T	0.443	-0.371284	0.0550803	0.650517	2.7777e-11	ET
1	rs316923811	63037818	0	T	A	0.443	-0.371284	0.0550803	0.650517	2.7777e-11	ET
1	rs15292422	63047821	0	T	C	0.451	-0.384864	0.0540781	0.581198	2.22204e-12	ET
1	rs315587858	63106168	0	A	C	0.443	-0.371284	0.0550803	0.650517	2.7777e-11	ET
1	rs14835988	63108274	0	A	G	0.453	-0.388632	0.054063	0.581538	1.35473e-12	ET
1	rs317732586	63113504	0	T	C	0.443	-0.371284	0.0550803	0.650517	2.7777e-11	ET
1	rs13657285	63114833	0	T	C	0.404	-0.313834	0.0564444	0.808823	3.53398e-08	ET
1	rs13877759	63115405	0	T	G	0.404	-0.313834	0.0564444	0.808823	3.53398e-08	ET
1	rs14835993	63118358	0	T	A	0.443	-0.371284	0.0550803	0.650517	2.7777e-11	ET
1	rs317819429	63121419	0	G	T	0.404	-0.313834	0.0564444	0.808823	3.53398e-08	ET
1	rs313672307	63124093	0	G	A	0.452	-0.388673	0.054033	0.577261	1.3108e-12	ET
1	rs317945060	63128959	0	G	C	0.431	-0.355468	0.0545455	0.617752	1.18084e-10	ET
1	rs317372761	63129457	0	C	T	0.452	-0.388673	0.054033	0.577261	1.3108e-12	ET
1	rs315475836	63134355	0	T	C	0.431	-0.355468	0.0545455	0.617752	1.18084e-10	ET
1	rs313763663	63138449	0	T	G	0.451	-0.391695	0.0541555	0.581134	9.95717e-13	ET
1	rs317529704	63141438	0	G	A	0.431	-0.358521	0.054658	0.6203	9.00401e-11	ET
1	rs15292689	63146823	0	G	A	0.433	-0.360601	0.0547701	0.617726	7.69209e-11	ET
1	rs314457699	63147177	0	C	A	0.422	-0.341582	0.05572	0.694893	1.29972e-09	ET
1	rs313232665	63148873	0	C	T	0.422	-0.341582	0.05572	0.694893	1.29972e-09	ET
1	rs15292692	63149638	0	A	G	0.451	-0.39913	0.0539003	0.573216	2.96248e-13	ET
1	rs315802428	63155146	0	A	G	0.431	-0.358521	0.054658	0.6203	9.00401e-11	ET
1	rs13877808	63157538	0	G	A	0.452	-0.393263	0.0540112	0.573362	7.10179e-13	ET
1	rs312884673	63161179	0	G	A	0.452	-0.393263	0.0540112	0.573362	7.10179e-13	ET
1	rs314345363	63161601	0	A	G	0.452	-0.393263	0.0540112	0.573362	7.10179e-13	ET
1	rs312868041	63165168	0	A	C	0.453	-0.391032	0.0541552	0.579576	1.08414e-12	ET
1	rs317433577	63171909	0	A	C	0.442	-0.374388	0.0552014	0.654305	2.11487e-11	ET
1	rs312278028	63171963	0	C	T	0.442	-0.374388	0.0552014	0.654305	2.11487e-11	ET
1	rs14836028	63172968	0	C	T	0.442	-0.374388	0.0552014	0.654305	2.11487e-11	ET
1	rs317872465	63174359	0	C	A	0.453	-0.390463	0.0541519	0.578965	1.16282e-12	ET
1	rs317582792	63177042	0	G	C	0.452	-0.393263	0.0540112	0.573362	7.10179e-13	ET
1	rs318187567	63185014	0	C	G	0.452	-0.393263	0.0540112	0.573362	7.10179e-13	ET
1	rs316637594	63193543	0	C	T	0.484	0.35201	0.0543653	0.637828	1.5418e-10	ET
1	rs15292919	63197229	0	A	G	0.452	-0.393263	0.0540112	0.573362	7.10179e-13	ET
1	rs13657337	63201157	0	T	C	0.494	0.328358	0.0552951	0.737743	4.07943e-09	ET
1	rs13657341	63204475	0	C	T	0.484	0.35201	0.0543653	0.637828	1.5418e-10	ET
1	rs13877859	63210027	0	A	G	0.484	0.35201	0.0543653	0.637828	1.5418e-10	ET
1	rs13877871	63213025	0	C	T	0.424	-0.35064	0.0561022	0.762701	6.26966e-10	ET
1	rs13877873	63213190	0	T	A	0.424	-0.35064	0.0561022	0.762701	6.26966e-10	ET
1	rs316992978	63214508	0	G	T	0.484	0.35201	0.0543653	0.637828	1.5418e-10	ET
1	rs316555338	63217999	0	A	C	0.423	-0.346276	0.0562089	0.763999	1.08273e-09	ET
1	rs312707653	63230951	0	C	T	0.455	0.282657	0.0566221	0.895343	7.14678e-07	ET
1	rs313219579	63254020	0	A	T	0.499	0.304262	0.0566174	0.90143	9.76306e-08	ET
1	rs15293063	63260225	0	C	T	0.451	-0.394486	0.0541979	0.57878	7.22836e-13	ET
1	rs313861286	63269744	0	C	T	0.423	-0.355486	0.0562527	0.762695	4.08538e-10	ET
1	rs14836147	63289907	0	G	A	0.499	-0.289939	0.0563495	0.847353	3.26377e-07	ET
1	rs15293251	63313375	0	A	G	0.436	-0.355017	0.0553604	0.635734	2.28075e-10	ET
1	rs315410626	63320680	0	T	C	0.455	0.281969	0.0567877	0.897964	8.17316e-07	ET
1	rs312544738	63335383	0	T	C	0.455	0.281969	0.0567877	0.897964	8.17316e-07	ET
1	rs314026502	63344954	0	T	C	0.455	0.284601	0.0568157	0.895406	6.55216e-07	ET
1	rs315209960	63369462	0	G	A	0.456	0.283937	0.0567641	0.899789	6.79313e-07	ET
1	rs317284229	63425438	0	A	G	0.472	0.359477	0.055193	0.685572	1.2098e-10	ET
1	rs315640284	63427971	0	C	A	0.472	0.359477	0.055193	0.685572	1.2098e-10	ET
1	rs314800652	63430036	0	A	G	0.456	0.282359	0.0568694	0.904614	8.18402e-07	ET
1	rs315311716	63434838	0	A	C	0.45	-0.405314	0.054262	0.588738	1.86809e-13	ET
1	rs313382818	63460592	0	C	T	0.492	0.325453	0.0558859	0.829639	7.95874e-09	ET
1	rs312724176	63495211	0	A	T	0.412	-0.348149	0.0556891	0.737072	6.20797e-10	ET
1	rs15293737	63514087	0	A	G	0.412	-0.340696	0.055991	0.744101	1.70923e-09	ET
1	rs314375203	63528556	0	A	G	0.413	-0.344542	0.0559281	0.737616	1.0832e-09	ET
1	rs315905163	63528881	0	C	A	0.413	-0.344542	0.0559281	0.737616	1.0832e-09	ET
1	rs317886931	63531113	0	G	A	0.45	-0.401914	0.0542582	0.581346	2.91108e-13	ET
1	rs315163830	63546166	0	G	A	0.495	0.33018	0.055751	0.737883	4.4774e-09	ET
1	rs317094948	63569346	0	G	A	0.412	-0.365828	0.0558128	0.734151	9.28465e-11	ET
1	rs317838443	63575235	0	A	G	0.412	-0.365828	0.0558128	0.734151	9.28465e-11	ET
1	rs312500195	63617293	0	T	C	0.413	-0.365116	0.0559038	0.731764	1.07829e-10	ET
1	rs316794095	63622621	0	A	C	0.412	-0.355076	0.0558877	0.730751	3.30827e-10	ET
1	rs313137526	63681760	0	A	G	0.413	-0.357287	0.0559443	0.729429	2.69075e-10	ET
1	rs312591879	63684508	0	A	C	0.43	-0.386794	0.0549197	0.605208	3.68484e-12	ET
1	rs312502759	63730601	0	T	C	0.429	-0.366733	0.0552898	0.624856	5.60736e-11	ET
1	rs313837922	63740085	0	C	T	0.429	-0.37856	0.0549371	0.613851	1.0286e-11	ET
1	rs312859413	63740907	0	T	C	0.433	-0.363772	0.055434	0.64242	8.83755e-11	ET
1	rs13878174	63744097	0	A	G	0.447	-0.395819	0.0541409	0.59206	5.76222e-13	ET
1	rs317866966	63748926	0	A	G	0.429	-0.376241	0.0549638	0.61235	1.39347e-11	ET
1	rs312685814	63755232	0	C	A	0.479	-0.415352	0.0539714	0.58979	3.61851e-14	ET
1	rs313803840	63756664	0	C	G	0.478	-0.417236	0.054054	0.597818	3.05308e-14	ET
1	rs314149880	63758652	0	A	T	0.435	-0.395073	0.0548588	0.611757	1.23671e-12	ET
1	rs314329020	63761523	0	G	A	0.48	-0.401184	0.0546007	0.640153	4.4491e-13	ET
1	rs317779633	63763600	0	A	G	0.477	-0.410243	0.0544566	0.612684	1.1807e-13	ET
1	rs314652867	63768855	0	C	T	0.463	-0.376225	0.0547446	0.623454	1.16319e-11	ET
1	rs316778039	63769967	0	G	A	0.458	-0.387348	0.0546912	0.620887	2.81268e-12	ET
1	rs13878194	63770165	0	A	G	0.458	-0.387348	0.0546912	0.620887	2.81268e-12	ET
1	rs315052225	63774029	0	A	G	0.43	-0.380224	0.05492	0.607756	8.27688e-12	ET
1	rs313721409	63781782	0	C	T	0.459	-0.384138	0.0548234	0.640536	4.70901e-12	ET
1	rs15294072	63782765	0	A	C	0.458	-0.389032	0.0547357	0.621886	2.3696e-12	ET
1	rs317836595	63783893	0	G	A	0.431	-0.386965	0.0547151	0.595507	3.01382e-12	ET
1	rs13878199	63787398	0	A	G	0.479	-0.415352	0.0539714	0.58979	3.61851e-14	ET
1	rs317456642	63787533	0	G	A	0.481	-0.410931	0.0536567	0.579327	4.75543e-14	ET
1	rs312341781	63792732	0	C	A	0.479	-0.415352	0.0539714	0.58979	3.61851e-14	ET
1	rs316448873	63802187	0	A	G	0.45	-0.406609	0.0541433	0.58308	1.39883e-13	ET
1	rs314256877	63835463	0	G	T	0.449	-0.397149	0.0542655	0.588936	5.45767e-13	ET
1	rs316685129	63840906	0	A	G	0.478	-0.411502	0.0539876	0.591721	6.20214e-14	ET
1	rs13878251	63853978	0	A	G	0.45	-0.406609	0.0541433	0.58308	1.39883e-13	ET
1	rs317566984	63858328	0	G	A	0.46	-0.3894	0.0549324	0.636473	2.69466e-12	ET
1	rs315293252	63863290	0	A	C	0.429	-0.372616	0.0548819	0.617904	2.017e-11	ET
1	rs313189621	63868560	0	A	G	0.466	-0.401219	0.0534808	0.564964	1.479e-13	ET
1	rs312696990	63891101	0	T	C	0.445	-0.379422	0.0542752	0.605763	5.25248e-12	ET
1	rs15294436	63897428	0	C	T	0.429	-0.37574	0.0549012	0.611028	1.40574e-11	ET
1	rs316074199	63904790	0	G	C	0.446	-0.381789	0.0543376	0.606081	4.1276e-12	ET
1	rs315341027	63913531	0	C	T	0.445	-0.384133	0.0542619	0.598491	2.87526e-12	ET
1	rs314963824	63925133	0	T	G	0.467	-0.414686	0.0536052	0.567759	2.69232e-14	ET
1	rs313289751	63926597	0	C	T	0.467	-0.413441	0.0535688	0.569565	3.07428e-14	ET
1	rs312282201	63933926	0	A	G	0.446	-0.393374	0.0541826	0.59634	8.22678e-13	ET
1	rs315206890	63933986	0	C	T	0.446	-0.381789	0.0543376	0.606081	4.1276e-12	ET
1	rs315989578	63954633	0	A	G	0.455	-0.391049	0.0522222	0.54284	1.63482e-13	ET
1	rs318102675	63956414	0	G	C	0.466	-0.410889	0.0536227	0.569601	4.61543e-14	ET
1	rs313835461	63959009	0	C	G	0.467	-0.414686	0.0536052	0.567759	2.69232e-14	ET
1	rs313835587	64024691	0	T	C	0.446	-0.381655	0.0543279	0.597955	4.16121e-12	ET
1	rs314826738	64024804	0	T	C	0.447	-0.385515	0.0542844	0.593694	2.46411e-12	ET
1	rs15294666	64031727	0	A	G	0.446	-0.381655	0.0543279	0.597955	4.16121e-12	ET
1	rs15294675	64039423	0	G	T	0.45	-0.406091	0.0540511	0.571064	1.36662e-13	ET
1	rs15294692	64044752	0	A	C	0.446	-0.382547	0.0542456	0.597878	3.46038e-12	ET
1	rs13657578	64049415	0	T	G	0.448	-0.388574	0.0542235	0.593339	1.5815e-12	ET
1	rs13657581	64053819	0	G	A	0.457	-0.379081	0.0548162	0.623717	8.71833e-12	ET
1	rs13657589	64054326	0	A	C	0.457	-0.379081	0.0548162	0.623717	8.71833e-12	ET
1	rs14836638	64060778	0	T	C	0.449	-0.394021	0.0542799	0.585554	8.28887e-13	ET
1	rs313474871	64081204	0	T	C	0.428	-0.365864	0.0551742	0.617658	5.67533e-11	ET
1	rs313655025	64098735	0	T	C	0.429	-0.375694	0.0549913	0.606166	1.52287e-11	ET
1	rs315716101	64108384	0	C	A	0.45	-0.403813	0.0542455	0.57654	2.24039e-13	ET
1	rs317130758	64123485	0	C	T	0.428	-0.371701	0.0550376	0.610936	2.55366e-11	ET
1	rs317274966	64129670	0	A	G	0.428	-0.371701	0.0550376	0.610936	2.55366e-11	ET
1	rs313390107	64130154	0	A	C	0.428	-0.371701	0.0550376	0.610936	2.55366e-11	ET
1	rs312278736	64144499	0	G	A	0.428	-0.371701	0.0550376	0.610936	2.55366e-11	ET
1	rs13878547	64148059	0	G	T	0.428	-0.371701	0.0550376	0.610936	2.55366e-11	ET
1	rs313378116	64150250	0	T	C	0.429	-0.375694	0.0549913	0.606166	1.52287e-11	ET
1	rs317157112	64151882	0	G	A	0.428	-0.371701	0.0550376	0.610936	2.55366e-11	ET
1	rs317270417	64156901	0	C	T	0.449	-0.399911	0.0542667	0.578933	3.81472e-13	ET
1	rs318030288	64160565	0	C	T	0.45	-0.403813	0.0542455	0.57654	2.24039e-13	ET
1	rs313803665	64164098	0	A	G	0.428	-0.370744	0.0551432	0.620968	3.11467e-11	ET
1	rs13878574	64166591	0	G	C	0.428	-0.371701	0.0550376	0.610936	2.55366e-11	ET
1	rs316858541	64171880	0	G	A	0.45	-0.403294	0.0542824	0.575733	2.48703e-13	ET
1	rs316438082	64178384	0	G	A	0.449	-0.399911	0.0542667	0.578933	3.81472e-13	ET
1	rs14836745	64178673	0	G	A	0.447	-0.405172	0.0546822	0.60211	2.8669e-13	ET
1	rs317625384	64184709	0	T	C	0.429	-0.375694	0.0549913	0.606166	1.52287e-11	ET
1	rs316682863	64185954	0	C	A	0.429	-0.374198	0.0549883	0.606452	1.81911e-11	ET
1	rs317121196	64193313	0	G	A	0.449	-0.405425	0.0542316	0.576706	1.78657e-13	ET
1	rs316684911	64193351	0	A	T	0.448	-0.403092	0.0545377	0.597928	3.27025e-13	ET
1	rs317222398	64196733	0	C	T	0.43	-0.368816	0.0555834	0.648289	5.51965e-11	ET
1	rs316819198	64202236	0	A	G	0.43	-0.381367	0.05485	0.603603	6.7797e-12	ET
1	rs312562286	64213795	0	G	A	0.448	-0.401166	0.0543295	0.576947	3.43998e-13	ET
1	rs13878630	64214330	0	A	G	0.449	-0.40013	0.0543088	0.572967	3.86006e-13	ET
1	rs13878631	64214392	0	G	T	0.448	-0.401166	0.0543295	0.576947	3.43998e-13	ET
1	rs312872559	64216738	0	C	A	0.448	-0.401166	0.0543295	0.576947	3.43998e-13	ET
1	rs13657655	64221163	0	C	T	0.448	-0.401166	0.0543295	0.576947	3.43998e-13	ET
1	rs314359563	64222954	0	A	G	0.448	-0.401166	0.0543295	0.576947	3.43998e-13	ET
1	rs314542988	64226618	0	T	C	0.454	-0.403544	0.0544786	0.582302	2.91245e-13	ET
1	rs317563239	64229494	0	T	C	0.428	-0.372862	0.0550951	0.608418	2.32862e-11	ET
1	rs313084666	64229831	0	A	G	0.448	-0.401166	0.0543295	0.576947	3.43998e-13	ET
1	rs15295146	64236306	0	G	A	0.449	-0.405062	0.0543089	0.574697	2.02255e-13	ET
1	rs314141980	64239152	0	G	A	0.429	-0.376848	0.0550489	0.603774	1.38939e-11	ET
1	rs13657661	64240846	0	G	T	0.429	-0.369893	0.0553737	0.621991	4.13346e-11	ET
1	rs314450220	64253827	0	G	T	0.449	-0.405062	0.0543089	0.574697	2.02255e-13	ET
1	rs313069192	64255227	0	C	T	0.449	-0.405062	0.0543089	0.574697	2.02255e-13	ET
1	rs314314223	64257556	0	A	G	0.449	-0.405062	0.0543089	0.574697	2.02255e-13	ET
1	rs14836806	64266561	0	A	C	0.449	-0.395202	0.0545236	0.584238	8.93812e-13	ET
1	rs316177028	64267610	0	T	C	0.449	-0.405062	0.0543089	0.574697	2.02255e-13	ET
1	rs313730290	64269016	0	G	T	0.428	-0.372862	0.0550951	0.608418	2.32862e-11	ET
1	rs315747579	64273835	0	C	T	0.449	-0.405062	0.0543089	0.574697	2.02255e-13	ET
1	rs315282652	64277293	0	T	C	0.449	-0.402232	0.0543728	0.574897	3.12027e-13	ET
1	rs315825569	64280786	0	C	G	0.428	-0.372862	0.0550951	0.608418	2.32862e-11	ET
1	rs312347405	64287542	0	C	G	0.449	-0.404739	0.0542725	0.574278	2.03637e-13	ET
1	rs15295269	64290888	0	T	C	0.449	-0.408327	0.0543237	0.572205	1.33308e-13	ET
1	rs315022620	64294344	0	C	T	0.428	-0.372575	0.055046	0.606762	2.31624e-11	ET
1	rs315155735	64297993	0	T	G	0.449	-0.408639	0.054469	0.580891	1.47775e-13	ET
1	rs313858207	64303757	0	C	T	0.448	-0.411352	0.0541712	0.568263	7.63715e-14	ET
1	rs314316668	64311207	0	C	T	0.429	-0.386234	0.0553906	0.617978	5.92369e-12	ET
1	rs316055267	64318542	0	A	T	0.448	-0.406645	0.0544717	0.578782	1.92698e-13	ET
1	rs15295417	64359824	0	C	T	0.426	-0.353761	0.055574	0.615463	3.06604e-10	ET
1	rs315418448	64363166	0	C	T	0.477	-0.417438	0.0541751	0.578953	3.37296e-14	ET
1	rs317431488	64366959	0	G	A	0.477	-0.417438	0.0541751	0.578953	3.37296e-14	ET
1	rs312653578	64372533	0	C	T	0.482	-0.403499	0.0540943	0.588786	2.01258e-13	ET
1	rs314759160	64375086	0	A	C	0.457	-0.387641	0.0548563	0.613635	3.13712e-12	ET
1	rs313716617	64375958	0	C	T	0.427	-0.376267	0.0551112	0.604996	1.56864e-11	ET
1	rs315449771	64376345	0	T	G	0.477	-0.417438	0.0541751	0.578953	3.37296e-14	ET
1	rs315016302	64384753	0	C	T	0.431	-0.380584	0.0556486	0.62843	1.45197e-11	ET
1	rs318056363	64387225	0	C	T	0.427	-0.376267	0.0551112	0.604996	1.56864e-11	ET
1	rs313277240	64387706	0	T	G	0.428	-0.38021	0.0550628	0.600467	9.35196e-12	ET
1	rs317286249	64389382	0	G	C	0.427	-0.376267	0.0551112	0.604996	1.56864e-11	ET
1	rs317536823	64412151	0	T	C	0.427	-0.383927	0.0551832	0.610671	6.58131e-12	ET
1	rs317788868	64415641	0	C	T	0.429	-0.382903	0.0552866	0.607285	8.13659e-12	ET
1	rs13878795	64428919	0	T	G	0.428	-0.381203	0.0551743	0.614231	9.10217e-12	ET
1	rs13878798	64430601	0	G	C	0.428	-0.381203	0.0551743	0.614231	9.10217e-12	ET
1	rs15295525	64436689	0	T	C	0.447	-0.390946	0.0548026	0.602116	1.97806e-12	ET
1	rs13657716	64438556	0	G	A	0.448	-0.409228	0.0544622	0.587864	1.35793e-13	ET
1	rs315448761	64447069	0	A	G	0.427	-0.377227	0.0552162	0.618523	1.52342e-11	ET
1	rs316182113	64454015	0	A	G	0.426	-0.367335	0.0553323	0.632143	5.40167e-11	ET
1	rs315848726	64456043	0	G	A	0.448	-0.409228	0.0544622	0.587864	1.35793e-13	ET
1	rs315605902	64463116	0	G	A	0.447	-0.405319	0.0544779	0.589769	2.30723e-13	ET
1	rs13878842	64482578	0	C	T	0.458	-0.387974	0.0546764	0.611101	2.56658e-12	ET
1	rs13878858	64484593	0	C	T	0.458	-0.387974	0.0546764	0.611101	2.56658e-12	ET
1	rs15295638	64488215	0	T	C	0.458	-0.387974	0.0546764	0.611101	2.56658e-12	ET
1	rs317076653	64489071	0	A	G	0.469	-0.410429	0.0523586	0.549581	1.25452e-14	ET
1	rs15295648	64491753	0	T	A	0.456	-0.374839	0.0548257	0.623438	1.47278e-11	ET
1	rs316451877	64492207	0	A	G	0.478	-0.417591	0.0540097	0.577488	2.77591e-14	ET
1	rs313074422	64492357	0	C	T	0.458	-0.387974	0.0546764	0.611101	2.56658e-12	ET
1	rs13657732	64492984	0	C	T	0.478	-0.406598	0.0540829	0.575363	1.31872e-13	ET
1	rs316878356	64498250	0	G	A	0.479	-0.418953	0.0540993	0.583926	2.5337e-14	ET
1	rs315472116	64499871	0	G	T	0.43	-0.380501	0.0551591	0.621824	9.78629e-12	ET
1	rs314843856	64523506	0	A	G	0.448	-0.406118	0.0544839	0.596202	2.0898e-13	ET
1	rs315014936	64537698	0	A	G	0.429	-0.382183	0.0551773	0.620065	8.09959e-12	ET
1	rs315000258	64604287	0	C	T	0.427	-0.365877	0.0551215	0.618251	5.43884e-11	ET
1	rs312848818	64611224	0	A	G	0.427	-0.373251	0.054916	0.608016	1.92132e-11	ET
1	rs312655843	64615669	0	G	A	0.447	-0.394023	0.0543136	0.58391	8.55235e-13	ET
1	rs13879003	64616718	0	A	G	0.427	-0.365877	0.0551215	0.618251	5.43884e-11	ET
1	rs314739765	64618665	0	G	A	0.426	-0.364537	0.0550731	0.620387	6.1297e-11	ET
1	rs13879021	64628007	0	C	T	0.447	-0.416645	0.0544053	0.589969	4.76792e-14	ET
1	rs314225702	64631852	0	T	C	0.426	-0.375221	0.0551241	0.619588	1.79751e-11	ET
1	rs314096760	64635336	0	G	A	0.423	-0.375903	0.055417	0.627007	2.10182e-11	ET
1	rs317923909	64677690	0	T	C	0.457	-0.384333	0.0548223	0.622246	4.59211e-12	ET
1	rs318207061	64684911	0	G	T	0.448	-0.406671	0.0542565	0.590301	1.55277e-13	ET
1	rs314912276	64697740	0	A	G	0.448	-0.406671	0.0542565	0.590301	1.55277e-13	ET
1	rs317901480	64706960	0	A	G	0.455	-0.376235	0.0548196	0.623552	1.23692e-11	ET
1	rs312437461	64712121	0	A	G	0.455	-0.381899	0.0548858	0.626934	6.5476e-12	ET
1	rs317050654	64714278	0	G	A	0.455	-0.381225	0.0547918	0.624121	6.56417e-12	ET
1	rs314877876	64717353	0	C	T	0.448	-0.406671	0.0542565	0.590301	1.55277e-13	ET
1	rs317471041	64717501	0	C	T	0.448	-0.406671	0.0542565	0.590301	1.55277e-13	ET
1	rs317723767	64726287	0	A	C	0.447	-0.402757	0.0542674	0.59205	2.62965e-13	ET
1	rs317985026	64730953	0	A	G	0.446	-0.396763	0.0544754	0.599607	6.9933e-13	ET
1	rs313412753	64733514	0	G	T	0.477	-0.414585	0.054066	0.585116	4.43195e-14	ET
1	rs315480559	64735182	0	G	A	0.476	-0.410748	0.0540791	0.586675	7.53985e-14	ET
1	rs313450187	64737998	0	G	T	0.48	-0.410694	0.054378	0.605397	1.02788e-13	ET
1	rs312328176	64738232	0	C	T	0.447	-0.402757	0.0542674	0.59205	2.62965e-13	ET
1	rs15296268	64742265	0	G	A	0.448	-0.406671	0.0542565	0.590301	1.55277e-13	ET
1	rs313596966	64746442	0	C	T	0.478	-0.428068	0.0539728	0.586107	6.27468e-15	ET
1	rs314903178	64747066	0	C	T	0.448	-0.376772	0.0541265	0.619099	6.42174e-12	ET
1	rs317492507	64749552	0	A	G	0.477	-0.413246	0.0540293	0.579325	5.11509e-14	ET
1	rs317523180	64759752	0	G	A	0.476	-0.410748	0.0540791	0.586675	7.53985e-14	ET
1	rs312720983	64762549	0	T	G	0.446	-0.399252	0.0542697	0.594865	4.16831e-13	ET
1	rs313241347	64778590	0	C	A	0.447	-0.40445	0.0541889	0.594044	1.94821e-13	ET
1	rs15296425	64778838	0	G	C	0.475	-0.409137	0.0540608	0.585162	9.18741e-14	ET
1	rs315184485	64782968	0	C	T	0.448	-0.408363	0.0541803	0.592436	1.14928e-13	ET
1	rs316093571	64783654	0	G	A	0.448	-0.408363	0.0541803	0.592436	1.14928e-13	ET
1	rs317774912	64783815	0	A	G	0.448	-0.408363	0.0541803	0.592436	1.14928e-13	ET
1	rs314560489	64792304	0	C	T	0.476	-0.412991	0.0540413	0.589089	5.36032e-14	ET
1	rs313778295	64800654	0	A	G	0.445	-0.40384	0.0540553	0.594128	1.85086e-13	ET
1	rs313110656	64835229	0	A	C	0.476	-0.420132	0.0539995	0.583393	1.93886e-14	ET
1	rs313499679	64835237	0	A	C	0.476	-0.420132	0.0539995	0.583393	1.93886e-14	ET
1	rs313394087	64842893	0	G	T	0.446	-0.403854	0.0542446	0.587108	2.22627e-13	ET
1	rs313936861	64843414	0	A	G	0.447	-0.407941	0.054078	0.589444	1.09713e-13	ET
1	rs314415559	64850406	0	G	A	0.447	-0.408998	0.054392	0.595454	1.30544e-13	ET
1	rs317510691	64858184	0	A	T	0.447	-0.411541	0.0541358	0.587759	7.18167e-14	ET
1	rs317451733	64893556	0	G	T	0.477	-0.425475	0.053902	0.584008	8.33186e-15	ET
1	rs315035884	64897105	0	G	C	0.477	-0.425475	0.053902	0.584008	8.33186e-15	ET
1	rs314937800	64908188	0	G	T	0.477	-0.425202	0.0540789	0.587422	1.04998e-14	ET
1	rs14837369	64909130	0	T	G	0.448	-0.420211	0.0540425	0.590077	2.00819e-14	ET
1	rs316081188	64913922	0	A	G	0.428	-0.393944	0.0546414	0.611609	1.17004e-12	ET
1	rs314510023	64915232	0	A	G	0.429	-0.397531	0.0545728	0.604467	6.9412e-13	ET
1	rs317967319	64918054	0	C	T	0.428	-0.393944	0.0546414	0.611609	1.17004e-12	ET
1	rs317741115	64922588	0	A	G	0.457	-0.397061	0.0546729	0.617966	8.09362e-13	ET
1	rs318193983	64929421	0	C	T	0.457	-0.397061	0.0546729	0.617966	8.09362e-13	ET
1	rs315433980	64934275	0	G	A	0.478	-0.427743	0.0543286	0.600396	9.69631e-15	ET
1	rs316876728	64940202	0	C	T	0.457	-0.397061	0.0546729	0.617966	8.09362e-13	ET
1	rs313964418	64942172	0	G	T	0.429	-0.402902	0.0546522	0.614514	3.7409e-13	ET
1	rs312363907	64946665	0	G	T	0.457	-0.397061	0.0546729	0.617966	8.09362e-13	ET
1	rs314770012	64949898	0	C	T	0.428	-0.402009	0.0545023	0.611374	3.63906e-13	ET
1	rs316361510	64950566	0	G	T	0.427	-0.396979	0.054466	0.613173	6.74157e-13	ET
1	rs314800813	64970860	0	G	A	0.457	-0.396493	0.0546111	0.619743	8.21797e-13	ET
1	rs318206184	64973296	0	G	C	0.457	-0.396493	0.0546111	0.619743	8.21797e-13	ET
1	rs13820682	64987980	0	T	C	0.477	-0.424599	0.0540221	0.589187	1.07306e-14	ET
1	rs317588128	64988408	0	C	A	0.427	-0.393365	0.0545758	0.613121	1.18579e-12	ET
1	rs315609217	64991069	0	T	C	0.477	-0.422471	0.0536458	0.569143	9.55707e-15	ET
1	rs313675089	64993438	0	A	G	0.427	-0.393365	0.0545758	0.613121	1.18579e-12	ET
1	rs314253147	64998663	0	G	A	0.427	-0.393365	0.0545758	0.613121	1.18579e-12	ET
1	rs315534923	65004108	0	C	T	0.457	-0.396493	0.0546111	0.619743	8.21797e-13	ET
1	rs317951301	65004894	0	C	T	0.478	-0.431735	0.0537558	0.57585	2.93542e-15	ET
1	rs314755201	65012889	0	C	G	0.477	-0.424599	0.0540221	0.589187	1.07306e-14	ET
1	rs317720933	65014575	0	G	A	0.478	-0.427337	0.0542253	0.597409	9.16558e-15	ET
1	rs312675675	65014651	0	A	T	0.477	-0.420634	0.0539509	0.586201	1.71782e-14	ET
1	rs314550635	65017488	0	G	C	0.47	-0.355735	0.0528442	0.654508	2.94663e-11	ET
1	rs317110640	65018319	0	G	A	0.457	-0.396493	0.0546111	0.619743	8.21797e-13	ET
1	rs13879185	65020771	0	A	C	0.477	-0.424599	0.0540221	0.589187	1.07306e-14	ET
1	rs313674391	65020907	0	C	T	0.477	-0.424599	0.0540221	0.589187	1.07306e-14	ET
1	rs14837456	65026872	0	G	T	0.427	-0.393365	0.0545758	0.613121	1.18579e-12	ET
1	rs315355597	65029700	0	C	A	0.426	-0.384358	0.0543283	0.59886	2.96535e-12	ET
1	rs313591339	65032042	0	G	A	0.427	-0.393365	0.0545758	0.613121	1.18579e-12	ET
1	rs317151946	65033359	0	T	C	0.427	-0.393365	0.0545758	0.613121	1.18579e-12	ET
1	rs315527967	65033800	0	C	T	0.477	-0.424599	0.0540221	0.589187	1.07306e-14	ET
1	rs317158141	65041414	0	C	T	0.428	-0.392141	0.0546194	0.623598	1.44166e-12	ET
1	rs314947877	65043835	0	A	G	0.448	-0.4185	0.054042	0.602257	2.5372e-14	ET
1	rs312421589	65052598	0	C	G	0.428	-0.392141	0.0546194	0.623598	1.44166e-12	ET
1	rs316673481	65054343	0	G	A	0.428	-0.392141	0.0546194	0.623598	1.44166e-12	ET
1	rs15296908	65059916	0	C	T	0.428	-0.390769	0.054718	0.627975	1.8749e-12	ET
1	rs314476388	65061422	0	A	G	0.427	-0.391464	0.0547089	0.627736	1.70346e-12	ET
1	rs313021421	65075562	0	G	A	0.427	-0.391464	0.0547089	0.627736	1.70346e-12	ET
1	rs13879206	65080240	0	G	A	0.427	-0.391464	0.0547089	0.627736	1.70346e-12	ET
1	rs316659368	65080884	0	C	A	0.447	-0.417878	0.0541284	0.606056	3.025e-14	ET
1	rs312906209	65082178	0	T	C	0.447	-0.417878	0.0541284	0.606056	3.025e-14	ET
1	rs318006072	65083765	0	A	G	0.43	-0.377055	0.0549822	0.635074	1.28211e-11	ET
1	rs313644889	65085510	0	C	T	0.447	-0.417878	0.0541284	0.606056	3.025e-14	ET
1	rs314154731	65085741	0	G	A	0.427	-0.391464	0.0547089	0.627736	1.70346e-12	ET
1	rs314309605	65089987	0	T	C	0.427	-0.391464	0.0547089	0.627736	1.70346e-12	ET
1	rs13879213	65091390	0	T	C	0.427	-0.391464	0.0547089	0.627736	1.70346e-12	ET
1	rs314680216	65092429	0	G	A	0.427	-0.391464	0.0547089	0.627736	1.70346e-12	ET
1	rs15296966	65110160	0	C	T	0.427	-0.389148	0.0548763	0.638621	2.64602e-12	ET
1	rs314674024	65110734	0	A	T	0.448	-0.417502	0.0541024	0.615195	3.09816e-14	ET
1	rs14837536	65119926	0	C	T	0.427	-0.389148	0.0548763	0.638621	2.64602e-12	ET
1	rs316345731	65120129	0	C	A	0.426	-0.390974	0.0550622	0.6402	2.48405e-12	ET
1	rs14837554	65131561	0	T	C	0.447	-0.418398	0.0543108	0.621332	3.41201e-14	ET
1	rs315142215	65134530	0	T	G	0.477	-0.424163	0.0542839	0.612752	1.51182e-14	ET
1	rs314899949	65138448	0	T	G	0.448	-0.421756	0.0545168	0.619891	2.68596e-14	ET
1	rs313500469	65142829	0	T	C	0.447	-0.418398	0.0543108	0.621332	3.41201e-14	ET
1	rs314018522	65145031	0	A	C	0.477	-0.424163	0.0542839	0.612752	1.51182e-14	ET
1	rs315758677	65151994	0	A	G	0.427	-0.392017	0.0548744	0.641458	1.84409e-12	ET
1	rs313168185	65152452	0	T	C	0.427	-0.392017	0.0548744	0.641458	1.84409e-12	ET
1	rs14837563	65153795	0	T	C	0.457	-0.395867	0.0548334	0.641603	1.0927e-12	ET
1	rs312725300	65158286	0	G	C	0.457	-0.395931	0.0547557	0.637084	1.00925e-12	ET
1	rs315065929	65185747	0	A	G	0.447	-0.418417	0.0542845	0.625205	3.31076e-14	ET
1	rs312738495	65186203	0	A	G	0.447	-0.418417	0.0542845	0.625205	3.31076e-14	ET
1	rs314418943	65193520	0	T	C	0.447	-0.418417	0.0542845	0.625205	3.31076e-14	ET
1	rs313186424	65195402	0	A	G	0.447	-0.418417	0.0542845	0.625205	3.31076e-14	ET
1	rs14837622	65199288	0	T	C	0.448	-0.410855	0.054228	0.623388	8.64796e-14	ET
1	rs317160462	65204680	0	C	T	0.478	-0.424366	0.0542235	0.620615	1.37785e-14	ET
1	rs314985445	65238478	0	C	T	0.448	-0.427962	0.0542465	0.62197	8.60338e-15	ET
1	rs314068565	65242610	0	C	T	0.448	-0.427962	0.0542465	0.62197	8.60338e-15	ET
1	rs13879232	65244303	0	A	G	0.448	-0.427962	0.0542465	0.62197	8.60338e-15	ET
1	rs314325880	65265856	0	T	C	0.477	-0.429867	0.05445	0.624776	8.25586e-15	ET
1	rs13879248	65269762	0	A	G	0.477	-0.429867	0.05445	0.624776	8.25586e-15	ET
1	rs314079127	65281397	0	A	G	0.448	-0.422285	0.0543645	0.631283	2.12921e-14	ET
1	rs14837734	65297331	0	C	T	0.447	-0.426535	0.0543447	0.631585	1.16523e-14	ET
1	rs13879272	65303816	0	A	G	0.448	-0.428711	0.0543714	0.631709	8.88874e-15	ET
1	rs14837805	65346930	0	T	C	0.448	-0.428711	0.0543714	0.631709	8.88874e-15	ET
1	rs317025978	65369528	0	C	T	0.447	-0.427418	0.0544966	0.636898	1.21575e-14	ET
1	rs317992840	65370449	0	T	A	0.445	-0.432688	0.0545326	0.635144	6.11972e-15	ET
1	rs13657966	65372700	0	C	T	0.447	-0.425757	0.0546197	0.642722	1.73919e-14	ET
1	rs14837849	65378080	0	T	C	0.448	-0.430495	0.0545682	0.646007	8.60932e-15	ET
1	rs316734946	65391659	0	C	T	0.463	-0.409649	0.0548117	0.621343	1.81294e-13	ET
1	rs13879399	65395978	0	G	A	0.447	-0.429413	0.05442	0.632957	8.50652e-15	ET
1	rs313475466	65396894	0	A	T	0.447	-0.429413	0.05442	0.632957	8.50652e-15	ET
1	rs318006266	65412889	0	C	T	0.447	-0.430533	0.0544735	0.6429	7.72594e-15	ET
1	rs312653027	65423164	0	C	T	0.45	-0.429303	0.0542887	0.623058	7.48355e-15	ET
1	rs15297593	65430382	0	C	T	0.447	-0.430533	0.0544735	0.6429	7.72594e-15	ET
1	rs14837948	65457210	0	T	C	0.447	-0.426838	0.054338	0.634837	1.10961e-14	ET
1	rs312638925	65476702	0	T	C	0.447	-0.426838	0.054338	0.634837	1.10961e-14	ET
1	rs13879492	65477761	0	G	A	0.447	-0.426838	0.054338	0.634837	1.10961e-14	ET
1	rs313922305	65483666	0	C	A	0.447	-0.426838	0.054338	0.634837	1.10961e-14	ET
1	rs312746495	65495854	0	G	A	0.446	-0.427396	0.0542821	0.633879	9.67036e-15	ET
1	rs316942643	65497395	0	C	A	0.447	-0.426838	0.054338	0.634837	1.10961e-14	ET
1	rs314755275	65508958	0	G	A	0.448	-0.435001	0.0543834	0.642864	3.76217e-15	ET
1	rs15297968	65515004	0	T	C	0.448	-0.435008	0.0544791	0.642008	4.1817e-15	ET
1	rs13879558	65521525	0	A	C	0.448	-0.435008	0.0544791	0.642008	4.1817e-15	ET
1	rs313798706	65529004	0	T	C	0.448	-0.435008	0.0544791	0.642008	4.1817e-15	ET
1	rs317013427	65544577	0	G	A	0.448	-0.435008	0.0544791	0.642008	4.1817e-15	ET
1	rs312503789	65545044	0	T	G	0.448	-0.435008	0.0544791	0.642008	4.1817e-15	ET
1	rs317271503	65549996	0	T	C	0.448	-0.435008	0.0544791	0.642008	4.1817e-15	ET
1	rs318192685	65558759	0	T	C	0.448	-0.435008	0.0544791	0.642008	4.1817e-15	ET
1	rs317197371	65568098	0	T	C	0.448	-0.435008	0.0544791	0.642008	4.1817e-15	ET
1	rs15298175	65578500	0	T	C	0.448	-0.435008	0.0544791	0.642008	4.1817e-15	ET
1	rs313003853	65585100	0	G	C	0.448	-0.435467	0.0543475	0.640943	3.38651e-15	ET
1	rs13658080	65595890	0	G	A	0.447	-0.437393	0.0541075	0.63137	1.96767e-15	ET
1	rs13879631	65601004	0	T	C	0.449	-0.4397	0.0543714	0.639253	1.92027e-15	ET
1	rs313178608	65606226	0	T	C	0.449	-0.4397	0.0543714	0.639253	1.92027e-15	ET
1	rs15298314	65620033	0	A	C	0.448	-0.419513	0.0542788	0.621983	2.8366e-14	ET
1	rs13879664	65645892	0	C	T	0.449	-0.432461	0.0543694	0.631541	5.27714e-15	ET
1	rs316614857	65648838	0	C	T	0.449	-0.432461	0.0543694	0.631541	5.27714e-15	ET
1	rs316738694	65667053	0	C	A	0.447	-0.44561	0.0543054	0.634052	7.69268e-16	ET
1	rs315549239	65674415	0	C	T	0.447	-0.44561	0.0543054	0.634052	7.69268e-16	ET
1	rs15298492	65677798	0	G	A	0.449	-0.432461	0.0543694	0.631541	5.27714e-15	ET
1	rs312991679	65678784	0	T	C	0.447	-0.449846	0.0541841	0.623801	3.62493e-16	ET
1	rs316868864	65678981	0	C	G	0.448	-0.436753	0.0542503	0.621349	2.53415e-15	ET
1	rs15298524	65689597	0	C	T	0.447	-0.444044	0.0544272	0.644263	1.10784e-15	ET
1	rs314238445	65692509	0	A	G	0.447	-0.444044	0.0544272	0.644263	1.10784e-15	ET
1	rs317059468	65706913	0	A	C	0.449	-0.431479	0.0547886	0.656913	9.54675e-15	ET
1	rs13879715	65708667	0	A	G	0.449	-0.433266	0.0546796	0.651505	6.63692e-15	ET
1	rs14838262	65721212	0	T	C	0.461	-0.422016	0.0550617	0.72043	4.55455e-14	ET
1	rs313574325	65735450	0	T	G	0.447	-0.443524	0.0546344	0.656645	1.51292e-15	ET
1	rs317798017	65741704	0	G	A	0.461	-0.422016	0.0550617	0.72043	4.55455e-14	ET
1	rs313889350	65744890	0	A	G	0.459	-0.434986	0.0550737	0.727361	8.03854e-15	ET
1	rs316376440	65746504	0	T	C	0.49	-0.420797	0.055033	0.727894	5.20121e-14	ET
1	rs314138547	65754775	0	T	C	0.49	-0.413499	0.0547974	0.706229	1.07833e-13	ET
1	rs314853018	65760440	0	T	C	0.458	-0.433206	0.0549027	0.715854	8.52522e-15	ET
1	rs15298676	65790076	0	T	C	0.449	-0.435344	0.0544916	0.645542	4.04637e-15	ET
1	rs314157057	65800769	0	A	G	0.447	-0.446858	0.054556	0.652127	8.62953e-16	ET
1	rs312608220	65805416	0	C	T	0.448	-0.433513	0.0546097	0.648836	5.94241e-15	ET
1	rs314549361	65815578	0	A	G	0.466	-0.445914	0.054316	0.623588	7.45792e-16	ET
1	rs318185317	65820757	0	G	A	0.448	-0.435068	0.0545879	0.656603	4.67829e-15	ET
1	rs315295391	65824568	0	T	C	0.448	-0.435068	0.0545879	0.656603	4.67829e-15	ET
1	rs318182434	65828551	0	G	A	0.448	-0.435068	0.0545879	0.656603	4.67829e-15	ET
1	rs317733946	65839508	0	A	G	0.46	-0.426869	0.054952	0.724418	2.12337e-14	ET
1	rs15298747	65840993	0	A	C	0.46	-0.423955	0.0549976	0.723001	3.29265e-14	ET
1	rs314034860	65841622	0	G	A	0.46	-0.428751	0.0548631	0.716717	1.49899e-14	ET
1	rs15298757	65842323	0	G	A	0.46	-0.426869	0.054952	0.724418	2.12337e-14	ET
1	rs318197780	65845940	0	A	G	0.458	-0.422705	0.0548158	0.706279	3.22663e-14	ET
1	rs313208694	65849076	0	G	A	0.46	-0.426869	0.054952	0.724418	2.12337e-14	ET
1	rs15298805	65853516	0	A	G	0.46	-0.426869	0.054952	0.724418	2.12337e-14	ET
1	rs13879855	65859147	0	A	G	0.459	-0.436347	0.0547995	0.716001	4.94889e-15	ET
1	rs313817094	65864209	0	C	T	0.46	-0.406523	0.0547763	0.717447	2.63377e-13	ET
1	rs316721036	65865169	0	C	T	0.458	-0.422277	0.0546983	0.713415	3.02526e-14	ET
1	rs313922191	65865496	0	T	G	0.46	-0.409094	0.0547816	0.712171	1.89316e-13	ET
1	rs316381240	65868415	0	A	G	0.46	-0.409094	0.0547816	0.712171	1.89316e-13	ET
1	rs13658203	65879472	0	A	G	0.459	-0.403986	0.0549007	0.714871	4.11982e-13	ET
1	rs317192485	65881806	0	C	A	0.446	-0.431476	0.054407	0.647708	6.30553e-15	ET
1	rs313618269	65890020	0	G	T	0.459	-0.425773	0.0545462	0.700353	1.60513e-14	ET
1	rs316020447	65891234	0	G	A	0.458	-0.422277	0.0546983	0.713415	3.02526e-14	ET
1	rs317180741	65891294	0	T	C	0.446	-0.431476	0.054407	0.647708	6.30553e-15	ET
1	rs312665342	65891488	0	C	T	0.458	-0.422277	0.0546983	0.713415	3.02526e-14	ET
1	rs312660760	65894196	0	C	T	0.448	-0.418253	0.0544767	0.646409	4.13367e-14	ET
1	rs314533153	65895106	0	T	C	0.448	-0.417617	0.0544897	0.643228	4.56384e-14	ET
1	rs316688415	65897137	0	T	C	0.449	-0.425418	0.054382	0.645721	1.41389e-14	ET
1	rs315028984	65934622	0	A	G	0.48	-0.423584	0.054738	0.704249	2.64396e-14	ET
1	rs13879918	65939907	0	G	A	0.447	-0.423196	0.0543021	0.64526	1.7595e-14	ET
1	rs317999764	65951639	0	T	C	0.481	-0.42652	0.0544071	0.691576	1.24887e-14	ET
1	rs317616582	65955253	0	A	G	0.448	-0.414397	0.0542632	0.634337	5.57347e-14	ET
1	rs314214559	65959823	0	C	G	0.48	-0.423584	0.054738	0.704249	2.64396e-14	ET
1	rs317704318	65963324	0	T	G	0.448	-0.410064	0.0543846	0.645263	1.1251e-13	ET
1	rs14838573	65969923	0	G	A	0.458	-0.388178	0.0548614	0.72463	2.94768e-12	ET
1	rs316787899	65971873	0	A	G	0.459	-0.387304	0.0547423	0.717395	2.95923e-12	ET
1	rs316192115	65979184	0	G	A	0.449	-0.40923	0.0542548	0.637706	1.10356e-13	ET
1	rs312893574	65998736	0	A	G	0.464	-0.430509	0.0542804	0.642141	6.27295e-15	ET
1	rs315817599	66004127	0	G	A	0.468	-0.429097	0.0541991	0.634291	6.97928e-15	ET
1	rs312349533	66027503	0	A	G	0.443	-0.400176	0.0542738	0.642114	3.70983e-13	ET
1	rs314461194	66032756	0	T	C	0.464	-0.430195	0.0543575	0.648693	7.13118e-15	ET
1	rs317184693	66037648	0	A	G	0.444	-0.390902	0.0547934	0.658802	1.97296e-12	ET
1	rs15299263	66045323	0	A	G	0.465	-0.435752	0.0541671	0.626939	2.6553e-15	ET
1	rs314456013	66045718	0	T	G	0.467	-0.422996	0.0542415	0.624218	1.69543e-14	ET
1	rs15299283	66050566	0	A	G	0.446	-0.39071	0.0546396	0.649949	1.75989e-12	ET
1	rs313794943	66051156	0	C	T	0.448	-0.402526	0.0543681	0.634914	2.98917e-13	ET
1	rs313857923	66067454	0	A	G	0.448	-0.402842	0.0546043	0.648197	3.60123e-13	ET
1	rs313399567	66067547	0	G	A	0.468	-0.421153	0.0544005	0.630905	2.57993e-14	ET
1	rs313670833	66070462	0	A	G	0.467	-0.42968	0.0543274	0.637809	7.40993e-15	ET
1	rs317815438	66073544	0	G	A	0.472	-0.402593	0.0544561	0.612707	3.22606e-13	ET
1	rs13880026	66074096	0	C	T	0.468	-0.416832	0.0544005	0.635247	4.626e-14	ET
1	rs312917844	66078600	0	T	C	0.468	-0.416832	0.0544005	0.635247	4.626e-14	ET
1	rs14838682	66104391	0	T	G	0.449	-0.39625	0.0545264	0.646501	7.83454e-13	ET
1	rs314845060	66108684	0	C	G	0.445	-0.397632	0.0546903	0.658968	7.64526e-13	ET
1	rs313235467	66109498	0	C	T	0.449	-0.39625	0.0545264	0.646501	7.83454e-13	ET
1	rs315179918	66115114	0	A	C	0.445	-0.397632	0.0546903	0.658968	7.64526e-13	ET
1	rs313811232	66122645	0	G	C	0.45	-0.399601	0.0543844	0.640537	4.44533e-13	ET
1	rs13880109	66141862	0	C	T	0.445	-0.40163	0.054756	0.667002	4.86613e-13	ET
1	rs314078322	66158451	0	C	A	0.466	-0.409382	0.0547678	0.658809	1.79863e-13	ET
1	rs14838754	66166083	0	A	G	0.376	-0.303957	0.0556524	0.912764	6.06986e-08	ET
1	rs317250987	66176862	0	A	G	0.467	-0.434214	0.0544623	0.649646	4.58322e-15	ET
1	rs312336098	66182414	0	A	G	0.467	-0.407372	0.0545351	0.654962	1.86359e-13	ET
1	rs13658323	66196342	0	A	G	0.376	-0.312922	0.0555247	0.899867	2.31735e-08	ET
1	rs13880157	66200997	0	C	T	0.449	-0.400226	0.0545967	0.654614	5.01675e-13	ET
1	rs312647767	66209697	0	A	C	0.379	-0.322669	0.0551562	0.880131	6.82467e-09	ET
1	rs316304182	66214483	0	C	T	0.377	-0.336562	0.0550576	0.871221	1.44376e-09	ET
1	rs318141901	66215076	0	T	C	0.398	-0.340241	0.0548647	0.867391	8.44084e-10	ET
1	rs317017827	66215691	0	A	G	0.401	-0.327985	0.0550429	0.867009	3.61747e-09	ET
1	rs313193914	66236525	0	C	T	0.449	-0.40249	0.0545036	0.649737	3.42289e-13	ET
1	rs318227566	66241649	0	A	G	0.458	0.319663	0.0564656	0.830616	2.00837e-08	ET
1	rs14838861	66245596	0	T	G	0.469	0.289304	0.0569781	0.915506	4.63007e-07	ET
1	rs13880199	66255503	0	T	C	0.449	-0.40249	0.0545036	0.649737	3.42289e-13	ET
1	rs15299661	66255829	0	C	A	0.447	-0.41647	0.0543135	0.648339	4.43987e-14	ET
1	rs314353888	66284814	0	A	G	0.379	-0.326863	0.0551671	0.876855	4.41126e-09	ET
1	rs315842708	66296422	0	G	A	0.377	-0.340668	0.0550623	0.868271	9.21961e-10	ET
1	rs312335437	66296866	0	G	A	0.378	-0.343696	0.0550633	0.874891	6.59317e-10	ET
1	rs13658372	66308323	0	T	C	0.378	-0.340328	0.0550973	0.866456	9.80479e-10	ET
1	rs13880232	66310825	0	G	A	0.458	0.319811	0.0567484	0.844139	2.31911e-08	ET
1	rs312585579	66313515	0	T	G	0.468	0.288725	0.0571575	0.91649	5.28902e-07	ET
1	rs317528269	66322271	0	C	T	0.448	-0.417636	0.0545475	0.649476	4.83123e-14	ET
1	rs312825886	66326624	0	A	G	0.382	-0.333798	0.0550266	0.843892	1.91208e-09	ET
1	rs317073559	66335211	0	A	G	0.382	-0.339214	0.0548992	0.831942	9.68592e-10	ET
1	rs315445676	66339726	0	G	A	0.384	-0.32539	0.0550231	0.855576	4.71175e-09	ET
1	rs312477236	66370298	0	A	G	0.451	-0.399035	0.0544423	0.644873	5.05535e-13	ET
1	rs316334991	66379322	0	A	T	0.468	-0.40627	0.0547635	0.650794	2.68805e-13	ET
1	rs314590045	66382011	0	G	T	0.469	-0.423625	0.0547772	0.643381	2.73908e-14	ET
1	rs314972632	66382040	0	T	G	0.47	-0.409966	0.0546667	0.637228	1.50837e-13	ET
1	rs313788359	66386722	0	T	C	0.383	-0.338377	0.054763	0.834244	9.68095e-10	ET
1	rs13880280	66390173	0	T	G	0.384	-0.330727	0.054724	0.841043	2.1881e-09	ET
1	rs317924888	66398451	0	C	T	0.449	0.303691	0.0567353	0.902717	1.09418e-07	ET
1	rs13880294	66405668	0	A	G	0.383	-0.334675	0.0549149	0.84875	1.61354e-09	ET
1	rs13658416	66407917	0	A	G	0.451	-0.399035	0.0544423	0.644873	5.05535e-13	ET
1	rs316877241	66413287	0	G	A	0.444	0.286087	0.056325	0.926836	4.58822e-07	ET
1	rs315987078	66416973	0	T	C	0.443	0.286483	0.0565416	0.920744	4.89002e-07	ET
1	rs15300033	66429211	0	C	T	0.404	-0.317494	0.0547086	0.841407	8.93912e-09	ET
1	rs316843311	66444302	0	G	A	0.451	-0.379198	0.0548892	0.642711	9.14083e-12	ET
1	rs13880323	66447291	0	C	G	0.381	-0.321111	0.0553954	0.847973	9.2876e-09	ET
1	rs312378188	66449608	0	G	T	0.448	0.286857	0.0572694	0.921698	6.56169e-07	ET
1	rs315944319	66458992	0	A	G	0.448	0.285115	0.0572492	0.921404	7.58222e-07	ET
1	rs316578224	66462180	0	A	G	0.383	-0.327993	0.0549219	0.83755	3.34527e-09	ET
1	rs315771223	66489127	0	T	G	0.448	0.285115	0.0572492	0.921404	7.58222e-07	ET
1	rs314526674	66489624	0	G	A	0.383	-0.327993	0.0549219	0.83755	3.34527e-09	ET
1	rs313230003	66495373	0	A	T	0.383	-0.327993	0.0549219	0.83755	3.34527e-09	ET
1	rs318173724	66498499	0	C	T	0.386	-0.312232	0.0550115	0.856289	1.84997e-08	ET
1	rs315482704	66546926	0	C	T	0.383	-0.327993	0.0549219	0.83755	3.34527e-09	ET
1	rs314568218	66553398	0	C	T	0.45	-0.39754	0.0546993	0.644246	7.80067e-13	ET
1	rs315412229	66559723	0	C	T	0.383	-0.327993	0.0549219	0.83755	3.34527e-09	ET
1	rs13880491	66638715	0	A	G	0.384	-0.320156	0.0553175	0.835002	9.78668e-09	ET
1	rs313298519	66651434	0	C	T	0.389	-0.303986	0.055185	0.856619	4.69761e-08	ET
1	rs14839228	66655017	0	C	T	0.389	-0.303986	0.055185	0.856619	4.69761e-08	ET
1	rs315998464	66660938	0	G	A	0.391	-0.318456	0.0550725	0.85322	1.0079e-08	ET
1	rs315092952	66726065	0	A	G	0.427	0.318322	0.0581202	0.873205	5.5849e-08	ET
1	rs314447104	66727018	0	G	A	0.426	0.317781	0.0582207	0.871299	6.18697e-08	ET
1	rs13880618	66733091	0	C	T	0.479	-0.352307	0.0552224	0.664329	2.80536e-10	ET
1	rs312648668	66736654	0	G	A	0.416	-0.299634	0.0550904	0.86607	6.87086e-08	ET
1	rs317539112	66739719	0	C	T	0.409	-0.317702	0.0552637	0.856742	1.22186e-08	ET
1	rs13880628	66742172	0	A	G	0.419	0.29572	0.0579266	0.896586	4.0183e-07	ET
1	rs315265653	66750322	0	G	A	0.427	0.318322	0.0581202	0.873205	5.5849e-08	ET
1	rs317545145	66751642	0	T	G	0.392	-0.309183	0.0553093	0.857339	2.99119e-08	ET
1	rs13658519	66755581	0	A	T	0.427	0.304849	0.0583087	0.88933	2.11921e-07	ET
1	rs15300865	66761073	0	A	G	0.424	0.315895	0.0584247	0.872691	8.17632e-08	ET
1	rs15300890	66762627	0	A	G	0.412	-0.311894	0.0551453	0.856511	2.06954e-08	ET
1	rs13880663	66764440	0	A	G	0.47	-0.390645	0.0552195	0.653973	2.9718e-12	ET
1	rs312860300	66766438	0	C	T	0.391	-0.299553	0.0554461	0.868179	8.36787e-08	ET
1	rs317661068	66772447	0	T	C	0.424	0.315895	0.0584247	0.872691	8.17632e-08	ET
1	rs314652764	66779699	0	A	G	0.481	-0.36477	0.0551324	0.665686	6.24539e-11	ET
1	rs312803213	66779872	0	A	T	0.457	-0.36768	0.0551539	0.658505	4.5124e-11	ET
1	rs317247076	66784506	0	A	G	0.474	-0.384725	0.0551879	0.651875	5.99354e-12	ET
1	rs312940794	66784613	0	G	A	0.475	-0.400598	0.0550679	0.657028	7.43404e-13	ET
1	rs312827508	66786420	0	T	G	0.48	-0.367386	0.0549661	0.660823	4.02926e-11	ET
1	rs13880702	66786574	0	A	C	0.456	-0.363383	0.0552509	0.66761	8.04239e-11	ET
1	rs313967140	66874819	0	G	A	0.415	-0.308499	0.0549574	0.864644	2.62569e-08	ET
1	rs316815688	66884724	0	G	A	0.481	-0.36307	0.0549866	0.668835	6.80737e-11	ET
1	rs313111386	66888823	0	T	C	0.455	-0.363124	0.0550609	0.665082	7.16409e-11	ET
1	rs14839505	66890907	0	A	G	0.474	-0.385443	0.0549661	0.648959	4.53474e-12	ET
1	rs314434128	66891375	0	A	C	0.446	-0.328141	0.0522392	0.718795	5.1654e-10	ET
1	rs312403684	66894266	0	C	T	0.48	-0.368125	0.0547423	0.657968	3.08638e-11	ET
1	rs14839517	66898940	0	C	T	0.46	-0.337594	0.0546526	0.686581	9.79029e-10	ET
1	rs316733227	66922552	0	A	G	0.454	-0.355035	0.0546946	0.668725	1.39034e-10	ET
1	rs313970224	66958397	0	G	A	0.474	-0.366768	0.0547144	0.650199	3.54918e-11	ET
1	rs315853852	66963520	0	C	T	0.474	-0.366768	0.0547144	0.650199	3.54918e-11	ET
1	rs314960600	66964840	0	C	T	0.472	-0.379557	0.0545445	0.644014	6.52187e-12	ET
1	rs317525285	66971254	0	A	T	0.426	0.305972	0.0577429	0.875177	1.45896e-07	ET
1	rs312421425	66996818	0	A	G	0.378	-0.29685	0.0548343	0.933813	7.88543e-08	ET
1	rs13880879	67001555	0	A	C	0.378	-0.29724	0.0548561	0.932922	7.67593e-08	ET
1	rs314401741	67019074	0	G	A	0.463	-0.360413	0.0549214	0.747263	8.83388e-11	ET
1	rs314985144	67055169	0	G	A	0.473	-0.365725	0.0547715	0.650718	4.20514e-11	ET
1	rs314940591	67066358	0	A	G	0.387	-0.296007	0.0547916	0.856358	8.37641e-08	ET
1	rs313515599	67078806	0	C	T	0.468	0.295556	0.0561144	0.928212	1.72717e-07	ET
1	rs13880943	67092254	0	G	A	0.378	-0.289373	0.0548317	0.941706	1.63424e-07	ET
1	rs314302319	67105870	0	C	A	0.486	-0.327159	0.0549495	0.694945	3.72351e-09	ET
1	rs15301807	67106463	0	A	C	0.472	-0.329305	0.0557982	0.730186	5.05359e-09	ET
1	rs314551852	67112411	0	T	C	0.463	-0.328182	0.0558441	0.818897	5.84575e-09	ET
1	rs14839758	67125199	0	A	G	0.488	-0.340147	0.0552334	0.687273	1.09696e-09	ET
1	rs312640889	67145559	0	G	A	0.46	-0.354913	0.0560425	0.69121	3.75712e-10	ET
1	rs314726318	67151124	0	G	A	0.395	-0.320263	0.0546242	0.919489	6.33101e-09	ET
1	rs14839807	67153754	0	A	C	0.376	-0.302367	0.0547467	0.925638	4.337e-08	ET
1	rs13881024	67158910	0	G	A	0.463	-0.363065	0.0550048	0.750271	6.90829e-11	ET
1	rs318218004	67177627	0	A	G	0.365	-0.288954	0.0559247	0.973651	2.91979e-07	ET
1	rs15302036	67179769	0	T	C	0.461	-0.323221	0.0556755	0.832026	8.83326e-09	ET
1	rs317520170	67201136	0	C	G	0.455	-0.339765	0.0549308	0.691332	9.31176e-10	ET
1	rs317034351	67210609	0	T	G	0.45	-0.282297	0.054488	0.975796	2.71391e-07	ET
1	rs317555701	67212587	0	C	G	0.485	0.347527	0.0556404	0.762767	6.42926e-10	ET
1	rs315023114	67225368	0	G	A	0.394	-0.280081	0.055058	0.892328	4.40883e-07	ET
1	rs314829226	67236033	0	T	C	0.474	-0.29378	0.0554835	0.771911	1.48996e-07	ET
1	rs318044240	67262782	0	C	T	0.483	0.3301	0.055819	0.780848	4.71018e-09	ET
1	rs316188225	67268747	0	G	T	0.497	0.322892	0.0565873	0.813512	1.55836e-08	ET
1	rs316844218	67277322	0	T	C	0.483	0.3301	0.055819	0.780848	4.71018e-09	ET
1	rs315580050	67299779	0	G	A	0.483	0.337149	0.0558118	0.774716	2.22367e-09	ET
1	rs14840086	67373113	0	A	G	0.485	0.336955	0.0558361	0.775961	2.30621e-09	ET
1	rs313602646	67395321	0	G	A	0.455	-0.346332	0.0551969	0.699677	5.39413e-10	ET
1	rs314662988	67415760	0	C	A	0.478	-0.314888	0.0602019	0.809665	2.09331e-07	ET
1	rs318026962	67449333	0	A	G	0.481	0.326083	0.0564847	0.805533	1.06456e-08	ET
1	rs312997363	67449546	0	T	C	0.493	0.295362	0.0575746	0.86842	3.53258e-07	ET
1	rs313792061	67459870	0	C	T	0.455	-0.33899	0.0557496	0.726735	1.75323e-09	ET
1	rs314201402	67467496	0	A	G	0.497	0.291195	0.0565502	0.833156	3.19782e-07	ET
1	rs317844710	67501121	0	G	T	0.487	0.308561	0.0568622	0.85492	7.35281e-08	ET
1	rs316034266	67508749	0	C	T	0.486	0.307669	0.0569086	0.852987	8.19849e-08	ET
1	rs14840266	67515199	0	T	C	0.485	0.302881	0.0572039	0.864916	1.49113e-07	ET
1	rs313685237	67571064	0	C	A	0.458	-0.306333	0.0563557	0.76521	6.99347e-08	ET
1	rs316602880	67574177	0	T	C	0.469	-0.326065	0.0563999	0.789894	1.01472e-08	ET
1	rs317886178	67577866	0	G	C	0.468	-0.32945	0.0562702	0.769611	6.6411e-09	ET
1	rs316661340	67647894	0	T	C	0.483	0.301652	0.0579104	0.888299	2.3443e-07	ET
1	rs314288352	67658344	0	A	G	0.406	-0.278652	0.0553667	0.9681	5.81211e-07	ET
1	rs316529317	67712123	0	G	C	0.488	0.286637	0.0575539	0.885495	7.57939e-07	ET
1	rs317343491	67735633	0	C	T	0.486	0.286762	0.0574164	0.889268	7.05971e-07	ET
1	rs316011750	67859289	0	C	T	0.453	-0.29025	0.0565812	0.843058	3.53752e-07	ET
1	rs15305494	68464399	0	T	C	0.459	-0.291843	0.0567112	0.838919	3.25122e-07	ET
9	rs314546938	4863515	0	T	C	0.344	-0.275845	0.0534795	0.458508	3.0589e-07	MT
6	rs313959128	20618089	0	T	G	0.119	-0.42214	0.0805536	0.571668	1.99314e-07	MD
6	rs313308902	21070589	0	C	A	0.116	-0.439621	0.0808283	0.584475	6.89714e-08	MD
6	rs312480841	21089239	0	A	G	0.116	-0.426822	0.0812535	0.581535	1.86629e-07	MD
6	rs313241288	21108938	0	T	C	0.116	-0.426822	0.0812535	0.581535	1.86629e-07	MD
6	rs316153946	21110405	0	T	C	0.116	-0.426822	0.0812535	0.581535	1.86629e-07	MD
6	rs315154850	21116308	0	C	T	0.118	-0.419481	0.0811267	0.583525	2.87097e-07	MD
6	rs317689965	21151864	0	G	T	0.116	-0.423121	0.0803072	0.580721	1.71683e-07	MD
6	rs312351030	21163049	0	A	C	0.122	-0.407087	0.079918	0.575409	4.27033e-07	MD
6	rs313657444	21203046	0	C	T	0.117	-0.417602	0.0811192	0.580462	3.22935e-07	MD
6	rs314686593	21412536	0	T	C	0.119	-0.406157	0.079372	0.573415	3.78764e-07	MD
