# Supplementary material for: Genetic architecture dissection by genome-wide association analysis reveals avian eggshell ultrastructure traits
Source: Sci Rep. 2016 Jul 26;6:28836. doi: 10.1038/srep28836 (PMC4960555; doi:10.1038/srep28836)
Supplement: Supplementary Dataset 2 [file srep28836-s3.xls]

## Sheet: Supplementary Table 2
Supplementary Table 2: Summary of genome-wide suggestively significant SNPs with respect to eggshell ultrastructure traits by univariate GWAS
The genome-wide significant threshold P-value were 1.69E-05.
In last column, EST refers to eggshell thickness; ET refers to effective layer thickness of eggshell; MT refers to mammillary layer thickness of eggshell; MD refers to mammillary density.
chr	rs	ps	n_miss	allele1	allele0	af	beta	se	l_remle	p_wald	trait
1	rs314932521	55078094	0	C	T	0.187	-0.3218	0.0711762	1.62366	6.95247e-06	EST
1	rs15274462	55126534	0	G	A	0.209	-0.321481	0.0672655	1.6018	2.04697e-06	EST
1	rs14827806	55321144	0	T	C	0.184	-0.319784	0.0707056	1.60488	6.90165e-06	EST
1	rs13869735	55326554	0	A	G	0.184	-0.319784	0.0707056	1.60488	6.90165e-06	EST
1	rs14827828	55346186	0	G	A	0.185	-0.317981	0.0706692	1.59966	7.68103e-06	EST
1	rs13654277	55360456	0	T	C	0.176	-0.328284	0.0735169	1.61383	8.98357e-06	EST
1	rs14827840	55361966	0	T	C	0.176	-0.331325	0.073508	1.60759	7.41089e-06	EST
1	rs316839100	55445908	0	A	G	0.258	-0.282951	0.0634397	1.54263	9.20221e-06	EST
1	rs13869792	55448249	0	C	T	0.258	-0.282951	0.0634397	1.54263	9.20221e-06	EST
1	rs314215227	59133010	0	C	T	0.48	-0.275603	0.0625826	1.39341	1.18845e-05	EST
1	rs13655824	59395623	0	G	A	0.487	-0.272993	0.0610289	1.38837	8.66983e-06	EST
1	rs312988733	59566655	0	G	A	0.46	-0.269655	0.0606351	1.36766	9.7633e-06	EST
1	rs317410460	59571427	0	C	T	0.46	-0.269655	0.0606351	1.36766	9.7633e-06	EST
1	rs312875126	59576557	0	A	T	0.48	-0.295341	0.0616055	1.36166	1.90514e-06	EST
1	rs315778836	59653080	0	A	G	0.471	-0.270085	0.0616469	1.35227	1.3163e-05	EST
1	rs13874628	59858191	0	A	G	0.498	-0.27499	0.0609167	1.32729	7.18031e-06	EST
1	rs316446974	59879503	0	T	C	0.468	-0.283287	0.0612632	1.31598	4.30039e-06	EST
1	rs13874664	59886262	0	A	G	0.481	-0.264123	0.0587799	1.35226	7.90131e-06	EST
1	rs316453226	59991889	0	T	C	0.459	-0.271449	0.0580057	1.32866	3.30439e-06	EST
1	rs313920483	60013478	0	G	A	0.409	-0.277113	0.0601437	1.36627	4.64936e-06	EST
1	rs314146402	60087179	0	A	C	0.487	-0.275333	0.0593948	1.33377	4.07232e-06	EST
1	rs316704613	60103605	0	G	T	0.487	0.265861	0.0609897	1.30572	1.45313e-05	EST
1	rs317558747	60120761	0	A	G	0.483	-0.282683	0.0611096	1.26804	4.26512e-06	EST
1	rs315523233	60121545	0	C	G	0.497	0.265815	0.0604456	1.32838	1.22246e-05	EST
1	rs317120531	60228823	0	G	A	0.482	0.266115	0.0611823	1.30938	1.51671e-05	EST
1	rs318133913	60234382	0	C	G	0.475	-0.267049	0.0603274	1.40261	1.07177e-05	EST
1	rs317126359	60301901	0	G	A	0.496	-0.28341	0.0610042	1.26285	3.88239e-06	EST
1	rs312523005	60323664	0	C	T	0.46	-0.289185	0.0600741	1.3247	1.73031e-06	EST
1	rs14832979	60325946	0	A	G	0.46	-0.290045	0.0599963	1.3229	1.56469e-06	EST
1	rs14833013	60353988	0	T	C	0.496	-0.288069	0.0610337	1.25429	2.72732e-06	EST
1	rs14833080	60396562	0	G	A	0.471	-0.270512	0.0604928	1.28989	8.7244e-06	EST
1	rs317979973	60461306	0	A	G	0.495	-0.295679	0.0598945	1.18593	9.43392e-07	EST
1	rs315561818	60492609	0	C	T	0.473	-0.284378	0.0600372	1.19467	2.51505e-06	EST
1	rs14833224	60516026	0	T	C	0.434	-0.283508	0.0592898	1.20894	2.02285e-06	EST
1	rs316336168	60598299	0	A	G	0.443	-0.293972	0.0595115	1.2689	9.28904e-07	EST
1	rs315419198	60620038	0	C	T	0.442	-0.2938	0.0595413	1.26438	9.54079e-07	EST
1	rs14833374	60622046	0	G	A	0.437	-0.287717	0.0598154	1.21477	1.76213e-06	EST
1	rs15287284	60634857	0	T	C	0.405	-0.285102	0.0590285	1.23814	1.59945e-06	EST
1	rs317063103	60652209	0	C	A	0.459	-0.264108	0.0601382	1.26023	1.25536e-05	EST
1	rs314218674	60678844	0	G	A	0.443	-0.285851	0.058987	1.25171	1.47798e-06	EST
1	rs13656306	60691450	0	G	A	0.43	-0.271308	0.0584645	1.27592	3.97879e-06	EST
1	rs315931755	60700074	0	C	T	0.4	-0.258972	0.0592777	1.39735	1.39145e-05	EST
1	rs315244455	60714100	0	A	G	0.4	-0.258972	0.0592777	1.39735	1.39145e-05	EST
1	rs313362189	60742277	0	C	T	0.417	-0.26955	0.0597455	1.32971	7.26528e-06	EST
1	rs14833584	60810053	0	A	G	0.467	-0.283349	0.0591958	1.21945	1.97527e-06	EST
1	rs316494520	60823934	0	T	C	0.417	-0.289399	0.0587069	1.20056	9.7742e-07	EST
1	rs14833629	60863452	0	C	G	0.431	-0.253137	0.0576282	1.37414	1.25027e-05	EST
1	rs14833633	60863534	0	G	A	0.401	-0.259772	0.0594322	1.39041	1.37838e-05	EST
1	rs316154740	60902767	0	T	C	0.429	-0.259483	0.0598384	1.27953	1.60825e-05	EST
1	rs315079035	60909992	0	T	C	0.429	-0.259483	0.0598384	1.27953	1.60825e-05	EST
1	rs316806579	60915140	0	C	T	0.468	-0.278496	0.0585259	1.16462	2.26373e-06	EST
1	rs13656470	60967773	0	G	C	0.432	-0.273077	0.0594366	1.26681	4.94391e-06	EST
1	rs315087701	61007088	0	A	G	0.405	-0.2811	0.0579731	1.19276	1.45774e-06	EST
1	rs317233910	61067548	0	T	C	0.395	-0.26251	0.0591294	1.31576	1.01062e-05	EST
1	rs316827284	61070922	0	G	T	0.396	-0.270902	0.0594814	1.29201	5.96009e-06	EST
1	rs316605465	61070956	0	A	G	0.394	-0.266595	0.0597114	1.29855	9.01218e-06	EST
1	rs13875781	61073611	0	G	A	0.392	-0.271569	0.0598897	1.2953	6.53691e-06	EST
1	rs313120194	61079668	0	A	C	0.385	-0.260451	0.0593961	1.34016	1.29386e-05	EST
1	rs313560405	61084169	0	T	C	0.395	-0.260349	0.0591606	1.30777	1.20524e-05	EST
1	rs316738389	61102985	0	G	T	0.402	-0.275464	0.0575653	1.18738	1.98874e-06	EST
1	rs313511629	61105854	0	C	T	0.408	-0.270362	0.0591787	1.28187	5.57924e-06	EST
1	rs13875824	61116457	0	C	G	0.408	-0.267248	0.0585343	1.29732	5.65507e-06	EST
1	rs13875835	61121770	0	T	C	0.395	-0.287412	0.0589421	1.2634	1.27391e-06	EST
1	rs313212122	61141098	0	A	T	0.421	-0.269902	0.0590166	1.34441	5.45698e-06	EST
1	rs318179693	61155623	0	G	A	0.382	-0.255676	0.0586863	1.28615	1.46915e-05	EST
1	rs317810978	61156065	0	A	G	0.394	-0.25582	0.0584822	1.33404	1.35739e-05	EST
1	rs314209174	61173945	0	A	G	0.418	-0.263434	0.0582017	1.27814	6.79204e-06	EST
1	rs317360777	61201755	0	G	A	0.447	-0.270942	0.0594582	1.24759	5.89217e-06	EST
1	rs312660069	61256410	0	G	A	0.404	-0.274481	0.0579409	1.25765	2.50815e-06	EST
1	rs315740193	61261781	0	T	A	0.405	-0.282502	0.0578801	1.26445	1.24501e-06	EST
1	rs312390832	61264610	0	T	C	0.393	-0.28487	0.0579575	1.19607	1.05009e-06	EST
1	rs312565519	61277789	0	T	C	0.383	-0.260431	0.0586547	1.26972	1.00843e-05	EST
1	rs13876016	61280790	0	G	A	0.383	-0.260431	0.0586547	1.26972	1.00843e-05	EST
1	rs312310224	61284979	0	T	A	0.382	-0.257871	0.0587141	1.27273	1.25375e-05	EST
1	rs317658038	61288571	0	C	T	0.383	-0.260431	0.0586547	1.26972	1.00843e-05	EST
1	rs318092706	61387881	0	T	C	0.406	-0.256721	0.0581593	1.3111	1.13456e-05	EST
1	rs315012747	61396470	0	A	G	0.409	-0.286291	0.0589269	1.29673	1.39053e-06	EST
1	rs13876190	61437021	0	T	C	0.404	-0.293779	0.0593907	1.2608	8.97888e-07	EST
1	rs316617978	61439570	0	C	A	0.406	-0.285854	0.0595488	1.27952	1.84792e-06	EST
1	rs313313659	61467940	0	A	G	0.446	-0.286794	0.059422	1.12691	1.62709e-06	EST
1	rs316219831	61471400	0	A	T	0.393	-0.272872	0.0581572	1.20662	3.11634e-06	EST
1	rs14834407	61583578	0	G	A	0.45	-0.285066	0.0584404	1.20252	1.26312e-06	EST
1	rs13876351	61605324	0	G	T	0.436	-0.278592	0.0565165	1.22052	9.78176e-07	EST
1	rs15289480	61636687	0	C	T	0.457	-0.277968	0.0586376	1.23612	2.46996e-06	EST
1	rs14834478	61669055	0	G	A	0.433	-0.260816	0.0592874	1.2611	1.21364e-05	EST
1	rs316595171	61691648	0	T	G	0.381	-0.254697	0.0582839	1.411	1.38432e-05	EST
1	rs316312665	61694314	0	G	A	0.44	-0.278731	0.0578554	1.20335	1.69771e-06	EST
1	rs316653073	61739958	0	T	G	0.442	-0.288069	0.0588729	1.08494	1.17172e-06	EST
1	rs317875007	61847006	0	A	G	0.369	-0.254476	0.0586764	1.28408	1.60437e-05	EST
1	rs312626872	62011697	0	G	A	0.417	-0.265885	0.0592289	1.21564	8.05939e-06	EST
1	rs317407492	62069711	0	C	A	0.456	0.257789	0.0570884	1.23927	7.13318e-06	EST
1	rs13876903	62082162	0	A	G	0.436	-0.268431	0.058296	1.15861	4.71309e-06	EST
1	rs312335530	62083276	0	C	T	0.457	0.263274	0.0572122	1.24046	4.77771e-06	EST
1	rs317865141	62092171	0	A	G	0.417	-0.254786	0.0584574	1.22386	1.45715e-05	EST
1	rs316271498	62094035	0	A	G	0.457	0.263274	0.0572122	1.24046	4.77771e-06	EST
1	rs14834955	62103313	0	C	T	0.374	-0.26786	0.0576552	1.23592	3.87938e-06	EST
1	rs13876919	62104752	0	A	G	0.457	0.264373	0.0571405	1.23739	4.24723e-06	EST
1	rs314698402	62200318	0	T	A	0.486	0.284865	0.0579326	1.12576	1.03953e-06	EST
1	rs317652751	62218019	0	T	C	0.457	0.252907	0.0574223	1.25347	1.18574e-05	EST
1	rs314212858	62227392	0	T	C	0.419	-0.2789	0.0585405	1.18316	2.20209e-06	EST
1	rs314961112	62314702	0	G	T	0.492	-0.257254	0.0584837	1.21823	1.21611e-05	EST
1	rs314693803	62316927	0	C	T	0.492	-0.257254	0.0584837	1.21823	1.21611e-05	EST
1	rs15291197	62334895	0	C	T	0.379	-0.282361	0.0579839	1.18042	1.31558e-06	EST
1	rs312525672	62382210	0	A	C	0.485	0.28975	0.0584579	1.09622	8.54043e-07	EST
1	rs313842277	62389545	0	T	C	0.483	0.28985	0.0585171	1.10787	8.68256e-07	EST
1	rs315079668	62500485	0	A	G	0.444	0.251869	0.0570585	1.28194	1.13389e-05	EST
1	rs316759853	62706925	0	T	G	0.379	0.260263	0.0591026	1.29639	1.18982e-05	EST
1	rs312925505	62776032	0	G	A	0.378	0.261839	0.0593481	1.29458	1.1458e-05	EST
1	rs315708112	62792238	0	T	C	0.378	0.261839	0.0593481	1.29458	1.1458e-05	EST
1	rs315189514	62811043	0	G	A	0.378	0.261839	0.0593481	1.29458	1.1458e-05	EST
1	rs314060979	62913505	0	A	T	0.444	0.257831	0.0578582	1.32099	9.36727e-06	EST
1	rs314000522	62915743	0	G	A	0.442	0.26602	0.0575035	1.28446	4.25879e-06	EST
1	rs317481211	62921685	0	G	A	0.378	0.260936	0.0596685	1.29733	1.36484e-05	EST
1	rs314987019	62927653	0	C	T	0.378	0.260936	0.0596685	1.29733	1.36484e-05	EST
1	rs314363724	62935860	0	A	G	0.378	0.260936	0.0596685	1.29733	1.36484e-05	EST
1	rs315272628	62940270	0	A	C	0.378	0.260936	0.0596685	1.29733	1.36484e-05	EST
1	rs316633154	62956558	0	G	A	0.378	0.260936	0.0596685	1.29733	1.36484e-05	EST
1	rs15292196	62959911	0	T	C	0.379	0.259785	0.0594354	1.29609	1.3785e-05	EST
1	rs314231137	63000569	0	T	C	0.379	0.261448	0.0595803	1.29492	1.27546e-05	EST
1	rs316469123	63002636	0	T	C	0.379	0.261448	0.0595803	1.29492	1.27546e-05	EST
1	rs312616788	63006136	0	A	C	0.477	-0.266508	0.0573804	1.22881	3.90369e-06	EST
1	rs317484157	63011611	0	T	C	0.388	0.255883	0.0589382	1.29934	1.57172e-05	EST
1	rs315210018	63047713	0	C	T	0.443	0.263978	0.0574855	1.28618	4.9984e-06	EST
1	rs312707653	63230951	0	C	T	0.455	0.280946	0.0578029	1.21459	1.37691e-06	EST
1	rs317566496	63238216	0	T	C	0.455	0.275103	0.0578215	1.22259	2.27151e-06	EST
1	rs316746438	63240899	0	C	T	0.455	0.275103	0.0578215	1.22259	2.27151e-06	EST
1	rs317886086	63251243	0	C	G	0.49	-0.281214	0.0588178	1.2625	2.02913e-06	EST
1	rs317847661	63253726	0	G	C	0.484	-0.275461	0.0571349	1.27542	1.66863e-06	EST
1	rs315868973	63283343	0	G	A	0.481	-0.270055	0.0579362	1.2736	3.60716e-06	EST
1	rs316633755	63284278	0	T	C	0.379	0.267352	0.0598409	1.29344	8.88977e-06	EST
1	rs313828979	63288095	0	T	C	0.379	0.267352	0.0598409	1.29344	8.88977e-06	EST
1	rs315879247	63304956	0	T	C	0.378	0.26605	0.0598771	1.2956	9.93868e-06	EST
1	rs316606716	63309896	0	T	C	0.453	0.274657	0.0577217	1.22783	2.26607e-06	EST
1	rs315344749	63318034	0	G	A	0.455	0.273971	0.0578647	1.22454	2.53948e-06	EST
1	rs315410626	63320680	0	T	C	0.455	0.280581	0.0579751	1.21518	1.52453e-06	EST
1	rs312544738	63335383	0	T	C	0.455	0.280581	0.0579751	1.21518	1.52453e-06	EST
1	rs314026502	63344954	0	T	C	0.455	0.283858	0.0579848	1.20928	1.15841e-06	EST
1	rs317453671	63358845	0	T	C	0.456	0.277682	0.057925	1.22304	1.90743e-06	EST
1	rs13657382	63362234	0	G	A	0.457	0.280627	0.0579961	1.22358	1.53165e-06	EST
1	rs315209960	63369462	0	G	A	0.456	0.284627	0.0579375	1.21843	1.06317e-06	EST
1	rs315253336	63400817	0	T	C	0.38	0.27103	0.0598101	1.29638	6.62771e-06	EST
1	rs314376101	63420622	0	T	C	0.378	0.279475	0.0597556	1.27675	3.3476e-06	EST
1	rs314800652	63430036	0	A	G	0.456	0.285925	0.0579954	1.21566	9.74574e-07	EST
1	rs316704550	63461005	0	T	C	0.38	0.278617	0.0600086	1.28547	3.93392e-06	EST
1	rs314797374	63471064	0	T	G	0.38	0.278617	0.0600086	1.28547	3.93392e-06	EST
1	rs312880858	63477745	0	A	C	0.38	0.278617	0.0600086	1.28547	3.93392e-06	EST
1	rs13657399	63482275	0	C	G	0.455	0.285486	0.0581038	1.21953	1.05943e-06	EST
1	rs313267780	63486324	0	A	G	0.38	0.275158	0.0599852	1.29069	5.11649e-06	EST
1	rs317522662	63492572	0	C	T	0.379	0.275854	0.0601306	1.28391	5.10507e-06	EST
1	rs316985967	63508748	0	T	A	0.379	0.275854	0.0601306	1.28391	5.10507e-06	EST
1	rs317292921	63510985	0	A	G	0.379	0.275854	0.0601306	1.28391	5.10507e-06	EST
1	rs317429274	63538329	0	T	C	0.456	0.283099	0.0580598	1.21309	1.27506e-06	EST
1	rs314533419	63569753	0	C	A	0.38	0.288902	0.059913	1.27378	1.66224e-06	EST
1	rs312823577	63570539	0	G	A	0.402	0.271546	0.0595773	1.3962	5.86419e-06	EST
1	rs313572807	63575047	0	T	C	0.381	0.271768	0.0599262	1.30624	6.52023e-06	EST
1	rs312963925	63591721	0	C	T	0.382	0.276831	0.0597403	1.29658	4.10582e-06	EST
1	rs316202980	63635892	0	C	T	0.381	0.26876	0.0598838	1.29776	8.09982e-06	EST
1	rs313008084	63639428	0	C	A	0.381	0.26876	0.0598838	1.29776	8.09982e-06	EST
1	rs317425522	63661022	0	C	T	0.381	0.273845	0.0599141	1.29249	5.52595e-06	EST
1	rs13878126	63668188	0	G	A	0.381	0.273845	0.0599141	1.29249	5.52595e-06	EST
1	rs15293987	63676315	0	C	T	0.381	0.273845	0.0599141	1.29249	5.52595e-06	EST
1	rs13878131	63678914	0	T	C	0.381	0.273845	0.0599141	1.29249	5.52595e-06	EST
1	rs318157019	63687716	0	A	G	0.383	0.276614	0.0601763	1.29175	4.89086e-06	EST
1	rs314101766	63697717	0	T	C	0.382	0.268864	0.0596577	1.30314	7.43028e-06	EST
1	rs314820790	63717131	0	A	T	0.399	0.261604	0.059557	1.28612	1.25085e-05	EST
1	rs313562685	63731379	0	G	C	0.398	0.258892	0.0597662	1.29405	1.64192e-05	EST
1	rs13878179	63745728	0	T	C	0.38	0.273546	0.0599001	1.29403	5.62797e-06	EST
1	rs317770423	63766552	0	T	C	0.38	0.273546	0.0599001	1.29403	5.62797e-06	EST
1	rs312906118	63780769	0	G	T	0.38	0.273546	0.0599001	1.29403	5.62797e-06	EST
1	rs15294084	63784609	0	A	T	0.38	0.272144	0.0599247	1.29141	6.32972e-06	EST
1	rs314141652	63793694	0	T	C	0.38	0.273546	0.0599001	1.29403	5.62797e-06	EST
1	rs317633357	63811439	0	C	T	0.38	0.273546	0.0599001	1.29403	5.62797e-06	EST
1	rs315192882	63838757	0	C	A	0.38	0.273546	0.0599001	1.29403	5.62797e-06	EST
1	rs13878246	63842896	0	C	T	0.381	0.268558	0.0596419	1.30462	7.56621e-06	EST
1	rs14836491	63862463	0	A	T	0.398	0.258892	0.0597662	1.29405	1.64192e-05	EST
1	rs317855058	63880103	0	C	G	0.381	0.264651	0.0600437	1.30728	1.16815e-05	EST
1	rs13657489	63884976	0	G	A	0.398	0.258892	0.0597662	1.29405	1.64192e-05	EST
1	rs15294529	63939117	0	G	T	0.38	0.269877	0.059952	1.29882	7.61112e-06	EST
1	rs315943560	64029979	0	G	A	0.391	0.26568	0.0600461	1.28548	1.08183e-05	EST
1	rs313452095	64035151	0	T	C	0.38	0.274367	0.0599595	1.28735	5.39222e-06	EST
1	rs316995799	64060773	0	G	A	0.381	0.275822	0.0599855	1.28811	4.85838e-06	EST
1	rs314428277	64090314	0	A	G	0.393	0.269766	0.0599735	1.32806	7.73371e-06	EST
1	rs315879198	64107551	0	G	A	0.38	0.278956	0.0599669	1.28402	3.77193e-06	EST
1	rs313866552	64113066	0	A	T	0.38	0.278956	0.0599669	1.28402	3.77193e-06	EST
1	rs313942329	64118971	0	A	G	0.38	0.278956	0.0599669	1.28402	3.77193e-06	EST
1	rs317444179	64311432	0	G	A	0.332	0.29106	0.0614618	1.35145	2.52799e-06	EST
1	rs14836860	64316421	0	T	C	0.331	0.290926	0.0610921	1.35375	2.22487e-06	EST
1	rs314345504	64324973	0	A	G	0.332	0.29106	0.0614618	1.35145	2.52799e-06	EST
1	rs317337437	64332997	0	T	C	0.323	0.277025	0.0629933	1.38545	1.22183e-05	EST
1	rs318169345	64342587	0	A	G	0.333	0.284872	0.0610919	1.36294	3.57725e-06	EST
1	rs313885473	64356354	0	A	G	0.332	0.29106	0.0614618	1.35145	2.52799e-06	EST
1	rs315596626	64409700	0	A	G	0.345	0.291338	0.0614086	1.30551	2.42489e-06	EST
1	rs314437001	64425426	0	A	C	0.374	0.26909	0.0608608	1.31046	1.09764e-05	EST
1	rs317784757	64426813	0	C	A	0.373	0.263699	0.0608432	1.31251	1.62505e-05	EST
1	rs13878817	64443459	0	G	T	0.345	0.263823	0.0605747	1.33034	1.47794e-05	EST
1	rs316258191	64451765	0	A	G	0.345	0.288671	0.0611286	1.31315	2.69451e-06	EST
1	rs313210472	64459668	0	G	T	0.344	0.288355	0.0613502	1.30696	2.99694e-06	EST
1	rs314425149	64514459	0	A	G	0.344	0.29509	0.0614656	1.29742	1.84281e-06	EST
1	rs317833490	64539249	0	G	A	0.344	0.291551	0.06159	1.31241	2.55108e-06	EST
1	rs317224064	64550706	0	T	G	0.343	0.281314	0.0615296	1.32296	5.49051e-06	EST
1	rs14837069	64563892	0	C	G	0.345	0.280886	0.0615433	1.31637	5.69849e-06	EST
1	rs13878969	64566380	0	A	T	0.346	0.271094	0.061404	1.34246	1.13028e-05	EST
1	rs317148353	64587859	0	T	A	0.374	0.266683	0.0607352	1.30625	1.25977e-05	EST
1	rs315816689	64785992	0	G	A	0.338	0.268202	0.0614552	1.34737	1.42046e-05	EST
1	rs317251885	64811114	0	G	A	0.338	0.270272	0.0615871	1.34089	1.27384e-05	EST
1	rs316231137	64851284	0	T	A	0.338	0.274721	0.0614837	1.33655	8.87023e-06	EST
1	rs313601535	64855441	0	T	C	0.338	0.274721	0.0614837	1.33655	8.87023e-06	EST
1	rs313893103	64861069	0	C	T	0.338	0.274721	0.0614837	1.33655	8.87023e-06	EST
1	rs14837512	65097567	0	T	C	0.338	0.274261	0.0617999	1.35699	1.01851e-05	EST
1	rs315297057	65099057	0	A	G	0.338	0.274261	0.0617999	1.35699	1.01851e-05	EST
1	rs314024950	65107695	0	T	C	0.338	0.274261	0.0617999	1.35699	1.01851e-05	EST
1	rs314135164	65117560	0	A	G	0.338	0.274261	0.0617999	1.35699	1.01851e-05	EST
1	rs317411374	65121215	0	C	G	0.339	0.268546	0.0617207	1.3571	1.50688e-05	EST
1	rs317533709	65140925	0	G	A	0.339	0.277963	0.0618169	1.35219	7.78826e-06	EST
1	rs316780027	65149620	0	T	C	0.33	0.282172	0.0635008	1.38239	9.92403e-06	EST
1	rs313657779	65189992	0	G	T	0.338	0.28232	0.0619324	1.34949	5.84654e-06	EST
1	rs313707233	65208044	0	T	C	0.368	0.269045	0.0614014	1.33051	1.31284e-05	EST
1	rs13657881	65218351	0	T	A	0.338	0.296215	0.06209	1.33363	2.13371e-06	EST
1	rs313277185	65218521	0	T	C	0.368	0.280058	0.0613081	1.31928	5.59262e-06	EST
1	rs313215752	65224941	0	T	C	0.368	0.279151	0.0611944	1.31663	5.76063e-06	EST
1	rs15297052	65227482	0	A	G	0.368	0.280058	0.0613081	1.31928	5.59262e-06	EST
1	rs15297057	65229327	0	C	T	0.368	0.280058	0.0613081	1.31928	5.59262e-06	EST
1	rs312498661	65232547	0	A	G	0.368	0.280058	0.0613081	1.31928	5.59262e-06	EST
1	rs317502858	65234567	0	G	A	0.367	0.284019	0.0612945	1.31662	4.11026e-06	EST
1	rs312815991	65240216	0	A	G	0.338	0.296215	0.06209	1.33363	2.13371e-06	EST
1	rs313675869	65248505	0	A	G	0.368	0.280058	0.0613081	1.31928	5.59262e-06	EST
1	rs312282681	65254459	0	A	G	0.368	0.280058	0.0613081	1.31928	5.59262e-06	EST
1	rs14837682	65256265	0	A	G	0.369	0.270252	0.061164	1.32658	1.11226e-05	EST
1	rs315693352	65257531	0	A	G	0.368	0.280058	0.0613081	1.31928	5.59262e-06	EST
1	rs314048357	65262855	0	T	A	0.337	0.294867	0.0622169	1.34267	2.48311e-06	EST
1	rs317754939	65263566	0	C	G	0.338	0.296215	0.06209	1.33363	2.13371e-06	EST
1	rs312847101	65271717	0	G	A	0.338	0.296215	0.06209	1.33363	2.13371e-06	EST
1	rs315843594	65285702	0	T	C	0.368	0.280058	0.0613081	1.31928	5.59262e-06	EST
1	rs313350033	65287719	0	A	T	0.368	0.280058	0.0613081	1.31928	5.59262e-06	EST
1	rs14837742	65306730	0	T	C	0.368	0.280058	0.0613081	1.31928	5.59262e-06	EST
1	rs14837748	65306991	0	T	A	0.367	0.278153	0.0613653	1.322	6.5903e-06	EST
1	rs315322562	65311631	0	T	C	0.368	0.280058	0.0613081	1.31928	5.59262e-06	EST
1	rs13879294	65312209	0	C	A	0.368	0.279418	0.0612338	1.30647	5.72231e-06	EST
1	rs317066127	65313553	0	A	G	0.367	0.278153	0.0613653	1.322	6.5903e-06	EST
1	rs316618694	65317247	0	G	A	0.368	0.280058	0.0613081	1.31928	5.59262e-06	EST
1	rs315010820	65324332	0	T	G	0.368	0.280058	0.0613081	1.31928	5.59262e-06	EST
1	rs314529707	65328843	0	T	G	0.366	0.282703	0.061524	1.32109	4.93028e-06	EST
1	rs13879324	65331182	0	T	C	0.367	0.278629	0.0614307	1.32445	6.50146e-06	EST
1	rs317225913	65361793	0	T	G	0.368	0.276274	0.0613657	1.33077	7.59202e-06	EST
1	rs14837832	65362091	0	T	C	0.368	0.276274	0.0613657	1.33077	7.59202e-06	EST
1	rs313283703	65366275	0	C	A	0.368	0.276274	0.0613657	1.33077	7.59202e-06	EST
1	rs317504464	65384987	0	T	G	0.368	0.274548	0.0615152	1.33794	9.07921e-06	EST
1	rs314779691	65387235	0	G	C	0.369	0.275977	0.0613918	1.33281	7.832e-06	EST
1	rs316988589	65389651	0	A	G	0.369	0.275977	0.0613918	1.33281	7.832e-06	EST
1	rs312715298	65397758	0	A	C	0.368	0.275262	0.0614121	1.34264	8.31842e-06	EST
1	rs315776162	65403622	0	C	A	0.369	0.271023	0.0615363	1.35012	1.18611e-05	EST
1	rs316151344	65404552	0	A	C	0.367	0.27873	0.0614115	1.35217	6.40979e-06	EST
1	rs317647128	65405606	0	T	G	0.368	0.278333	0.0613969	1.33724	6.57205e-06	EST
1	rs317126936	65411901	0	A	G	0.368	0.278333	0.0613969	1.33724	6.57205e-06	EST
1	rs318228914	65428027	0	A	G	0.367	0.27604	0.0614291	1.34629	7.89333e-06	EST
1	rs317407500	65430697	0	C	A	0.368	0.281607	0.0613631	1.33181	5.06647e-06	EST
1	rs313538795	65431895	0	A	C	0.367	0.280889	0.0613832	1.34178	5.38909e-06	EST
1	rs313301912	65432238	0	T	C	0.368	0.281607	0.0613631	1.33181	5.06647e-06	EST
1	rs316480204	65434952	0	G	C	0.368	0.281607	0.0613631	1.33181	5.06647e-06	EST
1	rs14837881	65436729	0	G	A	0.368	0.281607	0.0613631	1.33181	5.06647e-06	EST
1	rs316220988	65438617	0	A	G	0.368	0.281607	0.0613631	1.33181	5.06647e-06	EST
1	rs316961601	65440579	0	A	G	0.37	0.280755	0.0609022	1.32626	4.59668e-06	EST
1	rs317757239	65444556	0	C	T	0.368	0.281607	0.0613631	1.33181	5.06647e-06	EST
1	rs13879440	65445822	0	A	G	0.368	0.281607	0.0613631	1.33181	5.06647e-06	EST
1	rs15297718	65450286	0	T	G	0.369	0.277075	0.0609006	1.32938	6.09378e-06	EST
1	rs316150259	65451491	0	C	T	0.368	0.276107	0.0611445	1.32957	7.13247e-06	EST
1	rs312552252	65453395	0	T	C	0.368	0.28233	0.0612241	1.3266	4.56478e-06	EST
1	rs315697443	65455271	0	A	G	0.368	0.28233	0.0612241	1.3266	4.56478e-06	EST
1	rs315051618	65455451	0	G	A	0.368	0.285461	0.0610036	1.31241	3.30883e-06	EST
1	rs15297751	65458919	0	C	T	0.368	0.28233	0.0612241	1.3266	4.56478e-06	EST
1	rs313297017	65462555	0	C	T	0.368	0.28233	0.0612241	1.3266	4.56478e-06	EST
1	rs313721110	65469927	0	A	C	0.368	0.28233	0.0612241	1.3266	4.56478e-06	EST
1	rs313762611	65471031	0	C	T	0.368	0.28233	0.0612241	1.3266	4.56478e-06	EST
1	rs14837998	65472759	0	A	G	0.368	0.28233	0.0612241	1.3266	4.56478e-06	EST
1	rs316996538	65475834	0	C	A	0.368	0.28233	0.0612241	1.3266	4.56478e-06	EST
1	rs315620422	65487429	0	C	T	0.368	0.28233	0.0612241	1.3266	4.56478e-06	EST
1	rs13879548	65500958	0	G	A	0.368	0.28233	0.0612241	1.3266	4.56478e-06	EST
1	rs314398015	65508594	0	T	G	0.368	0.281944	0.0613397	1.32819	4.89747e-06	EST
1	rs14838064	65530769	0	G	A	0.368	0.281944	0.0613397	1.32819	4.89747e-06	EST
1	rs14838067	65531793	0	T	G	0.368	0.281944	0.0613397	1.32819	4.89747e-06	EST
1	rs314414888	65533614	0	G	A	0.37	0.279813	0.0612912	1.33537	5.66456e-06	EST
1	rs13658033	65538578	0	A	G	0.368	0.281944	0.0613397	1.32819	4.89747e-06	EST
1	rs315045233	65563530	0	G	A	0.369	0.269035	0.0617489	1.33913	1.46748e-05	EST
1	rs317699935	65571406	0	T	C	0.368	0.281944	0.0613397	1.32819	4.89747e-06	EST
1	rs312715834	65580191	0	T	A	0.368	0.281944	0.0613397	1.32819	4.89747e-06	EST
1	rs318132341	65586381	0	C	T	0.367	0.284864	0.0611584	1.32408	3.6667e-06	EST
1	rs13658075	65590905	0	T	C	0.367	0.284864	0.0611584	1.32408	3.6667e-06	EST
1	rs314152559	65608708	0	T	C	0.367	0.284864	0.0611584	1.32408	3.6667e-06	EST
1	rs318161724	65613780	0	T	C	0.367	0.283431	0.0610273	1.33311	3.90832e-06	EST
1	rs13879644	65622100	0	C	G	0.367	0.283291	0.0611948	1.32194	4.19541e-06	EST
1	rs15298336	65625603	0	A	G	0.367	0.283291	0.0611948	1.32194	4.19541e-06	EST
1	rs314300502	65628779	0	A	G	0.367	0.276383	0.0611933	1.33392	7.10218e-06	EST
1	rs315360434	65655441	0	G	A	0.367	0.276383	0.0611933	1.33392	7.10218e-06	EST
1	rs315904690	65668088	0	C	A	0.367	0.269194	0.0614567	1.35159	1.32181e-05	EST
1	rs13879682	65670732	0	C	T	0.367	0.276383	0.0611933	1.33392	7.10218e-06	EST
1	rs317106037	65697652	0	T	C	0.367	0.281945	0.0610905	1.32984	4.48414e-06	EST
1	rs13879709	65699643	0	A	G	0.367	0.287035	0.0610166	1.32369	2.93925e-06	EST
1	rs314973922	65700468	0	T	C	0.367	0.281945	0.0610905	1.32984	4.48414e-06	EST
1	rs13879736	65725758	0	T	C	0.368	0.294305	0.0607862	1.33027	1.50999e-06	EST
1	rs13879785	65771409	0	C	T	0.34	0.302033	0.0614761	1.3562	1.06132e-06	EST
1	rs15298664	65783541	0	G	A	0.357	0.301204	0.0611336	1.36579	9.90018e-07	EST
1	rs317030460	65795984	0	A	G	0.357	0.301204	0.0611336	1.36579	9.90018e-07	EST
1	rs315416615	65820035	0	G	A	0.357	0.29979	0.0609425	1.3767	1.02903e-06	EST
1	rs315566649	65852141	0	C	T	0.357	0.29979	0.0609425	1.3767	1.02903e-06	EST
1	rs315721761	65861793	0	T	C	0.357	0.29979	0.0609425	1.3767	1.02903e-06	EST
1	rs13879913	65903530	0	C	G	0.351	0.296633	0.0613826	1.36372	1.57891e-06	EST
1	rs318164760	65910245	0	G	T	0.339	0.289088	0.0615919	1.399	3.09208e-06	EST
1	rs315373984	65929458	0	A	G	0.358	0.284982	0.0607245	1.38479	3.10071e-06	EST
1	rs317970544	65944694	0	G	A	0.368	0.278305	0.0608268	1.34812	5.40497e-06	EST
1	rs314518869	65947927	0	G	A	0.337	0.302708	0.0615188	1.38467	1.02214e-06	EST
1	rs317256477	65976272	0	T	C	0.336	0.301875	0.0614829	1.37971	1.07782e-06	EST
1	rs318057463	65982845	0	T	C	0.338	0.281299	0.0611247	1.40799	4.76999e-06	EST
1	rs14838601	66012734	0	T	C	0.356	0.277071	0.0608102	1.39149	5.90676e-06	EST
1	rs312412473	66018239	0	G	A	0.355	0.277195	0.0609282	1.395	6.09597e-06	EST
1	rs316695268	66030542	0	C	G	0.349	0.297832	0.0612676	1.34639	1.37168e-06	EST
1	rs15299290	66055259	0	T	C	0.371	0.282364	0.0606605	1.33452	3.71891e-06	EST
1	rs13880017	66059431	0	T	C	0.354	0.280095	0.0606824	1.36318	4.47254e-06	EST
1	rs317433413	66059661	0	A	C	0.352	0.264595	0.0610542	1.39266	1.62718e-05	EST
1	rs315151017	66063377	0	G	A	0.35	0.283886	0.0613659	1.34478	4.25942e-06	EST
1	rs316703991	66137606	0	A	G	0.357	0.272258	0.061388	1.3811	1.0318e-05	EST
1	rs14838716	66137918	0	G	A	0.357	0.272258	0.061388	1.3811	1.0318e-05	EST
1	rs15299476	66138623	0	T	C	0.359	0.28806	0.0610954	1.36421	2.79237e-06	EST
1	rs313255162	66138876	0	A	G	0.361	0.268277	0.0607969	1.39358	1.14192e-05	EST
1	rs14838754	66166083	0	A	G	0.376	-0.268353	0.057382	1.30313	3.35315e-06	EST
1	rs316366176	66172267	0	G	A	0.357	0.272258	0.061388	1.3811	1.0318e-05	EST
1	rs317643252	66174336	0	C	A	0.357	0.288136	0.0614265	1.37395	3.13476e-06	EST
1	rs13658323	66196342	0	A	G	0.376	-0.275349	0.0572821	1.28813	1.78978e-06	EST
1	rs315230207	66223404	0	T	C	0.357	0.272258	0.061388	1.3811	1.0318e-05	EST
1	rs318023189	66294454	0	T	C	0.357	0.274511	0.0613033	1.3747	8.48416e-06	EST
1	rs316768074	66326661	0	A	C	0.468	0.285606	0.0584023	1.26272	1.18783e-06	EST
1	rs316523159	66327460	0	A	G	0.468	0.285606	0.0584023	1.26272	1.18783e-06	EST
1	rs313602625	66332486	0	A	C	0.468	0.285606	0.0584023	1.26272	1.18783e-06	EST
1	rs313417369	66348951	0	G	A	0.496	-0.256649	0.0574792	1.38832	8.99707e-06	EST
1	rs314951360	66361656	0	C	T	0.492	-0.263443	0.0572877	1.38082	4.8482e-06	EST
1	rs15299953	66387325	0	A	C	0.359	0.274301	0.0609692	1.35754	7.70097e-06	EST
1	rs15299992	66422172	0	G	T	0.442	0.275924	0.057791	1.27531	2.09499e-06	EST
1	rs314388546	66426154	0	T	G	0.442	0.275017	0.0580474	1.27945	2.50156e-06	EST
1	rs14839002	66427719	0	T	C	0.442	0.275017	0.0580474	1.27945	2.50156e-06	EST
1	rs14839020	66435067	0	G	A	0.442	0.27162	0.0579342	1.28324	3.16955e-06	EST
1	rs314666562	66439594	0	T	C	0.443	0.266321	0.0580137	1.27522	5.03199e-06	EST
1	rs13658423	66442121	0	T	C	0.442	0.275017	0.0580474	1.27945	2.50156e-06	EST
1	rs312378188	66449608	0	G	T	0.448	0.288392	0.0585881	1.27844	1.01307e-06	EST
1	rs315944319	66458992	0	A	G	0.448	0.28735	0.0585724	1.27751	1.09952e-06	EST
1	rs315673864	66468231	0	G	A	0.442	0.275017	0.0580474	1.27945	2.50156e-06	EST
1	rs315771223	66489127	0	T	G	0.448	0.28735	0.0585724	1.27751	1.09952e-06	EST
1	rs317984681	66504106	0	A	G	0.466	0.271415	0.058593	1.29473	4.13896e-06	EST
1	rs313944098	66515807	0	C	G	0.469	0.261487	0.0591553	1.29127	1.10291e-05	EST
1	rs13658439	66517880	0	A	G	0.466	0.275406	0.0586665	1.27289	3.07992e-06	EST
1	rs316208667	66563711	0	A	T	0.439	0.278028	0.0582843	1.2713	2.13908e-06	EST
1	rs313329465	66570044	0	T	C	0.44	0.27408	0.058335	1.28342	3.02244e-06	EST
1	rs14839156	66582646	0	G	A	0.441	0.267449	0.0583661	1.29381	5.23352e-06	EST
1	rs313205661	66596273	0	A	G	0.441	0.267449	0.0583661	1.29381	5.23352e-06	EST
1	rs15300424	66609042	0	A	C	0.441	0.267449	0.0583661	1.29381	5.23352e-06	EST
1	rs15300486	66622355	0	C	T	0.442	0.27112	0.0582784	1.29177	3.76631e-06	EST
1	rs14839193	66630185	0	T	G	0.44	0.258442	0.0584909	1.31087	1.11215e-05	EST
1	rs317489761	66634745	0	A	G	0.44	0.259503	0.0584059	1.30995	9.9465e-06	EST
1	rs312648668	66736654	0	G	A	0.416	-0.277997	0.0569586	1.27706	1.24579e-06	EST
1	rs312860300	66766438	0	C	T	0.391	-0.279781	0.057337	1.26605	1.25256e-06	EST
1	rs13880778	66838740	0	A	G	0.369	-0.258167	0.0581337	1.32503	1.00456e-05	EST
1	rs14839569	66922308	0	T	C	0.372	-0.254741	0.0576543	1.3285	1.11255e-05	EST
1	rs316028712	66934918	0	G	A	0.389	-0.260536	0.0578871	1.35501	7.63874e-06	EST
1	rs312421425	66996818	0	A	G	0.378	-0.277268	0.0563473	1.33143	1.02147e-06	EST
1	rs13880879	67001555	0	A	C	0.378	-0.278339	0.0563724	1.33376	9.39362e-07	EST
1	rs13880943	67092254	0	G	A	0.378	-0.270133	0.0563157	1.33849	1.88032e-06	EST
1	rs315909672	67099791	0	A	G	0.498	-0.24282	0.0555386	1.47158	1.37101e-05	EST
1	rs318163783	67140749	0	A	C	0.402	-0.258339	0.0581446	1.27847	9.94868e-06	EST
1	rs317491104	67172219	0	G	A	0.391	-0.25013	0.0569547	1.30829	1.25513e-05	EST
1	rs318218004	67177627	0	A	G	0.365	-0.273447	0.0572056	1.37274	2.03922e-06	EST
1	rs317034351	67210609	0	T	G	0.45	-0.268694	0.0556707	1.36942	1.62634e-06	EST
1	rs13658745	67214364	0	G	A	0.383	-0.250283	0.0577963	1.27744	1.65151e-05	EST
1	rs315023114	67225368	0	G	A	0.394	-0.26426	0.0567179	1.29723	3.64258e-06	EST
1	rs315463178	67430530	0	G	A	0.31	-0.263865	0.0607996	1.41602	1.58331e-05	EST
1	rs15303184	67566251	0	C	T	0.335	-0.278306	0.0605034	1.42573	4.81975e-06	EST
1	rs313623032	67585447	0	A	G	0.496	0.266422	0.0600437	1.29511	1.02199e-05	EST
1	rs314116819	67612835	0	C	T	0.496	0.274326	0.0591798	1.21776	4.07555e-06	EST
1	rs13658993	67682913	0	C	T	0.494	0.270934	0.0593245	1.24078	5.62058e-06	EST
1	rs316529317	67712123	0	G	C	0.488	0.288254	0.0592808	1.2428	1.36261e-06	EST
1	rs15303550	67715681	0	T	C	0.494	0.281891	0.0587569	1.25073	1.8729e-06	EST
1	rs10727000	67720486	0	C	T	0.452	-0.276835	0.0601453	1.22848	4.75411e-06	EST
1	rs317343491	67735633	0	C	T	0.486	0.289663	0.0591084	1.24404	1.12921e-06	EST
1	rs13659026	67752690	0	G	A	0.491	0.278508	0.0592952	1.24445	3.04274e-06	EST
1	rs313442627	67757730	0	A	G	0.448	-0.264438	0.0603863	1.23108	1.3285e-05	EST
1	rs316631258	67758662	0	A	G	0.443	-0.280631	0.0597061	1.22734	2.99624e-06	EST
1	rs315450314	67759440	0	T	C	0.491	0.278456	0.0591918	1.24836	2.93797e-06	EST
1	rs317323941	67761029	0	A	G	0.49	0.270066	0.059466	1.25867	6.32737e-06	EST
1	rs313166272	67766195	0	T	C	0.49	0.266953	0.0595838	1.25375	8.39221e-06	EST
1	rs317849802	67767573	0	T	C	0.486	0.278119	0.059595	1.26085	3.51291e-06	EST
1	rs317518483	67769177	0	T	C	0.487	0.288428	0.0593208	1.25025	1.365e-06	EST
1	rs318188518	67774522	0	G	A	0.486	0.278119	0.059595	1.26085	3.51291e-06	EST
1	rs315200807	67774939	0	C	T	0.486	0.278119	0.059595	1.26085	3.51291e-06	EST
1	rs317229092	67777908	0	T	C	0.447	-0.273689	0.0601278	1.21803	6.03268e-06	EST
1	rs314403945	67811283	0	T	C	0.47	0.27048	0.0596626	1.35699	6.56714e-06	EST
1	rs15303811	67832808	0	T	C	0.472	0.264275	0.0591844	1.37333	8.989e-06	EST
1	rs14840592	67837005	0	G	A	0.469	0.25974	0.0599003	1.35974	1.60963e-05	EST
1	rs316011750	67859289	0	C	T	0.453	-0.276805	0.0588202	1.23481	2.9149e-06	EST
1	rs312794891	67864481	0	C	T	0.472	0.260626	0.05942	1.34731	1.28697e-05	EST
1	rs313589971	67904797	0	A	G	0.469	0.268668	0.0598273	1.35746	8.00004e-06	EST
1	rs317562073	67920893	0	A	G	0.461	-0.261046	0.0596532	1.23727	1.34681e-05	EST
1	rs313582503	68002666	0	T	C	0.453	-0.259714	0.0591483	1.2373	1.25988e-05	EST
1	rs315135039	68111542	0	G	A	0.456	-0.260642	0.0595645	1.22342	1.34839e-05	EST
1	rs15304483	68117704	0	T	C	0.456	-0.260642	0.0595645	1.22342	1.34839e-05	EST
1	rs314174040	68415714	0	G	A	0.419	0.265632	0.0601753	1.39612	1.13353e-05	EST
1	rs15305494	68464399	0	T	C	0.459	-0.281529	0.0590676	1.23075	2.18085e-06	EST
1	rs315232152	68673278	0	A	G	0.467	-0.266166	0.0591841	1.26309	7.76309e-06	EST
1	rs317558359	68692911	0	C	G	0.46	-0.26615	0.0595546	1.27658	8.83701e-06	EST
1	rs312551914	68699583	0	T	C	0.459	-0.265393	0.0595007	1.28124	9.19467e-06	EST
1	rs313079204	68962791	0	C	A	0.463	-0.263979	0.0607683	1.32593	1.55446e-05	EST
1	rs314932521	55078094	0	C	T	0.187	-0.30987	0.0712633	1.2943	1.52556e-05	ET
1	rs15274462	55126534	0	G	A	0.209	-0.311194	0.0673447	1.2781	4.36516e-06	ET
1	rs316839100	55445908	0	A	G	0.258	-0.275622	0.0633512	1.22864	1.50883e-05	ET
1	rs13869792	55448249	0	C	T	0.258	-0.275622	0.0633512	1.22864	1.50883e-05	ET
1	rs316417119	57219764	0	A	C	0.469	-0.273069	0.0595138	1.05294	5.08713e-06	ET
1	rs14830637	58274384	0	A	G	0.47	-0.266584	0.060511	1.06406	1.17926e-05	ET
1	rs315848188	58279294	0	A	G	0.47	-0.266584	0.060511	1.06406	1.17926e-05	ET
1	rs312970530	58281433	0	G	C	0.47	-0.266584	0.060511	1.06406	1.17926e-05	ET
1	rs14830647	58284327	0	G	C	0.471	-0.278482	0.060266	1.05908	4.36607e-06	ET
1	rs318204850	58286034	0	G	A	0.468	-0.26519	0.0605433	1.06644	1.3221e-05	ET
1	rs313720222	58287860	0	T	C	0.47	-0.266584	0.060511	1.06406	1.17926e-05	ET
1	rs313248996	58289892	0	G	A	0.47	-0.266584	0.060511	1.06406	1.17926e-05	ET
1	rs312962469	58301445	0	G	A	0.47	-0.264623	0.0605998	1.06818	1.40436e-05	ET
1	rs15281394	58323739	0	C	T	0.47	-0.266866	0.0603908	1.06523	1.10972e-05	ET
1	rs315782816	58327605	0	C	T	0.47	-0.264671	0.0606508	1.07167	1.42264e-05	ET
1	rs14830694	58335729	0	A	G	0.468	-0.271084	0.060508	1.06714	8.39842e-06	ET
1	rs14830695	58336063	0	C	G	0.47	-0.266584	0.060511	1.06406	1.17926e-05	ET
1	rs15281472	58351237	0	G	C	0.471	-0.271841	0.0601619	1.07401	7.03891e-06	ET
1	rs315267300	58353549	0	A	G	0.47	-0.266584	0.060511	1.06406	1.17926e-05	ET
1	rs13872984	58354613	0	G	T	0.47	-0.266584	0.060511	1.06406	1.17926e-05	ET
1	rs317499533	58363071	0	T	G	0.47	-0.270005	0.060423	1.06539	8.85437e-06	ET
1	rs313823723	58366492	0	C	T	0.47	-0.270005	0.060423	1.06539	8.85437e-06	ET
1	rs316124848	58371386	0	C	G	0.47	-0.266781	0.0603219	1.06673	1.09159e-05	ET
1	rs13655414	58406125	0	T	A	0.47	-0.274448	0.0602632	1.06443	5.96646e-06	ET
1	rs316817840	58413091	0	G	A	0.47	-0.270005	0.060423	1.06539	8.85437e-06	ET
1	rs313320875	58414823	0	A	G	0.47	-0.270005	0.060423	1.06539	8.85437e-06	ET
1	rs13873201	58558137	0	G	A	0.471	-0.287065	0.0602285	1.04731	2.1804e-06	ET
1	rs14830916	58570548	0	A	C	0.42	-0.275227	0.0576255	1.08931	2.07857e-06	ET
1	rs314435418	58587612	0	T	C	0.47	-0.286033	0.0602608	1.03681	2.39786e-06	ET
1	rs317487617	58593572	0	A	C	0.47	-0.286033	0.0602608	1.03681	2.39786e-06	ET
1	rs313780963	58602224	0	G	C	0.47	-0.286033	0.0602608	1.03681	2.39786e-06	ET
1	rs316655244	58638385	0	T	C	0.47	-0.290081	0.060262	1.03656	1.73152e-06	ET
1	rs315439777	58641704	0	C	A	0.405	-0.25971	0.0578436	1.1205	8.03122e-06	ET
1	rs315315095	58646572	0	A	G	0.455	-0.265788	0.0602118	1.06751	1.13394e-05	ET
1	rs318003344	58650661	0	C	T	0.456	-0.262476	0.0602066	1.06629	1.45002e-05	ET
1	rs312648969	58653233	0	G	T	0.404	-0.25957	0.0578653	1.12216	8.18409e-06	ET
1	rs317095262	58655566	0	C	A	0.47	-0.286033	0.0602608	1.03681	2.39786e-06	ET
1	rs14830994	58695393	0	G	C	0.47	-0.286033	0.0602608	1.03681	2.39786e-06	ET
1	rs312664715	58704146	0	T	C	0.471	-0.288356	0.0602531	1.03632	1.98379e-06	ET
1	rs315385859	58709221	0	C	G	0.42	-0.275227	0.0576255	1.08931	2.07857e-06	ET
1	rs317039602	58784351	0	C	T	0.455	-0.265788	0.0602118	1.06751	1.13394e-05	ET
1	rs317316263	58861786	0	G	C	0.47	-0.286033	0.0602608	1.03681	2.39786e-06	ET
1	rs312803847	58903799	0	C	T	0.455	-0.265788	0.0602118	1.06751	1.13394e-05	ET
1	rs315140636	58911028	0	A	G	0.455	-0.265788	0.0602118	1.06751	1.13394e-05	ET
1	rs315936048	58913710	0	A	G	0.455	-0.265788	0.0602118	1.06751	1.13394e-05	ET
1	rs312827931	58922776	0	C	T	0.455	-0.265788	0.0602118	1.06751	1.13394e-05	ET
1	rs316150862	58923632	0	C	A	0.455	-0.265788	0.0602118	1.06751	1.13394e-05	ET
1	rs316027207	58929930	0	A	G	0.455	-0.265788	0.0602118	1.06751	1.13394e-05	ET
1	rs13873455	58931557	0	G	A	0.454	-0.269506	0.0604238	1.07789	9.19719e-06	ET
1	rs13873475	58970876	0	G	A	0.456	-0.274272	0.0601285	1.06614	5.76793e-06	ET
1	rs13873495	58977266	0	T	C	0.43	-0.28029	0.0578415	1.05109	1.47927e-06	ET
1	rs315916500	58982565	0	T	C	0.405	-0.259213	0.0579118	1.12013	8.55883e-06	ET
1	rs13873504	58989759	0	T	G	0.415	-0.263705	0.0580275	1.08541	6.24074e-06	ET
1	rs317105820	59003752	0	A	G	0.421	-0.272039	0.0577563	1.09819	2.85732e-06	ET
1	rs316288523	59007742	0	T	A	0.431	-0.275762	0.0575607	1.05227	1.93564e-06	ET
1	rs13873514	59013825	0	T	C	0.471	-0.285541	0.0603202	1.03512	2.55076e-06	ET
1	rs13873515	59015031	0	T	C	0.43	-0.27738	0.0579057	1.06127	1.94142e-06	ET
1	rs317019801	59020048	0	T	C	0.455	-0.265903	0.0603968	1.06842	1.19503e-05	ET
1	rs313043073	59036725	0	T	C	0.461	-0.27808	0.0601486	1.07353	4.31832e-06	ET
1	rs314735304	59048558	0	A	G	0.471	-0.286311	0.0604754	1.03273	2.54362e-06	ET
1	rs312615993	59097463	0	A	G	0.471	-0.28968	0.0605286	1.03374	1.98291e-06	ET
1	rs314215227	59133010	0	C	T	0.48	-0.298032	0.0604056	1.05085	9.56728e-07	ET
1	rs313222320	59147987	0	G	C	0.492	-0.277462	0.0606259	1.05367	5.37327e-06	ET
1	rs15282863	59150720	0	C	A	0.456	-0.265454	0.0601546	1.04547	1.14089e-05	ET
1	rs317424355	59152855	0	T	C	0.485	-0.270807	0.0607141	1.0346	9.19319e-06	ET
1	rs13873787	59157066	0	A	G	0.485	-0.270807	0.0607141	1.0346	9.19319e-06	ET
1	rs314561662	59165832	0	A	G	0.456	-0.276554	0.0602754	1.05163	5.09099e-06	ET
1	rs15282936	59169645	0	G	T	0.485	-0.270807	0.0607141	1.0346	9.19319e-06	ET
1	rs313642424	59178082	0	A	C	0.492	-0.277462	0.0606259	1.05367	5.37327e-06	ET
1	rs315071078	59182115	0	G	A	0.492	-0.277462	0.0606259	1.05367	5.37327e-06	ET
1	rs13873879	59214494	0	G	A	0.492	-0.284143	0.0603752	1.04005	2.91018e-06	ET
1	rs315663591	59217589	0	C	T	0.485	-0.277648	0.0604542	1.02007	4.98424e-06	ET
1	rs13873979	59305532	0	C	T	0.468	0.266746	0.0601479	1.14706	1.03269e-05	ET
1	rs316488188	59356033	0	G	A	0.428	-0.261768	0.0600321	1.16503	1.44439e-05	ET
1	rs316551414	59378662	0	T	C	0.49	0.267375	0.0590473	1.18004	6.73173e-06	ET
1	rs13874110	59382348	0	A	T	0.486	-0.276177	0.0602348	1.00155	5.16676e-06	ET
1	rs317666138	59391164	0	G	T	0.477	-0.2651	0.0600907	1.05328	1.14714e-05	ET
1	rs312367231	59402484	0	C	T	0.493	-0.28262	0.0601625	1.02088	3.03355e-06	ET
1	rs15284008	59408170	0	C	T	0.429	-0.25338	0.0573582	1.28307	1.11722e-05	ET
1	rs312993406	59437257	0	C	T	0.447	-0.280102	0.0579517	1.01995	1.57251e-06	ET
1	rs15284130	59448039	0	A	G	0.474	-0.272667	0.0570828	1.13684	2.07296e-06	ET
1	rs316880300	59487709	0	A	G	0.467	0.259758	0.0596135	1.13265	1.46452e-05	ET
1	rs316032295	59508099	0	G	A	0.467	0.259758	0.0596135	1.13265	1.46452e-05	ET
1	rs316805403	59522571	0	A	G	0.407	-0.265942	0.0580691	1.13451	5.29522e-06	ET
1	rs316870464	59525436	0	A	G	0.486	-0.282298	0.0598747	0.991996	2.79384e-06	ET
1	rs314336165	59526427	0	C	T	0.382	-0.275535	0.057706	1.04752	2.09194e-06	ET
1	rs312988733	59566655	0	G	A	0.46	-0.288293	0.0584842	0.995911	9.7806e-07	ET
1	rs317410460	59571427	0	C	T	0.46	-0.288293	0.0584842	0.995911	9.7806e-07	ET
1	rs317720320	59573562	0	C	T	0.452	-0.27986	0.0595893	1.09412	3.05005e-06	ET
1	rs313664142	59588679	0	G	A	0.471	-0.27478	0.0595437	1.02853	4.49355e-06	ET
1	rs317155851	59631309	0	T	C	0.435	-0.269305	0.0589001	1.11161	5.4847e-06	ET
1	rs315778836	59653080	0	A	G	0.471	-0.290124	0.0590787	0.976133	1.07303e-06	ET
1	rs315743898	59658050	0	C	G	0.484	-0.264995	0.059467	0.995273	9.371e-06	ET
1	rs10725104	59674042	0	T	C	0.491	-0.27116	0.0593764	1.01303	5.62549e-06	ET
1	rs13874446	59713791	0	G	A	0.49	-0.257643	0.0588144	1.07207	1.31955e-05	ET
1	rs315106973	59756222	0	T	C	0.491	0.253999	0.0585311	1.03885	1.58583e-05	ET
1	rs318142616	59771646	0	A	G	0.489	-0.266003	0.0586865	1.0562	6.59416e-06	ET
1	rs317412966	59776891	0	T	C	0.426	-0.27185	0.0588091	1.04796	4.33106e-06	ET
1	rs313289142	59814838	0	G	A	0.488	0.267006	0.0590721	0.999225	6.9902e-06	ET
1	rs316983518	59819651	0	A	G	0.498	0.261801	0.059039	1.04028	1.03491e-05	ET
1	rs14832362	59852881	0	G	T	0.405	-0.267931	0.0574111	1.06592	3.51197e-06	ET
1	rs313509785	59860397	0	C	T	0.488	0.271496	0.0590569	0.97681	4.88017e-06	ET
1	rs13874646	59874226	0	A	G	0.488	0.263329	0.0590419	0.985369	9.20738e-06	ET
1	rs13874664	59886262	0	A	G	0.481	-0.270469	0.0569629	0.977835	2.37967e-06	ET
1	rs13874667	59886316	0	C	T	0.456	-0.251198	0.0564554	1.05368	9.66092e-06	ET
1	rs317648700	59927413	0	G	A	0.483	-0.261391	0.0586443	1.01309	9.32589e-06	ET
1	rs317980798	59936990	0	T	C	0.497	0.258358	0.0590474	1.02494	1.35059e-05	ET
1	rs15285477	59943168	0	A	G	0.457	-0.261341	0.0586882	1.05086	9.50577e-06	ET
1	rs314419571	59954570	0	G	C	0.487	0.269456	0.0590161	0.965087	5.6517e-06	ET
1	rs313920483	60013478	0	G	A	0.409	-0.280363	0.0586168	0.998568	2.01059e-06	ET
1	rs312647739	60027130	0	T	G	0.498	0.268832	0.0587604	0.996534	5.41273e-06	ET
1	rs316546506	60029908	0	C	T	0.488	0.277192	0.0587661	0.948465	2.76631e-06	ET
1	rs14832623	60043997	0	T	C	0.458	-0.268443	0.058684	1.07692	5.42974e-06	ET
1	rs313445074	60069992	0	C	T	0.447	-0.257061	0.059114	1.08187	1.52326e-05	ET
1	rs314146402	60087179	0	A	C	0.487	-0.276002	0.0576919	0.984536	1.99996e-06	ET
1	rs14832661	60090104	0	A	G	0.489	-0.287645	0.058345	0.997841	9.74916e-07	ET
1	rs14832674	60092035	0	G	A	0.472	-0.276864	0.0590074	0.987165	3.11567e-06	ET
1	rs315524201	60102219	0	C	T	0.497	-0.268878	0.0588106	0.983173	5.49261e-06	ET
1	rs316704613	60103605	0	G	T	0.487	0.290711	0.0586421	0.930835	8.50514e-07	ET
1	rs14832703	60116958	0	T	C	0.497	0.260726	0.0586069	1.01815	9.69492e-06	ET
1	rs14832721	60130380	0	C	T	0.436	-0.262082	0.059477	1.11014	1.17452e-05	ET
1	rs316236793	60143742	0	G	A	0.485	-0.258121	0.0579657	1.02977	9.50778e-06	ET
1	rs315581453	60147001	0	G	A	0.485	-0.258121	0.0579657	1.02977	9.50778e-06	ET
1	rs14832747	60149105	0	G	A	0.406	-0.263839	0.0581834	1.09789	6.53328e-06	ET
1	rs15286046	60162772	0	A	G	0.446	-0.26675	0.0586656	1.09436	6.16954e-06	ET
1	rs317768161	60226114	0	A	T	0.451	-0.254372	0.0583113	1.11376	1.43248e-05	ET
1	rs15286292	60232922	0	G	A	0.48	-0.281935	0.0578707	1.00517	1.30165e-06	ET
1	rs318133913	60234382	0	C	G	0.475	-0.285759	0.0585502	1.02122	1.24642e-06	ET
1	rs14832908	60274345	0	G	C	0.48	0.2815	0.0587754	0.920408	1.94879e-06	ET
1	rs312728096	60289443	0	G	T	0.489	-0.251658	0.0572453	1.03793	1.23049e-05	ET
1	rs314720905	60362052	0	A	G	0.465	-0.276632	0.0575962	0.995596	1.82443e-06	ET
1	rs317043147	60382360	0	A	C	0.471	-0.270398	0.05798	0.972409	3.56647e-06	ET
1	rs14833080	60396562	0	G	A	0.471	-0.276221	0.0586675	0.965166	2.8832e-06	ET
1	rs14833090	60399138	0	A	C	0.424	-0.261014	0.0581711	1.08071	8.13752e-06	ET
1	rs313169906	60410148	0	A	G	0.423	-0.279878	0.0585089	1.02228	2.00553e-06	ET
1	rs14833184	60470055	0	G	T	0.395	-0.255051	0.05787	0.985137	1.16992e-05	ET
1	rs314519738	60572578	0	C	T	0.399	-0.272641	0.0583797	1.01942	3.45827e-06	ET
1	rs14833305	60588179	0	A	G	0.382	-0.25741	0.057813	1.0063	9.53122e-06	ET
1	rs317784179	60608980	0	C	T	0.424	-0.273987	0.0583843	1.0025	3.10371e-06	ET
1	rs314714997	60674321	0	C	T	0.411	-0.257929	0.0577161	1.03921	8.84036e-06	ET
1	rs315931755	60700074	0	C	T	0.4	-0.278516	0.0577435	1.03018	1.65171e-06	ET
1	rs316200599	60708771	0	C	A	0.434	-0.27066	0.0578458	0.953912	3.3154e-06	ET
1	rs315244455	60714100	0	A	G	0.4	-0.278516	0.0577435	1.03018	1.65171e-06	ET
1	rs314431556	60727309	0	G	A	0.388	-0.257785	0.057566	1.07095	8.47806e-06	ET
1	rs13875428	60737538	0	G	A	0.408	-0.280738	0.0583161	1.04785	1.72818e-06	ET
1	rs15287483	60738065	0	G	A	0.408	-0.280738	0.0583161	1.04785	1.72818e-06	ET
1	rs14833629	60863452	0	C	G	0.431	-0.265521	0.0560514	0.997715	2.51012e-06	ET
1	rs14833633	60863534	0	G	A	0.401	-0.278787	0.0578661	1.02291	1.69696e-06	ET
1	rs316154740	60902767	0	T	C	0.429	-0.286438	0.0578962	0.907973	8.93853e-07	ET
1	rs315079035	60909992	0	T	C	0.429	-0.286438	0.0578962	0.907973	8.93853e-07	ET
1	rs314897201	60925304	0	T	G	0.46	-0.270455	0.0577968	0.953548	3.30868e-06	ET
1	rs317233910	61067548	0	T	C	0.395	-0.277211	0.0574501	0.951224	1.63622e-06	ET
1	rs313120194	61079668	0	A	C	0.385	-0.276171	0.0578305	0.983304	2.08474e-06	ET
1	rs313560405	61084169	0	T	C	0.395	-0.273347	0.0574987	0.945697	2.31391e-06	ET
1	rs313579576	61090369	0	T	C	0.372	-0.263858	0.0578903	0.979971	5.86376e-06	ET
1	rs315641503	61097361	0	G	A	0.382	-0.250584	0.0575578	0.966575	1.48934e-05	ET
1	rs317810978	61156065	0	A	G	0.394	-0.282175	0.0573482	1.02528	1.02314e-06	ET
1	rs13875870	61174049	0	T	C	0.393	-0.278711	0.0570871	0.932919	1.23646e-06	ET
1	rs15288381	61185903	0	C	T	0.388	-0.278643	0.0576159	0.938222	1.55073e-06	ET
1	rs314562925	61189315	0	G	A	0.4	-0.272022	0.0573919	1.00582	2.47842e-06	ET
1	rs13875898	61200270	0	G	A	0.378	-0.261023	0.0583884	1.00989	8.77834e-06	ET
1	rs316712845	61307200	0	A	T	0.382	-0.277253	0.057335	0.960047	1.55488e-06	ET
1	rs314727511	61322866	0	A	G	0.389	-0.278418	0.0583766	0.957658	2.14809e-06	ET
1	rs314799604	61323720	0	A	C	0.39	-0.276881	0.0583914	0.957258	2.45368e-06	ET
1	rs312952634	61340224	0	T	C	0.352	-0.266733	0.0583206	1.08105	5.45086e-06	ET
1	rs13656602	61342767	0	C	T	0.387	-0.267262	0.0579241	0.965879	4.5098e-06	ET
1	rs318092706	61387881	0	T	C	0.406	-0.27651	0.0569897	0.9961	1.43555e-06	ET
1	rs13876181	61432219	0	C	T	0.386	-0.268663	0.0585888	0.955278	5.15303e-06	ET
1	rs313166922	61440022	0	G	A	0.386	-0.268663	0.0585888	0.955278	5.15303e-06	ET
1	rs14834225	61440273	0	T	C	0.396	-0.271624	0.0583812	0.903376	3.75852e-06	ET
1	rs15289007	61444151	0	G	A	0.396	-0.266788	0.0583876	0.91153	5.56149e-06	ET
1	rs15289048	61462429	0	C	T	0.397	-0.262982	0.0585106	0.921525	7.85817e-06	ET
1	rs13876255	61482611	0	T	C	0.412	-0.2618	0.0582986	0.928013	8.0015e-06	ET
1	rs317677751	61544042	0	C	G	0.419	-0.249308	0.0574461	0.950615	1.58372e-05	ET
1	rs316935030	61606650	0	T	C	0.447	-0.266881	0.0570712	0.875559	3.35834e-06	ET
1	rs313482273	61617610	0	C	G	0.375	-0.251035	0.0571139	1.07235	1.23485e-05	ET
1	rs14834478	61669055	0	G	A	0.433	-0.278122	0.0572546	0.890181	1.3958e-06	ET
1	rs14834508	61686587	0	G	A	0.447	-0.266493	0.057694	0.899521	4.40343e-06	ET
1	rs316595171	61691648	0	T	G	0.381	-0.265826	0.0572812	1.08325	3.97573e-06	ET
1	rs316312665	61694314	0	G	A	0.44	-0.270249	0.0566085	0.912897	2.10009e-06	ET
1	rs13876453	61712269	0	G	A	0.369	-0.276987	0.0575489	0.953763	1.73666e-06	ET
1	rs317875007	61847006	0	A	G	0.369	-0.283734	0.0572235	0.932342	8.46393e-07	ET
1	rs316598062	61864554	0	A	G	0.418	-0.263274	0.0576009	0.869325	5.52515e-06	ET
1	rs315576945	61891502	0	C	G	0.369	-0.268007	0.0574	0.951062	3.4751e-06	ET
1	rs316669067	61905749	0	C	T	0.408	-0.261956	0.0578092	0.855855	6.63173e-06	ET
1	rs315943859	61928952	0	A	C	0.407	-0.259054	0.0576586	0.8579	7.92031e-06	ET
1	rs15290128	61954056	0	G	A	0.365	-0.266813	0.0576139	0.949164	4.16158e-06	ET
1	rs317407492	62069711	0	C	A	0.456	0.260041	0.0560081	0.93262	3.93462e-06	ET
1	rs312335530	62083276	0	C	T	0.457	0.26722	0.0560298	0.921069	2.149e-06	ET
1	rs317865141	62092171	0	A	G	0.417	-0.268352	0.056814	0.854989	2.68158e-06	ET
1	rs316271498	62094035	0	A	G	0.457	0.26722	0.0560298	0.921069	2.149e-06	ET
1	rs14834955	62103313	0	C	T	0.374	-0.276193	0.0565556	0.920248	1.22814e-06	ET
1	rs13876919	62104752	0	A	G	0.457	0.270117	0.0559406	0.917163	1.60934e-06	ET
1	rs317652751	62218019	0	T	C	0.457	0.263876	0.0561721	0.92273	3.03329e-06	ET
1	rs314961112	62314702	0	G	T	0.492	-0.274279	0.0569335	0.864952	1.69914e-06	ET
1	rs314693803	62316927	0	C	T	0.492	-0.274279	0.0569335	0.864952	1.69914e-06	ET
1	rs317937823	62334396	0	T	C	0.355	-0.27096	0.0570262	0.954219	2.34164e-06	ET
1	rs313136604	62365636	0	T	C	0.358	-0.26537	0.0571163	0.949481	3.87524e-06	ET
1	rs314965010	62470657	0	A	T	0.362	-0.278463	0.0567802	0.91427	1.10861e-06	ET
1	rs315079668	62500485	0	A	G	0.444	0.265161	0.0558875	0.957916	2.42158e-06	ET
1	rs316832994	62585204	0	A	T	0.437	-0.254598	0.0552232	0.996264	4.5879e-06	ET
1	rs317159733	62604523	0	C	T	0.429	-0.266504	0.055244	1.00891	1.64521e-06	ET
1	rs315637471	62681160	0	G	A	0.344	-0.257712	0.0577689	1.03169	9.16291e-06	ET
1	rs318018202	62701850	0	G	A	0.344	-0.257712	0.0577689	1.03169	9.16291e-06	ET
1	rs13657168	62706269	0	T	C	0.344	-0.257712	0.0577689	1.03169	9.16291e-06	ET
1	rs314813786	62801289	0	C	T	0.357	-0.267244	0.0573114	0.956314	3.57706e-06	ET
1	rs312647446	62841207	0	T	C	0.366	-0.269857	0.0571506	0.933596	2.70102e-06	ET
1	rs313378029	62844212	0	A	C	0.367	-0.271195	0.05715	0.913487	2.41264e-06	ET
1	rs313021748	62875131	0	A	G	0.366	-0.270466	0.0572304	0.916729	2.6489e-06	ET
1	rs314060979	62913505	0	A	T	0.444	0.256965	0.0568684	0.999835	7.03609e-06	ET
1	rs314000522	62915743	0	G	A	0.442	0.26391	0.0564656	0.96862	3.39804e-06	ET
1	rs312616788	63006136	0	A	C	0.477	-0.271346	0.0561361	0.90784	1.56986e-06	ET
1	rs315210018	63047713	0	C	T	0.443	0.26105	0.0564555	0.970701	4.30225e-06	ET
1	rs314276054	63222547	0	A	C	0.474	0.250054	0.0566868	1.02018	1.14978e-05	ET
1	rs317566496	63238216	0	T	C	0.455	0.27642	0.0566554	0.903527	1.25635e-06	ET
1	rs316746438	63240899	0	C	T	0.455	0.27642	0.0566554	0.903527	1.25635e-06	ET
1	rs317886086	63251243	0	C	G	0.49	-0.280954	0.057835	0.962226	1.39432e-06	ET
1	rs317847661	63253726	0	G	C	0.484	-0.275181	0.0562448	0.969138	1.17468e-06	ET
1	rs317229746	63262318	0	A	G	0.475	0.246849	0.0567095	1.02949	1.49431e-05	ET
1	rs315868973	63283343	0	G	A	0.481	-0.27016	0.0569795	0.966945	2.4591e-06	ET
1	rs316606716	63309896	0	T	C	0.453	0.274081	0.0566768	0.913902	1.55332e-06	ET
1	rs315344749	63318034	0	G	A	0.455	0.275972	0.0567125	0.907221	1.3384e-06	ET
1	rs317453671	63358845	0	T	C	0.456	0.277353	0.0567911	0.908172	1.22713e-06	ET
1	rs13657382	63362234	0	G	A	0.457	0.277864	0.0568845	0.910983	1.22132e-06	ET
1	rs314376101	63420622	0	T	C	0.378	0.260944	0.0592072	1.0081	1.1699e-05	ET
1	rs316704550	63461005	0	T	C	0.38	0.258549	0.0594827	1.02032	1.53657e-05	ET
1	rs314797374	63471064	0	T	G	0.38	0.258549	0.0594827	1.02032	1.53657e-05	ET
1	rs312880858	63477745	0	A	C	0.38	0.258549	0.0594827	1.02032	1.53657e-05	ET
1	rs13657399	63482275	0	C	G	0.455	0.279942	0.0569808	0.905161	1.06182e-06	ET
1	rs317429274	63538329	0	T	C	0.456	0.277878	0.0569385	0.903449	1.248e-06	ET
1	rs314533419	63569753	0	C	A	0.38	0.273119	0.0592895	0.998886	4.671e-06	ET
1	rs312823577	63570539	0	G	A	0.402	0.260548	0.0590999	1.09452	1.16311e-05	ET
1	rs313572807	63575047	0	T	C	0.381	0.262742	0.0593051	1.02193	1.05401e-05	ET
1	rs312963925	63591721	0	C	T	0.382	0.259922	0.0591777	1.02224	1.25235e-05	ET
1	rs318157019	63687716	0	A	G	0.383	0.259145	0.059583	1.01263	1.51821e-05	ET
1	rs315943560	64029979	0	G	A	0.391	0.258435	0.0592725	0.984936	1.44665e-05	ET
1	rs314021563	64331576	0	T	C	0.33	0.269943	0.0613639	1.09263	1.21433e-05	ET
1	rs315556743	65732697	0	G	C	0.339	0.26878	0.0613334	1.10105	1.30969e-05	ET
1	rs15298664	65783541	0	G	A	0.357	0.265819	0.0610504	1.11526	1.48618e-05	ET
1	rs317030460	65795984	0	A	G	0.357	0.265819	0.0610504	1.11526	1.48618e-05	ET
1	rs315416615	65820035	0	G	A	0.357	0.267705	0.0608377	1.12031	1.20742e-05	ET
1	rs314261658	65827250	0	A	G	0.338	0.285234	0.0612775	1.09744	3.7195e-06	ET
1	rs13658187	65831208	0	G	A	0.339	0.277415	0.06084	1.10959	5.81332e-06	ET
1	rs315566649	65852141	0	C	T	0.357	0.267705	0.0608377	1.12031	1.20742e-05	ET
1	rs315721761	65861793	0	T	C	0.357	0.267705	0.0608377	1.12031	1.20742e-05	ET
1	rs13879913	65903530	0	C	G	0.351	0.274378	0.0610065	1.07555	7.75383e-06	ET
1	rs312324266	65916997	0	A	G	0.338	0.281393	0.0613112	1.10336	5.05745e-06	ET
1	rs314518869	65947927	0	G	A	0.337	0.277482	0.0612408	1.10152	6.64339e-06	ET
1	rs316640575	65951677	0	C	T	0.338	0.292475	0.0609483	1.08839	1.86222e-06	ET
1	rs317256477	65976272	0	T	C	0.336	0.276809	0.0611975	1.09694	6.88706e-06	ET
1	rs316695268	66030542	0	C	G	0.349	0.276112	0.0608605	1.05934	6.46743e-06	ET
1	rs312831066	66034001	0	C	T	0.351	0.283436	0.060465	1.05674	3.18197e-06	ET
1	rs316444096	66039819	0	T	C	0.351	0.282112	0.0607182	1.04783	3.87281e-06	ET
1	rs316768074	66326661	0	A	C	0.468	0.277258	0.0572323	0.930707	1.48939e-06	ET
1	rs316523159	66327460	0	A	G	0.468	0.277258	0.0572323	0.930707	1.48939e-06	ET
1	rs313602625	66332486	0	A	C	0.468	0.277258	0.0572323	0.930707	1.48939e-06	ET
1	rs313417369	66348951	0	G	A	0.496	-0.263065	0.0566273	1.04507	3.88587e-06	ET
1	rs314951360	66361656	0	C	T	0.492	-0.272635	0.0564185	1.03969	1.58011e-06	ET
1	rs15299992	66422172	0	G	T	0.442	0.268411	0.0566736	0.93947	2.52231e-06	ET
1	rs314388546	66426154	0	T	G	0.442	0.268977	0.0568856	0.939618	2.61758e-06	ET
1	rs14839002	66427719	0	T	C	0.442	0.268977	0.0568856	0.939618	2.61758e-06	ET
1	rs14839020	66435067	0	G	A	0.442	0.263701	0.0568373	0.948765	3.99731e-06	ET
1	rs314666562	66439594	0	T	C	0.443	0.261779	0.056913	0.940581	4.82443e-06	ET
1	rs13658423	66442121	0	T	C	0.442	0.268977	0.0568856	0.939618	2.61758e-06	ET
1	rs315673864	66468231	0	G	A	0.442	0.268977	0.0568856	0.939618	2.61758e-06	ET
1	rs317984681	66504106	0	A	G	0.466	0.262581	0.0574693	0.961161	5.56606e-06	ET
1	rs313944098	66515807	0	C	G	0.469	0.254441	0.0579995	0.958194	1.28244e-05	ET
1	rs13658439	66517880	0	A	G	0.466	0.265697	0.0575158	0.941698	4.39344e-06	ET
1	rs312431525	66522433	0	C	G	0.468	0.280092	0.0572721	0.922929	1.18646e-06	ET
1	rs316208667	66563711	0	A	T	0.439	0.270587	0.0571297	0.931214	2.51886e-06	ET
1	rs313329465	66570044	0	T	C	0.44	0.26604	0.0572057	0.944038	3.79437e-06	ET
1	rs14839156	66582646	0	G	A	0.441	0.260248	0.0572574	0.954274	6.21909e-06	ET
1	rs313205661	66596273	0	A	G	0.441	0.260248	0.0572574	0.954274	6.21909e-06	ET
1	rs15300424	66609042	0	A	C	0.441	0.260248	0.0572574	0.954274	6.21909e-06	ET
1	rs15300486	66622355	0	C	T	0.442	0.263084	0.0572222	0.957025	4.87096e-06	ET
1	rs14839193	66630185	0	T	G	0.44	0.248788	0.0574412	0.974604	1.64607e-05	ET
1	rs317489761	66634745	0	A	G	0.44	0.252474	0.0573205	0.970198	1.18433e-05	ET
1	rs312746823	66738285	0	T	G	0.44	0.27934	0.0565656	0.920828	9.35521e-07	ET
1	rs316095817	66816266	0	A	G	0.436	0.276839	0.0570764	0.917563	1.44695e-06	ET
1	rs314052801	66826024	0	T	C	0.435	0.260824	0.0572001	0.939885	5.81041e-06	ET
1	rs13880778	66838740	0	A	G	0.369	-0.253708	0.0571349	0.974931	1.00641e-05	ET
1	rs317272682	66916166	0	G	A	0.393	-0.252783	0.0567932	0.9887	9.59753e-06	ET
1	rs14839569	66922308	0	T	C	0.372	-0.248258	0.0566858	0.982486	1.32585e-05	ET
1	rs316028712	66934918	0	G	A	0.389	-0.263753	0.0567285	0.978985	3.81586e-06	ET
1	rs313195183	66990640	0	C	G	0.421	0.275448	0.0569136	0.903826	1.52392e-06	ET
1	rs317577390	66991612	0	A	G	0.423	0.264252	0.0571863	0.922165	4.36558e-06	ET
1	rs312331850	67002720	0	A	G	0.422	0.270134	0.0570611	0.909536	2.54631e-06	ET
1	rs315206656	67015981	0	T	C	0.422	0.27011	0.0569447	0.903612	2.43524e-06	ET
1	rs312473428	67019117	0	A	G	0.422	0.272068	0.0568073	0.908308	1.94969e-06	ET
1	rs14839673	67038518	0	T	A	0.426	0.257522	0.0561905	0.925944	5.21537e-06	ET
1	rs314803206	67045321	0	G	T	0.424	0.267529	0.0565599	0.913237	2.59718e-06	ET
1	rs312987487	67046301	0	T	C	0.455	0.258562	0.0552044	0.994602	3.24151e-06	ET
1	rs13880920	67062315	0	T	G	0.451	0.245982	0.0557241	1.00948	1.13364e-05	ET
1	rs316402872	67069998	0	A	G	0.454	0.246796	0.0555528	1.01317	9.97137e-06	ET
1	rs316925189	67070880	0	T	C	0.454	0.253864	0.055597	0.999749	5.64233e-06	ET
1	rs13880941	67090792	0	C	A	0.455	0.275921	0.056773	0.868617	1.37915e-06	ET
1	rs318163783	67140749	0	A	C	0.402	-0.251591	0.0569264	0.914226	1.10671e-05	ET
1	rs317491104	67172219	0	G	A	0.391	-0.266289	0.0553242	0.900969	1.73514e-06	ET
1	rs313284069	67333508	0	A	G	0.318	-0.287898	0.0593525	1.04576	1.4446e-06	ET
1	rs15303184	67566251	0	C	T	0.335	-0.27313	0.060038	1.098	6.10313e-06	ET
1	rs313623032	67585447	0	A	G	0.496	0.264047	0.0585584	0.941121	7.34995e-06	ET
1	rs314791147	67604961	0	C	T	0.448	-0.258688	0.0580387	0.854703	9.32863e-06	ET
1	rs314116819	67612835	0	C	T	0.496	0.270313	0.057525	0.874379	3.01264e-06	ET
1	rs318233092	67654700	0	A	G	0.392	-0.25364	0.0564778	1.02425	7.9905e-06	ET
1	rs318132827	67660117	0	C	T	0.394	-0.258017	0.055676	0.958662	4.09911e-06	ET
1	rs13658993	67682913	0	C	T	0.494	0.270895	0.0576364	0.88996	2.99804e-06	ET
1	rs13881711	67698121	0	A	G	0.395	-0.262954	0.0557673	0.971531	2.78853e-06	ET
1	rs15303550	67715681	0	T	C	0.494	0.277315	0.0571584	0.897877	1.43716e-06	ET
1	rs15303567	67716803	0	A	G	0.396	-0.253534	0.0554653	0.979708	5.51524e-06	ET
1	rs10727000	67720486	0	C	T	0.452	-0.281261	0.0580241	0.85625	1.46852e-06	ET
1	rs317534390	67721381	0	G	T	0.4	-0.270863	0.0557009	0.957809	1.36071e-06	ET
1	rs13659026	67752690	0	G	A	0.491	0.270586	0.0576858	0.899192	3.13561e-06	ET
1	rs313442627	67757730	0	A	G	0.448	-0.266329	0.0583242	0.865313	5.63715e-06	ET
1	rs316631258	67758662	0	A	G	0.443	-0.283391	0.0577443	0.859141	1.08975e-06	ET
1	rs315450314	67759440	0	T	C	0.491	0.270073	0.0576011	0.900068	3.16572e-06	ET
1	rs317323941	67761029	0	A	G	0.49	0.262874	0.0578476	0.909591	6.24754e-06	ET
1	rs313166272	67766195	0	T	C	0.49	0.269093	0.05778	0.889463	3.6773e-06	ET
1	rs317849802	67767573	0	T	C	0.486	0.269695	0.0579394	0.905924	3.71975e-06	ET
1	rs317518483	67769177	0	T	C	0.487	0.276557	0.0577032	0.897639	1.91745e-06	ET
1	rs318188518	67774522	0	G	A	0.486	0.269695	0.0579394	0.905924	3.71975e-06	ET
1	rs315200807	67774939	0	C	T	0.486	0.269695	0.0579394	0.905924	3.71975e-06	ET
1	rs317229092	67777908	0	T	C	0.447	-0.274129	0.058092	0.854246	2.7399e-06	ET
1	rs314403945	67811283	0	T	C	0.47	0.274665	0.0579715	0.972605	2.50006e-06	ET
1	rs15303811	67832808	0	T	C	0.472	0.276436	0.057527	0.979028	1.80352e-06	ET
1	rs14840592	67837005	0	G	A	0.469	0.269698	0.0581282	0.968439	3.99474e-06	ET
1	rs315502631	67844878	0	A	C	0.462	-0.273315	0.0572593	0.835809	2.10737e-06	ET
1	rs312794891	67864481	0	C	T	0.472	0.272942	0.057661	0.96202	2.55313e-06	ET
1	rs313589971	67904797	0	A	G	0.469	0.270556	0.0581738	0.973651	3.79013e-06	ET
1	rs312533879	67907994	0	T	C	0.471	0.262185	0.0580173	0.969339	7.01991e-06	ET
1	rs317562073	67920893	0	A	G	0.461	-0.268554	0.0574242	0.857807	3.35214e-06	ET
1	rs317894919	67970350	0	C	T	0.46	-0.262012	0.0574286	0.865499	5.74202e-06	ET
1	rs316315620	67971079	0	C	T	0.456	-0.264201	0.0573042	0.85526	4.58443e-06	ET
1	rs318156131	67974985	0	T	C	0.459	-0.250508	0.0576472	0.877552	1.54401e-05	ET
1	rs312457316	67989098	0	C	A	0.456	-0.264201	0.0573042	0.85526	4.58443e-06	ET
1	rs15304181	67991282	0	T	A	0.456	-0.264201	0.0573042	0.85526	4.58443e-06	ET
1	rs317526048	68001179	0	G	A	0.456	-0.264201	0.0573042	0.85526	4.58443e-06	ET
1	rs313582503	68002666	0	T	C	0.453	-0.273493	0.0569752	0.858907	1.849e-06	ET
1	rs317451316	68034730	0	G	A	0.457	-0.265776	0.0572868	0.848772	4.00062e-06	ET
1	rs13882076	68067675	0	T	G	0.46	-0.257171	0.0575718	0.867136	8.92021e-06	ET
1	rs13659150	68067745	0	A	C	0.459	-0.254417	0.0574906	0.870096	1.07808e-05	ET
1	rs14840790	68080460	0	A	G	0.458	-0.267328	0.0572216	0.845896	3.43083e-06	ET
1	rs312336046	68083469	0	A	G	0.393	-0.247487	0.0571984	0.980262	1.67828e-05	ET
1	rs315135039	68111542	0	G	A	0.456	-0.266511	0.0573802	0.852573	3.90236e-06	ET
1	rs15304483	68117704	0	T	C	0.456	-0.266511	0.0573802	0.852573	3.90236e-06	ET
1	rs317352930	68222863	0	C	T	0.419	-0.248328	0.0568545	0.933643	1.39776e-05	ET
1	rs15305566	68477068	0	C	T	0.468	-0.250835	0.0575475	0.911381	1.45559e-05	ET
1	rs317171058	68487460	0	C	T	0.389	-0.25943	0.0573351	0.966526	6.83688e-06	ET
1	rs315179188	68542605	0	T	C	0.468	-0.255084	0.0571263	0.906685	8.98994e-06	ET
1	rs317803885	68648392	0	C	A	0.468	-0.255495	0.057633	0.925687	1.04075e-05	ET
1	rs14841714	68653973	0	T	A	0.467	-0.256396	0.057578	0.918329	9.50668e-06	ET
1	rs317343950	68656587	0	T	C	0.467	-0.261823	0.0575912	0.920581	6.19033e-06	ET
1	rs315232152	68673278	0	A	G	0.467	-0.268036	0.0572378	0.90004	3.25492e-06	ET
1	rs317558359	68692911	0	C	G	0.46	-0.281447	0.0571974	0.869048	1.02189e-06	ET
1	rs312551914	68699583	0	T	C	0.459	-0.278766	0.0572278	0.87914	1.30572e-06	ET
1	rs313079204	68962791	0	C	A	0.463	-0.285855	0.0583285	0.913293	1.12778e-06	ET
1	rs13883541	69328777	0	G	C	0.497	0.26464	0.0584792	1.01679	6.81877e-06	ET
1	rs314998817	69329143	0	T	C	0.497	0.26464	0.0584792	1.01679	6.81877e-06	ET
1	rs313679408	69347045	0	T	A	0.468	-0.266647	0.0586767	0.917989	6.24499e-06	ET
1	rs318191682	69350426	0	C	T	0.468	-0.266647	0.0586767	0.917989	6.24499e-06	ET
2	rs312580759	67237611	0	A	C	0.076	-0.421335	0.0953106	0.584467	1.10166e-05	MT
9	rs317031719	4737050	0	G	A	0.483	-0.251234	0.0523642	0.513184	1.87131e-06	MT
9	rs15957480	6778299	0	G	C	0.268	-0.275681	0.0584129	0.431589	2.73225e-06	MT
9	rs315041176	6903381	0	A	G	0.354	-0.262796	0.0534288	0.421546	1.03254e-06	MT
9	rs317261838	7110438	0	C	T	0.29	-0.260122	0.0567147	0.451884	5.13244e-06	MT
9	rs314684592	7931242	0	G	A	0.442	-0.227085	0.0514372	0.459106	1.13122e-05	MT
11	rs80692509	14717580	0	G	C	0.316	-0.251844	0.0534917	0.397819	2.88586e-06	MT
11	rs315207788	14884016	0	T	C	0.366	0.244618	0.0514329	0.441914	2.29151e-06	MT
3	rs316353320	56114895	0	T	C	0.247	0.270645	0.0616118	0.597046	1.25152e-05	MD
3	rs315204951	56852817	0	A	T	0.278	0.257517	0.0584119	0.507464	1.16489e-05	MD
6	rs315802282	18901717	0	C	T	0.087	-0.390271	0.0897436	0.570851	1.52461e-05	MD
6	rs316218375	19297171	0	T	C	0.087	-0.394549	0.0906095	0.588802	1.4866e-05	MD
6	rs315138661	19582256	0	A	G	0.17	-0.315102	0.0688939	0.539368	5.45717e-06	MD
6	rs318193833	19614120	0	C	T	0.17	-0.309418	0.0690194	0.537874	8.30134e-06	MD
6	rs316023979	19627992	0	T	G	0.173	-0.298959	0.069061	0.544677	1.66541e-05	MD
6	rs317697439	19689504	0	T	C	0.171	-0.314662	0.0687487	0.53983	5.37474e-06	MD
6	rs317220225	19739533	0	G	A	0.17	-0.309418	0.0690194	0.537874	8.30134e-06	MD
6	rs313206584	19774662	0	G	A	0.171	-0.310973	0.0688604	0.540097	7.13386e-06	MD
6	rs314766320	19815747	0	G	A	0.171	-0.310946	0.0688638	0.538673	7.15423e-06	MD
6	rs316656520	19832224	0	G	A	0.183	-0.2889	0.066144	0.530762	1.40029e-05	MD
6	rs80727549	19869135	0	T	C	0.171	-0.302879	0.0688287	0.539842	1.20866e-05	MD
6	rs314152587	19898250	0	G	A	0.17	-0.307123	0.0683872	0.532605	8.00598e-06	MD
6	rs313705923	19981715	0	A	G	0.183	-0.294199	0.0661939	0.528975	9.90011e-06	MD
6	rs312734172	19986758	0	C	T	0.174	-0.307058	0.0680747	0.529698	7.31356e-06	MD
6	rs14581738	20000470	0	A	G	0.202	-0.28433	0.0643281	0.509611	1.10653e-05	MD
6	rs314835157	20011889	0	G	A	0.172	-0.322754	0.0682263	0.531409	2.59499e-06	MD
6	rs80660012	20017664	0	T	C	0.189	-0.298004	0.06672	0.517995	8.95581e-06	MD
6	rs314007074	20054187	0	T	C	0.174	-0.329803	0.0680006	0.533586	1.45278e-06	MD
6	rs315805213	20194028	0	G	C	0.127	-0.374385	0.0774137	0.587914	1.55487e-06	MD
6	rs314365238	20438278	0	T	C	0.148	-0.343791	0.0720133	0.557262	2.10503e-06	MD
6	rs316641334	20574687	0	T	C	0.165	-0.31691	0.0687136	0.597672	4.5606e-06	MD
6	rs15795538	20606671	0	A	T	0.179	-0.323557	0.0668287	0.497376	1.51404e-06	MD
6	rs317280227	20607611	0	T	C	0.179	-0.323557	0.0668287	0.497376	1.51404e-06	MD
6	rs314817564	20683255	0	C	T	0.133	-0.360453	0.0764679	0.550647	2.81369e-06	MD
6	rs317990887	20702515	0	T	A	0.128	-0.359637	0.0776099	0.547225	4.11407e-06	MD
6	rs80634764	20705567	0	G	A	0.129	-0.372781	0.0766049	0.550642	1.3409e-06	MD
6	rs80630094	20710307	0	T	C	0.134	-0.33887	0.0758712	0.537854	8.9596e-06	MD
6	rs314926064	20730263	0	A	G	0.129	-0.371741	0.0767541	0.551115	1.50158e-06	MD
6	rs315818286	20738507	0	C	G	0.129	-0.371741	0.0767541	0.551115	1.50158e-06	MD
6	rs312957273	20772266	0	T	C	0.134	-0.342097	0.0764943	0.547521	8.72517e-06	MD
6	rs314642890	20808832	0	A	G	0.136	-0.327806	0.0753967	0.541374	1.53129e-05	MD
6	rs315381359	20828372	0	G	C	0.129	-0.371741	0.0767541	0.551115	1.50158e-06	MD
6	rs314139840	20837656	0	G	A	0.129	-0.365227	0.0763327	0.545828	1.99881e-06	MD
6	rs317808302	20839589	0	C	T	0.129	-0.371741	0.0767541	0.551115	1.50158e-06	MD
6	rs312890674	20840608	0	C	G	0.129	-0.378371	0.0765124	0.547345	9.06186e-07	MD
6	rs316477214	20843310	0	A	T	0.131	-0.361856	0.0760525	0.5443	2.27466e-06	MD
6	rs312458575	20863739	0	G	T	0.129	-0.368238	0.0764668	0.551294	1.71884e-06	MD
6	rs318056053	21042322	0	A	G	0.131	-0.348288	0.0765734	0.543943	6.13953e-06	MD
6	rs312553966	21066801	0	T	G	0.147	-0.361146	0.073031	0.561754	9.06772e-07	MD
6	rs315980147	21147111	0	A	G	0.152	-0.350307	0.0721633	0.561502	1.42185e-06	MD
6	rs315078019	21152917	0	G	C	0.133	-0.334586	0.0762695	0.548415	1.28488e-05	MD
6	rs315175740	21159989	0	C	A	0.119	-0.381805	0.0807515	0.567191	2.62632e-06	MD
6	rs80685410	21363487	0	C	T	0.181	-0.293123	0.066343	0.576289	1.1151e-05	MD
6	rs313679022	21364655	0	G	A	0.18	-0.297826	0.0665659	0.582074	8.64691e-06	MD
6	rs80579568	21522330	0	A	C	0.152	-0.353265	0.0719662	0.552767	1.08675e-06	MD
6	rs315180774	21690237	0	G	A	0.118	-0.372773	0.0811589	0.619567	4.98411e-06	MD
6	rs316812689	21701907	0	A	G	0.117	-0.368787	0.0812733	0.615878	6.45503e-06	MD
6	rs314467180	21727194	0	C	A	0.117	-0.354475	0.0811262	0.608337	1.38974e-05	MD
6	rs318038176	21750416	0	G	A	0.116	-0.357419	0.0817584	0.614547	1.37598e-05	MD
6	rs315872392	21757068	0	T	C	0.119	-0.362939	0.0805477	0.613791	7.47428e-06	MD
6	rs316827290	21838405	0	A	G	0.116	-0.358641	0.0816145	0.614184	1.24256e-05	MD
6	rs314814797	21898237	0	A	G	0.11	-0.378309	0.0829888	0.633476	5.85679e-06	MD
6	rs313114131	21930912	0	T	C	0.117	-0.35885	0.0806845	0.622645	9.76288e-06	MD
6	rs317734266	21971257	0	T	C	0.111	-0.369936	0.0824281	0.635088	8.11589e-06	MD
10	rs315226413	4522539	0	C	A	0.21	-0.295039	0.0679072	0.658466	1.552e-05	MD
10	rs14944152	4550695	0	A	T	0.191	-0.316527	0.0723843	0.656316	1.36848e-05	MD
10	rs314977903	4561776	0	C	A	0.197	-0.313662	0.0704441	0.677189	9.54014e-06	MD
10	rs318072461	4595926	0	T	C	0.355	0.232126	0.0535615	0.642218	1.62947e-05	MD
