# Supplementary material for: Genetic architecture dissection by genome-wide association analysis reveals avian eggshell ultrastructure traits
Source: Sci Rep. 2016 Jul 26;6:28836. doi: 10.1038/srep28836 (PMC4960555; doi:10.1038/srep28836)
Supplement: Supplementary Dataset 3 [file srep28836-s4.xls]

## Sheet: Supplementary Table 3
Supplementary Table 3: Annotation of significant SNPs associated with EST
Uploaded_variation	Location	Allele	Consequence	IMPACT	SYMBOL	Gene	Feature_type	Feature	BIOTYPE	EXON	INTRON	HGVSc	HGVSp	cDNA_position	CDS_position	Protein_position	Amino_acids	Codons	Existing_variation	DISTANCE	STRAND	SYMBOL_SOURCE	HGNC_ID	CANONICAL	TSL	CCDS	ENSP	SWISSPROT	TREMBL	UNIPARC	SIFT	DOMAINS	CLIN_SIG	SOMATIC
rs14833862	1:61107904-61107904	G	3_prime_UTR_variant	MODIFIER	ADIPOR2	ENSGALG00000013000	Transcript	ENSGALT00000021230	protein_coding	2015-08-08	-	-	-	1485	-	-	-	-	rs14833862	-	1	Uniprot_gn	-	-	-	-	ENSGALP00000021199	-	Q5ZMH3	UPI00004433DE	-	-	-	-
rs313549183	1:61159783-61159783	C	3_prime_UTR_variant	MODIFIER	LRTM2	ENSGALG00000026214	Transcript	ENSGALT00000044744	protein_coding	2015-05-05	-	-	-	4589	-	-	-	-	rs313549183	-	1	HGNC	HGNC:32443	YES	-	-	ENSGALP00000041980	-	R4GIN9	UPI0002C87790	-	-	-	-
rs313108307	1:62210316-62210316	C	3_prime_UTR_variant	MODIFIER	-	ENSGALG00000013056	Transcript	ENSGALT00000037480	protein_coding	2015-05-05	-	-	-	4112	-	-	-	-	rs313108307	-	1	-	-	YES	-	-	ENSGALP00000036688	-	F1NMP5	UPI0000447323	-	-	-	-
rs314021563	1:64331576-64331576	C	3_prime_UTR_variant	MODIFIER	PIK3C2G	ENSGALG00000013117	Transcript	ENSGALT00000021411	protein_coding	32/32	-	ENSGALT00000021411.4:c.*756T>C	-	5193	-	-	-	-	rs314021563	-	1	HGNC	HGNC:8973	YES	-	-	ENSGALP00000021380	-	F1NSE0	UPI0002C87B2F	-	-	-	-
rs317528269	1:66322271-66322271	C	3_prime_UTR_variant	MODIFIER	SOX5	ENSGALG00000013204	Transcript	ENSGALT00000021569	protein_coding	14/14	-	-	-	4264	-	-	-	-	rs317528269	-	1	Uniprot_gn	-	YES	-	-	ENSGALP00000021536	-	F1NMC5,Q6A2A9	UPI0002C8751E	-	-	-	-
rs313195183	1:66990640-66990640	G	3_prime_UTR_variant	MODIFIER	CMAS	ENSGALG00000013229	Transcript	ENSGALT00000021607	protein_coding	2015-08-08	-	ENSGALT00000021607.4:c.*1091G>C	-	2715	-	-	-	-	rs313195183	-	-1	HGNC	HGNC:18290	YES	-	-	ENSGALP00000021574	-	F1NLQ2	UPI000044733D	-	-	-	-
rs317577390	1:66991612-66991612	G	3_prime_UTR_variant	MODIFIER	CMAS	ENSGALG00000013229	Transcript	ENSGALT00000021607	protein_coding	2015-08-08	-	ENSGALT00000021607.4:c.*119T>C	-	1743	-	-	-	-	rs317577390	-	-1	HGNC	HGNC:18290	YES	-	-	ENSGALP00000021574	-	F1NLQ2	UPI000044733D	-	-	-	-
rs312398144	1:60975218-60975218	C	downstream_gene_variant	MODIFIER	ERC1	ENSGALG00000012994	Transcript	ENSGALT00000021213	protein_coding	-	-	-	-	-	-	-	-	-	rs312398144	490	1	HGNC	HGNC:17072	YES	-	-	ENSGALP00000021182	-	E1BQR7	UPI000240B1B2	-	-	-	-
rs313876651	1:61114014-61114014	G	downstream_gene_variant	MODIFIER	ADIPOR2	ENSGALG00000013000	Transcript	ENSGALT00000037507	protein_coding	-	-	-	-	-	-	-	-	-	rs313876651	3585	1	Uniprot_gn	-	YES	-	-	ENSGALP00000036715	-	F7BCJ4,Q5ZMH3	UPI0002C873A6	-	-	-	-
rs316788475	1:61115309-61115309	G	downstream_gene_variant	MODIFIER	ADIPOR2	ENSGALG00000013000	Transcript	ENSGALT00000037507	protein_coding	-	-	-	-	-	-	-	-	-	rs316788475	4880	1	Uniprot_gn	-	YES	-	-	ENSGALP00000036715	-	F7BCJ4,Q5ZMH3	UPI0002C873A6	-	-	-	-
rs13875838	1:61124573-61124573	G	downstream_gene_variant	MODIFIER	chunk-1	ENSGALG00000013008	Transcript	ENSGALT00000021244	protein_coding	-	-	-	-	-	-	-	-	-	rs13875838	1388	1	Uniprot_gn	-	YES	-	-	ENSGALP00000021213	-	Q9PW10	UPI00000FBD23	-	-	-	-
rs15288318	1:61161671-61161671	C	downstream_gene_variant	MODIFIER	LRTM2	ENSGALG00000026214	Transcript	ENSGALT00000044744	protein_coding	-	-	-	-	-	-	-	-	-	rs15288318	1257	1	HGNC	HGNC:32443	YES	-	-	ENSGALP00000041980	-	R4GIN9	UPI0002C87790	-	-	-	-
rs15293063	1:63260225-63260225	C	downstream_gene_variant	MODIFIER	STRAP	ENSGALG00000013092	Transcript	ENSGALT00000021374	protein_coding	-	-	-	-	-	-	-	-	-	rs15293063	490	1	EntrezGene	-	YES	-	-	ENSGALP00000021343	Q5ZL33	-	UPI00003A99B8	-	-	-	-
rs316074199	1:63904790-63904790	G	downstream_gene_variant	MODIFIER	5S_rRNA	ENSGALG00000025472	Transcript	ENSGALT00000042385	rRNA	-	-	-	-	-	-	-	-	-	rs316074199	1804	-1	RFAM	-	YES	-	-	-	-	-	-	-	-	-	-
rs314021563	1:64331576-64331576	C	downstream_gene_variant	MODIFIER	PLCZ1	ENSGALG00000013123	Transcript	ENSGALT00000021418	protein_coding	-	-	-	-	-	-	-	-	-	rs314021563	1931	-1	Uniprot_gn	-	YES	-	-	ENSGALP00000021386	Q2VRL0	-	UPI0000661761	-	-	-	-
rs313450187	1:64737998-64737998	G	downstream_gene_variant	MODIFIER	AEBP2	ENSGALG00000013136	Transcript	ENSGALT00000021444	protein_coding	-	-	-	-	-	-	-	-	-	rs313450187	1349	1	HGNC	HGNC:24051	YES	-	-	ENSGALP00000021412	-	F1NQ87	UPI0002C87930	-	-	-	-
rs312328176	1:64738232-64738232	C	downstream_gene_variant	MODIFIER	AEBP2	ENSGALG00000013136	Transcript	ENSGALT00000021444	protein_coding	-	-	-	-	-	-	-	-	-	rs312328176	1583	1	HGNC	HGNC:24051	YES	-	-	ENSGALP00000021412	-	F1NQ87	UPI0002C87930	-	-	-	-
rs14837849	1:65378080-65378080	C	downstream_gene_variant	MODIFIER	SLCO1A2	ENSGALG00000013164	Transcript	ENSGALT00000021499	protein_coding	-	-	-	-	-	-	-	-	-	rs14837849	4301	-1	HGNC	HGNC:10956	YES	-	-	ENSGALP00000021466	-	E1BSH2	UPI0002C87741	-	-	-	-
rs312653027	1:65423164-65423164	C	downstream_gene_variant	MODIFIER	IAPP	ENSGALG00000013168	Transcript	ENSGALT00000021509	protein_coding	-	-	-	-	-	-	-	-	-	rs312653027	1974	1	Uniprot_gn	-	YES	-	-	ENSGALP00000021476	-	Q90743	UPI00000FD0B7	-	-	-	-
rs13658203	1:65879472-65879472	G	downstream_gene_variant	MODIFIER	-	ENSGALG00000027246	Transcript	ENSGALT00000045416	miRNA	-	-	-	-	-	-	-	-	-	rs13658203	1226	1	-	-	YES	-	-	-	-	-	-	-	-	-	-
rs13658203	1:65879472-65879472	G	downstream_gene_variant	MODIFIER	-	ENSGALG00000025962	Transcript	ENSGALT00000043069	miRNA	-	-	-	-	-	-	-	-	-	rs13658203	4839	1	-	-	YES	-	-	-	-	-	-	-	-	-	-
rs317192485	1:65881806-65881806	C	downstream_gene_variant	MODIFIER	-	ENSGALG00000027246	Transcript	ENSGALT00000045416	miRNA	-	-	-	-	-	-	-	-	-	rs317192485	3560	1	-	-	YES	-	-	-	-	-	-	-	-	-	-
rs312825886	1:66326624-66326624	G	downstream_gene_variant	MODIFIER	SOX5	ENSGALG00000013204	Transcript	ENSGALT00000021569	protein_coding	-	-	-	-	-	-	-	-	-	rs312825886	3777	1	Uniprot_gn	-	YES	-	-	ENSGALP00000021536	-	F1NMC5,Q6A2A9	UPI0002C8751E	-	-	-	-
rs13880294	1:66405668-66405668	G	downstream_gene_variant	MODIFIER	uc_338	ENSGALG00000026464	Transcript	ENSGALT00000045789	misc_RNA	-	-	-	-	-	-	-	-	-	rs13880294	4609	-1	RFAM	-	YES	-	-	-	-	-	-	-	-	-	-
rs13658416	1:66407917-66407917	G	downstream_gene_variant	MODIFIER	uc_338	ENSGALG00000026464	Transcript	ENSGALT00000045789	misc_RNA	-	-	-	-	-	-	-	-	-	rs13658416	2360	-1	RFAM	-	YES	-	-	-	-	-	-	-	-	-	-
rs13880618	1:66733091-66733091	C	downstream_gene_variant	MODIFIER	-	ENSGALG00000026487	Transcript	ENSGALT00000037400	protein_coding	-	-	-	-	-	-	-	-	-	rs13880618	1723	-1	-	-	YES	-	-	ENSGALP00000036607	-	E1C0T8	UPI0002C867DD	-	-	-	-
rs315206656	1:67015981-67015981	C	downstream_gene_variant	MODIFIER	-	ENSGALG00000025480	Transcript	ENSGALT00000042393	miRNA	-	-	-	-	-	-	-	-	-	rs315206656	4129	-1	-	-	YES	-	-	-	-	-	-	-	-	-	-
rs314401741	1:67019074-67019074	G	downstream_gene_variant	MODIFIER	-	ENSGALG00000025480	Transcript	ENSGALT00000042393	miRNA	-	-	-	-	-	-	-	-	-	rs314401741	1036	-1	-	-	YES	-	-	-	-	-	-	-	-	-	-
rs312473428	1:67019117-67019117	G	downstream_gene_variant	MODIFIER	-	ENSGALG00000025480	Transcript	ENSGALT00000042393	miRNA	-	-	-	-	-	-	-	-	-	rs312473428	993	-1	-	-	YES	-	-	-	-	-	-	-	-	-	-
rs314551852	1:67112411-67112411	C	downstream_gene_variant	MODIFIER	KCNJ8	ENSGALG00000026373	Transcript	ENSGALT00000044443	protein_coding	-	-	-	-	-	-	-	-	-	rs314551852	820	1	HGNC	HGNC:6269	YES	-	-	ENSGALP00000042246	-	R4GJD4	UPI00003A9A04	-	-	-	-
rs314829226	1:67236033-67236033	C	downstream_gene_variant	MODIFIER	GYS2	ENSGALG00000013265	Transcript	ENSGALT00000021664	protein_coding	-	-	-	-	-	-	-	-	-	rs314829226	187	1	HGNC	HGNC:4707	YES	-	-	ENSGALP00000021630	-	E1BXK3	UPI0000E7F95C	-	-	-	-
rs318044240	1:67262782-67262782	C	downstream_gene_variant	MODIFIER	SPX	ENSGALG00000013273	Transcript	ENSGALT00000021682	protein_coding	-	-	-	-	-	-	-	-	-	rs318044240	868	-1	HGNC	HGNC:28139	YES	-	-	ENSGALP00000021648	-	F1NJK7	UPI000060E2C4	-	-	-	-
rs313284069	1:67333508-67333508	G	downstream_gene_variant	MODIFIER	KRAS	ENSGALG00000014033	Transcript	ENSGALT00000022726	protein_coding	-	-	-	-	-	-	-	-	-	rs313284069	4352	-1	EntrezGene	-	YES	-	-	ENSGALP00000022686	-	E1BTS2	UPI0000133133	-	-	-	-
rs316034266	1:67508749-67508749	C	downstream_gene_variant	MODIFIER	-	ENSGALG00000014037	Transcript	ENSGALT00000022731	protein_coding	-	-	-	-	-	-	-	-	-	rs316034266	1315	-1	-	-	YES	-	-	ENSGALP00000022691	-	E1BTR3	UPI00003A9A0C	-	-	-	-
rs316089237	1:60532010-60532010	G	intergenic_variant	MODIFIER	-	-	-	-	-	-	-	-	-	-	-	-	-	-	rs316089237	-	-	-	-	-	-	-	-	-	-	-	-	-	-	-
rs316572726	1:60542981-60542981	G	intergenic_variant	MODIFIER	-	-	-	-	-	-	-	-	-	-	-	-	-	-	rs316572726	-	-	-	-	-	-	-	-	-	-	-	-	-	-	-
rs13875700	1:60989447-60989447	C	intergenic_variant	MODIFIER	-	-	-	-	-	-	-	-	-	-	-	-	-	-	rs13875700	-	-	-	-	-	-	-	-	-	-	-	-	-	-	-
rs312414454	1:61027500-61027500	G	intergenic_variant	MODIFIER	-	-	-	-	-	-	-	-	-	-	-	-	-	-	rs312414454	-	-	-	-	-	-	-	-	-	-	-	-	-	-	-
rs315938314	1:61293638-61293638	C	intergenic_variant	MODIFIER	-	-	-	-	-	-	-	-	-	-	-	-	-	-	rs315938314	-	-	-	-	-	-	-	-	-	-	-	-	-	-	-
rs315057194	1:61301158-61301158	G	intergenic_variant	MODIFIER	-	-	-	-	-	-	-	-	-	-	-	-	-	-	rs315057194	-	-	-	-	-	-	-	-	-	-	-	-	-	-	-
rs13656955	1:62173446-62173446	C	intergenic_variant	MODIFIER	-	-	-	-	-	-	-	-	-	-	-	-	-	-	rs13656955	-	-	-	-	-	-	-	-	-	-	-	-	-	-	-
rs14835025	1:62175980-62175980	C	intergenic_variant	MODIFIER	-	-	-	-	-	-	-	-	-	-	-	-	-	-	rs14835025	-	-	-	-	-	-	-	-	-	-	-	-	-	-	-
rs14835230	1:62357034-62357034	C	intergenic_variant	MODIFIER	-	-	-	-	-	-	-	-	-	-	-	-	-	-	rs14835230	-	-	-	-	-	-	-	-	-	-	-	-	-	-	-
rs13657100	1:62374507-62374507	C	intergenic_variant	MODIFIER	-	-	-	-	-	-	-	-	-	-	-	-	-	-	rs13657100	-	-	-	-	-	-	-	-	-	-	-	-	-	-	-
rs313749294	1:62606372-62606372	G	intergenic_variant	MODIFIER	-	-	-	-	-	-	-	-	-	-	-	-	-	-	rs313749294	-	-	-	-	-	-	-	-	-	-	-	-	-	-	-
rs14835538	1:62667241-62667241	G	intergenic_variant	MODIFIER	-	-	-	-	-	-	-	-	-	-	-	-	-	-	rs14835538	-	-	-	-	-	-	-	-	-	-	-	-	-	-	-
rs313625769	1:62669508-62669508	C	intergenic_variant	MODIFIER	-	-	-	-	-	-	-	-	-	-	-	-	-	-	rs313625769	-	-	-	-	-	-	-	-	-	-	-	-	-	-	-
rs315979356	1:62670694-62670694	G	intergenic_variant	MODIFIER	-	-	-	-	-	-	-	-	-	-	-	-	-	-	rs315979356	-	-	-	-	-	-	-	-	-	-	-	-	-	-	-
rs14835549	1:62671074-62671074	G	intergenic_variant	MODIFIER	-	-	-	-	-	-	-	-	-	-	-	-	-	-	rs14835549	-	-	-	-	-	-	-	-	-	-	-	-	-	-	-
rs316365632	1:62677118-62677118	C	intergenic_variant	MODIFIER	-	-	-	-	-	-	-	-	-	-	-	-	-	-	rs316365632	-	-	-	-	-	-	-	-	-	-	-	-	-	-	-
rs14835559	1:62680943-62680943	G	intergenic_variant	MODIFIER	-	-	-	-	-	-	-	-	-	-	-	-	-	-	rs14835559	-	-	-	-	-	-	-	-	-	-	-	-	-	-	-
rs14835581	1:62694776-62694776	C	intergenic_variant	MODIFIER	-	-	-	-	-	-	-	-	-	-	-	-	-	-	rs14835581	-	-	-	-	-	-	-	-	-	-	-	-	-	-	-
rs315037680	1:62698290-62698290	C	intergenic_variant	MODIFIER	-	-	-	-	-	-	-	-	-	-	-	-	-	-	rs315037680	-	-	-	-	-	-	-	-	-	-	-	-	-	-	-
rs14835590	1:62698566-62698566	G	intergenic_variant	MODIFIER	-	-	-	-	-	-	-	-	-	-	-	-	-	-	rs14835590	-	-	-	-	-	-	-	-	-	-	-	-	-	-	-
rs14835629	1:62719311-62719311	G	intergenic_variant	MODIFIER	-	-	-	-	-	-	-	-	-	-	-	-	-	-	rs14835629	-	-	-	-	-	-	-	-	-	-	-	-	-	-	-
rs13877573	1:62895017-62895017	G	intergenic_variant	MODIFIER	-	-	-	-	-	-	-	-	-	-	-	-	-	-	rs13877573	-	-	-	-	-	-	-	-	-	-	-	-	-	-	-
rs315735990	1:62898857-62898857	G	intergenic_variant	MODIFIER	-	-	-	-	-	-	-	-	-	-	-	-	-	-	rs315735990	-	-	-	-	-	-	-	-	-	-	-	-	-	-	-
rs13877596	1:62914346-62914346	C	intergenic_variant	MODIFIER	-	-	-	-	-	-	-	-	-	-	-	-	-	-	rs13877596	-	-	-	-	-	-	-	-	-	-	-	-	-	-	-
rs15292689	1:63146823-63146823	G	intergenic_variant	MODIFIER	-	-	-	-	-	-	-	-	-	-	-	-	-	-	rs15292689	-	-	-	-	-	-	-	-	-	-	-	-	-	-	-
rs314457699	1:63147177-63147177	C	intergenic_variant	MODIFIER	-	-	-	-	-	-	-	-	-	-	-	-	-	-	rs314457699	-	-	-	-	-	-	-	-	-	-	-	-	-	-	-
rs313232665	1:63148873-63148873	C	intergenic_variant	MODIFIER	-	-	-	-	-	-	-	-	-	-	-	-	-	-	rs313232665	-	-	-	-	-	-	-	-	-	-	-	-	-	-	-
rs15292692	1:63149638-63149638	G	intergenic_variant	MODIFIER	-	-	-	-	-	-	-	-	-	-	-	-	-	-	rs15292692	-	-	-	-	-	-	-	-	-	-	-	-	-	-	-
rs315802428	1:63155146-63155146	G	intergenic_variant	MODIFIER	-	-	-	-	-	-	-	-	-	-	-	-	-	-	rs315802428	-	-	-	-	-	-	-	-	-	-	-	-	-	-	-
rs13877808	1:63157538-63157538	G	intergenic_variant	MODIFIER	-	-	-	-	-	-	-	-	-	-	-	-	-	-	rs13877808	-	-	-	-	-	-	-	-	-	-	-	-	-	-	-
rs312884673	1:63161179-63161179	G	intergenic_variant	MODIFIER	-	-	-	-	-	-	-	-	-	-	-	-	-	-	rs312884673	-	-	-	-	-	-	-	-	-	-	-	-	-	-	-
rs314345363	1:63161601-63161601	G	intergenic_variant	MODIFIER	-	-	-	-	-	-	-	-	-	-	-	-	-	-	rs314345363	-	-	-	-	-	-	-	-	-	-	-	-	-	-	-
rs312868041	1:63165168-63165168	C	intergenic_variant	MODIFIER	-	-	-	-	-	-	-	-	-	-	-	-	-	-	rs312868041	-	-	-	-	-	-	-	-	-	-	-	-	-	-	-
rs317433577	1:63171909-63171909	C	intergenic_variant	MODIFIER	-	-	-	-	-	-	-	-	-	-	-	-	-	-	rs317433577	-	-	-	-	-	-	-	-	-	-	-	-	-	-	-
rs312278028	1:63171963-63171963	C	intergenic_variant	MODIFIER	-	-	-	-	-	-	-	-	-	-	-	-	-	-	rs312278028	-	-	-	-	-	-	-	-	-	-	-	-	-	-	-
rs14836028	1:63172968-63172968	C	intergenic_variant	MODIFIER	-	-	-	-	-	-	-	-	-	-	-	-	-	-	rs14836028	-	-	-	-	-	-	-	-	-	-	-	-	-	-	-
rs317872465	1:63174359-63174359	C	intergenic_variant	MODIFIER	-	-	-	-	-	-	-	-	-	-	-	-	-	-	rs317872465	-	-	-	-	-	-	-	-	-	-	-	-	-	-	-
rs317582792	1:63177042-63177042	G	intergenic_variant	MODIFIER	-	-	-	-	-	-	-	-	-	-	-	-	-	-	rs317582792	-	-	-	-	-	-	-	-	-	-	-	-	-	-	-
rs318187567	1:63185014-63185014	G	intergenic_variant	MODIFIER	-	-	-	-	-	-	-	-	-	-	-	-	-	-	rs318187567	-	-	-	-	-	-	-	-	-	-	-	-	-	-	-
rs316637594	1:63193543-63193543	C	intergenic_variant	MODIFIER	-	-	-	-	-	-	-	-	-	-	-	-	-	-	rs316637594	-	-	-	-	-	-	-	-	-	-	-	-	-	-	-
rs15292919	1:63197229-63197229	G	intergenic_variant	MODIFIER	-	-	-	-	-	-	-	-	-	-	-	-	-	-	rs15292919	-	-	-	-	-	-	-	-	-	-	-	-	-	-	-
rs13657337	1:63201157-63201157	C	intergenic_variant	MODIFIER	-	-	-	-	-	-	-	-	-	-	-	-	-	-	rs13657337	-	-	-	-	-	-	-	-	-	-	-	-	-	-	-
rs13657341	1:63204475-63204475	C	intergenic_variant	MODIFIER	-	-	-	-	-	-	-	-	-	-	-	-	-	-	rs13657341	-	-	-	-	-	-	-	-	-	-	-	-	-	-	-
rs13877859	1:63210027-63210027	G	intergenic_variant	MODIFIER	-	-	-	-	-	-	-	-	-	-	-	-	-	-	rs13877859	-	-	-	-	-	-	-	-	-	-	-	-	-	-	-
rs13877871	1:63213025-63213025	C	intergenic_variant	MODIFIER	-	-	-	-	-	-	-	-	-	-	-	-	-	-	rs13877871	-	-	-	-	-	-	-	-	-	-	-	-	-	-	-
rs13877873	1:63213190-63213190	T	intergenic_variant	MODIFIER	-	-	-	-	-	-	-	-	-	-	-	-	-	-	rs13877873	-	-	-	-	-	-	-	-	-	-	-	-	-	-	-
rs316992978	1:63214508-63214508	G	intergenic_variant	MODIFIER	-	-	-	-	-	-	-	-	-	-	-	-	-	-	rs316992978	-	-	-	-	-	-	-	-	-	-	-	-	-	-	-
rs316555338	1:63217999-63217999	C	intergenic_variant	MODIFIER	-	-	-	-	-	-	-	-	-	-	-	-	-	-	rs316555338	-	-	-	-	-	-	-	-	-	-	-	-	-	-	-
rs313382818	1:63460592-63460592	C	intergenic_variant	MODIFIER	-	-	-	-	-	-	-	-	-	-	-	-	-	-	rs313382818	-	-	-	-	-	-	-	-	-	-	-	-	-	-	-
rs312724176	1:63495211-63495211	T	intergenic_variant	MODIFIER	-	-	-	-	-	-	-	-	-	-	-	-	-	-	rs312724176	-	-	-	-	-	-	-	-	-	-	-	-	-	-	-
rs317094948	1:63569346-63569346	G	intergenic_variant	MODIFIER	-	-	-	-	-	-	-	-	-	-	-	-	-	-	rs317094948	-	-	-	-	-	-	-	-	-	-	-	-	-	-	-
rs317838443	1:63575235-63575235	G	intergenic_variant	MODIFIER	-	-	-	-	-	-	-	-	-	-	-	-	-	-	rs317838443	-	-	-	-	-	-	-	-	-	-	-	-	-	-	-
rs312500195	1:63617293-63617293	C	intergenic_variant	MODIFIER	-	-	-	-	-	-	-	-	-	-	-	-	-	-	rs312500195	-	-	-	-	-	-	-	-	-	-	-	-	-	-	-
rs316794095	1:63622621-63622621	C	intergenic_variant	MODIFIER	-	-	-	-	-	-	-	-	-	-	-	-	-	-	rs316794095	-	-	-	-	-	-	-	-	-	-	-	-	-	-	-
rs313137526	1:63681760-63681760	G	intergenic_variant	MODIFIER	-	-	-	-	-	-	-	-	-	-	-	-	-	-	rs313137526	-	-	-	-	-	-	-	-	-	-	-	-	-	-	-
rs312591879	1:63684508-63684508	C	intergenic_variant	MODIFIER	-	-	-	-	-	-	-	-	-	-	-	-	-	-	rs312591879	-	-	-	-	-	-	-	-	-	-	-	-	-	-	-
rs312502759	1:63730601-63730601	C	intergenic_variant	MODIFIER	-	-	-	-	-	-	-	-	-	-	-	-	-	-	rs312502759	-	-	-	-	-	-	-	-	-	-	-	-	-	-	-
rs313837922	1:63740085-63740085	C	intergenic_variant	MODIFIER	-	-	-	-	-	-	-	-	-	-	-	-	-	-	rs313837922	-	-	-	-	-	-	-	-	-	-	-	-	-	-	-
rs312859413	1:63740907-63740907	C	intergenic_variant	MODIFIER	-	-	-	-	-	-	-	-	-	-	-	-	-	-	rs312859413	-	-	-	-	-	-	-	-	-	-	-	-	-	-	-
rs13878174	1:63744097-63744097	G	intergenic_variant	MODIFIER	-	-	-	-	-	-	-	-	-	-	-	-	-	-	rs13878174	-	-	-	-	-	-	-	-	-	-	-	-	-	-	-
rs317866966	1:63748926-63748926	G	intergenic_variant	MODIFIER	-	-	-	-	-	-	-	-	-	-	-	-	-	-	rs317866966	-	-	-	-	-	-	-	-	-	-	-	-	-	-	-
rs312685814	1:63755232-63755232	C	intergenic_variant	MODIFIER	-	-	-	-	-	-	-	-	-	-	-	-	-	-	rs312685814	-	-	-	-	-	-	-	-	-	-	-	-	-	-	-
rs313803840	1:63756664-63756664	G	intergenic_variant	MODIFIER	-	-	-	-	-	-	-	-	-	-	-	-	-	-	rs313803840	-	-	-	-	-	-	-	-	-	-	-	-	-	-	-
rs314149880	1:63758652-63758652	T	intergenic_variant	MODIFIER	-	-	-	-	-	-	-	-	-	-	-	-	-	-	rs314149880	-	-	-	-	-	-	-	-	-	-	-	-	-	-	-
rs314329020	1:63761523-63761523	G	intergenic_variant	MODIFIER	-	-	-	-	-	-	-	-	-	-	-	-	-	-	rs314329020	-	-	-	-	-	-	-	-	-	-	-	-	-	-	-
rs317779633	1:63763600-63763600	G	intergenic_variant	MODIFIER	-	-	-	-	-	-	-	-	-	-	-	-	-	-	rs317779633	-	-	-	-	-	-	-	-	-	-	-	-	-	-	-
rs314652867	1:63768855-63768855	C	intergenic_variant	MODIFIER	-	-	-	-	-	-	-	-	-	-	-	-	-	-	rs314652867	-	-	-	-	-	-	-	-	-	-	-	-	-	-	-
rs316778039	1:63769967-63769967	G	intergenic_variant	MODIFIER	-	-	-	-	-	-	-	-	-	-	-	-	-	-	rs316778039	-	-	-	-	-	-	-	-	-	-	-	-	-	-	-
rs13878194	1:63770165-63770165	G	intergenic_variant	MODIFIER	-	-	-	-	-	-	-	-	-	-	-	-	-	-	rs13878194	-	-	-	-	-	-	-	-	-	-	-	-	-	-	-
rs315052225	1:63774029-63774029	G	intergenic_variant	MODIFIER	-	-	-	-	-	-	-	-	-	-	-	-	-	-	rs315052225	-	-	-	-	-	-	-	-	-	-	-	-	-	-	-
rs313721409	1:63781782-63781782	C	intergenic_variant	MODIFIER	-	-	-	-	-	-	-	-	-	-	-	-	-	-	rs313721409	-	-	-	-	-	-	-	-	-	-	-	-	-	-	-
rs15294072	1:63782765-63782765	C	intergenic_variant	MODIFIER	-	-	-	-	-	-	-	-	-	-	-	-	-	-	rs15294072	-	-	-	-	-	-	-	-	-	-	-	-	-	-	-
rs317836595	1:63783893-63783893	G	intergenic_variant	MODIFIER	-	-	-	-	-	-	-	-	-	-	-	-	-	-	rs317836595	-	-	-	-	-	-	-	-	-	-	-	-	-	-	-
rs13878199	1:63787398-63787398	G	intergenic_variant	MODIFIER	-	-	-	-	-	-	-	-	-	-	-	-	-	-	rs13878199	-	-	-	-	-	-	-	-	-	-	-	-	-	-	-
rs317456642	1:63787533-63787533	G	intergenic_variant	MODIFIER	-	-	-	-	-	-	-	-	-	-	-	-	-	-	rs317456642	-	-	-	-	-	-	-	-	-	-	-	-	-	-	-
rs312341781	1:63792732-63792732	C	intergenic_variant	MODIFIER	-	-	-	-	-	-	-	-	-	-	-	-	-	-	rs312341781	-	-	-	-	-	-	-	-	-	-	-	-	-	-	-
rs316448873	1:63802187-63802187	G	intergenic_variant	MODIFIER	-	-	-	-	-	-	-	-	-	-	-	-	-	-	rs316448873	-	-	-	-	-	-	-	-	-	-	-	-	-	-	-
rs314256877	1:63835463-63835463	G	intergenic_variant	MODIFIER	-	-	-	-	-	-	-	-	-	-	-	-	-	-	rs314256877	-	-	-	-	-	-	-	-	-	-	-	-	-	-	-
rs316685129	1:63840906-63840906	G	intergenic_variant	MODIFIER	-	-	-	-	-	-	-	-	-	-	-	-	-	-	rs316685129	-	-	-	-	-	-	-	-	-	-	-	-	-	-	-
rs13878251	1:63853978-63853978	G	intergenic_variant	MODIFIER	-	-	-	-	-	-	-	-	-	-	-	-	-	-	rs13878251	-	-	-	-	-	-	-	-	-	-	-	-	-	-	-
rs317566984	1:63858328-63858328	G	intergenic_variant	MODIFIER	-	-	-	-	-	-	-	-	-	-	-	-	-	-	rs317566984	-	-	-	-	-	-	-	-	-	-	-	-	-	-	-
rs315293252	1:63863290-63863290	C	intergenic_variant	MODIFIER	-	-	-	-	-	-	-	-	-	-	-	-	-	-	rs315293252	-	-	-	-	-	-	-	-	-	-	-	-	-	-	-
rs313189621	1:63868560-63868560	G	intergenic_variant	MODIFIER	-	-	-	-	-	-	-	-	-	-	-	-	-	-	rs313189621	-	-	-	-	-	-	-	-	-	-	-	-	-	-	-
rs312696990	1:63891101-63891101	C	intergenic_variant	MODIFIER	-	-	-	-	-	-	-	-	-	-	-	-	-	-	rs312696990	-	-	-	-	-	-	-	-	-	-	-	-	-	-	-
rs15294436	1:63897428-63897428	C	intergenic_variant	MODIFIER	-	-	-	-	-	-	-	-	-	-	-	-	-	-	rs15294436	-	-	-	-	-	-	-	-	-	-	-	-	-	-	-
rs315341027	1:63913531-63913531	C	intergenic_variant	MODIFIER	-	-	-	-	-	-	-	-	-	-	-	-	-	-	rs315341027	-	-	-	-	-	-	-	-	-	-	-	-	-	-	-
rs314963824	1:63925133-63925133	G	intergenic_variant	MODIFIER	-	-	-	-	-	-	-	-	-	-	-	-	-	-	rs314963824	-	-	-	-	-	-	-	-	-	-	-	-	-	-	-
rs313289751	1:63926597-63926597	C	intergenic_variant	MODIFIER	-	-	-	-	-	-	-	-	-	-	-	-	-	-	rs313289751	-	-	-	-	-	-	-	-	-	-	-	-	-	-	-
rs312282201	1:63933926-63933926	G	intergenic_variant	MODIFIER	-	-	-	-	-	-	-	-	-	-	-	-	-	-	rs312282201	-	-	-	-	-	-	-	-	-	-	-	-	-	-	-
rs315206890	1:63933986-63933986	C	intergenic_variant	MODIFIER	-	-	-	-	-	-	-	-	-	-	-	-	-	-	rs315206890	-	-	-	-	-	-	-	-	-	-	-	-	-	-	-
rs315989578	1:63954633-63954633	G	intergenic_variant	MODIFIER	-	-	-	-	-	-	-	-	-	-	-	-	-	-	rs315989578	-	-	-	-	-	-	-	-	-	-	-	-	-	-	-
rs318102675	1:63956414-63956414	G	intergenic_variant	MODIFIER	-	-	-	-	-	-	-	-	-	-	-	-	-	-	rs318102675	-	-	-	-	-	-	-	-	-	-	-	-	-	-	-
rs313835461	1:63959009-63959009	G	intergenic_variant	MODIFIER	-	-	-	-	-	-	-	-	-	-	-	-	-	-	rs313835461	-	-	-	-	-	-	-	-	-	-	-	-	-	-	-
rs313835587	1:64024691-64024691	C	intergenic_variant	MODIFIER	-	-	-	-	-	-	-	-	-	-	-	-	-	-	rs313835587	-	-	-	-	-	-	-	-	-	-	-	-	-	-	-
rs314826738	1:64024804-64024804	C	intergenic_variant	MODIFIER	-	-	-	-	-	-	-	-	-	-	-	-	-	-	rs314826738	-	-	-	-	-	-	-	-	-	-	-	-	-	-	-
rs15294666	1:64031727-64031727	G	intergenic_variant	MODIFIER	-	-	-	-	-	-	-	-	-	-	-	-	-	-	rs15294666	-	-	-	-	-	-	-	-	-	-	-	-	-	-	-
rs15294675	1:64039423-64039423	G	intergenic_variant	MODIFIER	-	-	-	-	-	-	-	-	-	-	-	-	-	-	rs15294675	-	-	-	-	-	-	-	-	-	-	-	-	-	-	-
rs14836638	1:64060778-64060778	C	intergenic_variant	MODIFIER	-	-	-	-	-	-	-	-	-	-	-	-	-	-	rs14836638	-	-	-	-	-	-	-	-	-	-	-	-	-	-	-
rs313474871	1:64081204-64081204	C	intergenic_variant	MODIFIER	-	-	-	-	-	-	-	-	-	-	-	-	-	-	rs313474871	-	-	-	-	-	-	-	-	-	-	-	-	-	-	-
rs313655025	1:64098735-64098735	C	intergenic_variant	MODIFIER	-	-	-	-	-	-	-	-	-	-	-	-	-	-	rs313655025	-	-	-	-	-	-	-	-	-	-	-	-	-	-	-
rs315716101	1:64108384-64108384	C	intergenic_variant	MODIFIER	-	-	-	-	-	-	-	-	-	-	-	-	-	-	rs315716101	-	-	-	-	-	-	-	-	-	-	-	-	-	-	-
rs317130758	1:64123485-64123485	C	intergenic_variant	MODIFIER	-	-	-	-	-	-	-	-	-	-	-	-	-	-	rs317130758	-	-	-	-	-	-	-	-	-	-	-	-	-	-	-
rs315016302	1:64384753-64384753	C	intergenic_variant	MODIFIER	-	-	-	-	-	-	-	-	-	-	-	-	-	-	rs315016302	-	-	-	-	-	-	-	-	-	-	-	-	-	-	-
rs318056363	1:64387225-64387225	C	intergenic_variant	MODIFIER	-	-	-	-	-	-	-	-	-	-	-	-	-	-	rs318056363	-	-	-	-	-	-	-	-	-	-	-	-	-	-	-
rs313277240	1:64387706-64387706	G	intergenic_variant	MODIFIER	-	-	-	-	-	-	-	-	-	-	-	-	-	-	rs313277240	-	-	-	-	-	-	-	-	-	-	-	-	-	-	-
rs317286249	1:64389382-64389382	G	intergenic_variant	MODIFIER	-	-	-	-	-	-	-	-	-	-	-	-	-	-	rs317286249	-	-	-	-	-	-	-	-	-	-	-	-	-	-	-
rs317536823	1:64412151-64412151	C	intergenic_variant	MODIFIER	-	-	-	-	-	-	-	-	-	-	-	-	-	-	rs317536823	-	-	-	-	-	-	-	-	-	-	-	-	-	-	-
rs317788868	1:64415641-64415641	C	intergenic_variant	MODIFIER	-	-	-	-	-	-	-	-	-	-	-	-	-	-	rs317788868	-	-	-	-	-	-	-	-	-	-	-	-	-	-	-
rs13878795	1:64428919-64428919	G	intergenic_variant	MODIFIER	-	-	-	-	-	-	-	-	-	-	-	-	-	-	rs13878795	-	-	-	-	-	-	-	-	-	-	-	-	-	-	-
rs13878798	1:64430601-64430601	G	intergenic_variant	MODIFIER	-	-	-	-	-	-	-	-	-	-	-	-	-	-	rs13878798	-	-	-	-	-	-	-	-	-	-	-	-	-	-	-
rs15295525	1:64436689-64436689	C	intergenic_variant	MODIFIER	-	-	-	-	-	-	-	-	-	-	-	-	-	-	rs15295525	-	-	-	-	-	-	-	-	-	-	-	-	-	-	-
rs13657716	1:64438556-64438556	G	intergenic_variant	MODIFIER	-	-	-	-	-	-	-	-	-	-	-	-	-	-	rs13657716	-	-	-	-	-	-	-	-	-	-	-	-	-	-	-
rs315448761	1:64447069-64447069	G	intergenic_variant	MODIFIER	-	-	-	-	-	-	-	-	-	-	-	-	-	-	rs315448761	-	-	-	-	-	-	-	-	-	-	-	-	-	-	-
rs316182113	1:64454015-64454015	G	intergenic_variant	MODIFIER	-	-	-	-	-	-	-	-	-	-	-	-	-	-	rs316182113	-	-	-	-	-	-	-	-	-	-	-	-	-	-	-
rs315848726	1:64456043-64456043	G	intergenic_variant	MODIFIER	-	-	-	-	-	-	-	-	-	-	-	-	-	-	rs315848726	-	-	-	-	-	-	-	-	-	-	-	-	-	-	-
rs315605902	1:64463116-64463116	G	intergenic_variant	MODIFIER	-	-	-	-	-	-	-	-	-	-	-	-	-	-	rs315605902	-	-	-	-	-	-	-	-	-	-	-	-	-	-	-
rs13878842	1:64482578-64482578	C	intergenic_variant	MODIFIER	-	-	-	-	-	-	-	-	-	-	-	-	-	-	rs13878842	-	-	-	-	-	-	-	-	-	-	-	-	-	-	-
rs13878858	1:64484593-64484593	C	intergenic_variant	MODIFIER	-	-	-	-	-	-	-	-	-	-	-	-	-	-	rs13878858	-	-	-	-	-	-	-	-	-	-	-	-	-	-	-
rs15295638	1:64488215-64488215	C	intergenic_variant	MODIFIER	-	-	-	-	-	-	-	-	-	-	-	-	-	-	rs15295638	-	-	-	-	-	-	-	-	-	-	-	-	-	-	-
rs317076653	1:64489071-64489071	G	intergenic_variant	MODIFIER	-	-	-	-	-	-	-	-	-	-	-	-	-	-	rs317076653	-	-	-	-	-	-	-	-	-	-	-	-	-	-	-
rs15295648	1:64491753-64491753	T	intergenic_variant	MODIFIER	-	-	-	-	-	-	-	-	-	-	-	-	-	-	rs15295648	-	-	-	-	-	-	-	-	-	-	-	-	-	-	-
rs316451877	1:64492207-64492207	G	intergenic_variant	MODIFIER	-	-	-	-	-	-	-	-	-	-	-	-	-	-	rs316451877	-	-	-	-	-	-	-	-	-	-	-	-	-	-	-
rs313074422	1:64492357-64492357	C	intergenic_variant	MODIFIER	-	-	-	-	-	-	-	-	-	-	-	-	-	-	rs313074422	-	-	-	-	-	-	-	-	-	-	-	-	-	-	-
rs13657732	1:64492984-64492984	C	intergenic_variant	MODIFIER	-	-	-	-	-	-	-	-	-	-	-	-	-	-	rs13657732	-	-	-	-	-	-	-	-	-	-	-	-	-	-	-
rs316878356	1:64498250-64498250	G	intergenic_variant	MODIFIER	-	-	-	-	-	-	-	-	-	-	-	-	-	-	rs316878356	-	-	-	-	-	-	-	-	-	-	-	-	-	-	-
rs315472116	1:64499871-64499871	G	intergenic_variant	MODIFIER	-	-	-	-	-	-	-	-	-	-	-	-	-	-	rs315472116	-	-	-	-	-	-	-	-	-	-	-	-	-	-	-
rs314843856	1:64523506-64523506	G	intergenic_variant	MODIFIER	-	-	-	-	-	-	-	-	-	-	-	-	-	-	rs314843856	-	-	-	-	-	-	-	-	-	-	-	-	-	-	-
rs315014936	1:64537698-64537698	G	intergenic_variant	MODIFIER	-	-	-	-	-	-	-	-	-	-	-	-	-	-	rs315014936	-	-	-	-	-	-	-	-	-	-	-	-	-	-	-
rs317923909	1:64677690-64677690	C	intergenic_variant	MODIFIER	-	-	-	-	-	-	-	-	-	-	-	-	-	-	rs317923909	-	-	-	-	-	-	-	-	-	-	-	-	-	-	-
rs15296268	1:64742265-64742265	G	intergenic_variant	MODIFIER	-	-	-	-	-	-	-	-	-	-	-	-	-	-	rs15296268	-	-	-	-	-	-	-	-	-	-	-	-	-	-	-
rs313596966	1:64746442-64746442	C	intergenic_variant	MODIFIER	-	-	-	-	-	-	-	-	-	-	-	-	-	-	rs313596966	-	-	-	-	-	-	-	-	-	-	-	-	-	-	-
rs314903178	1:64747066-64747066	C	intergenic_variant	MODIFIER	-	-	-	-	-	-	-	-	-	-	-	-	-	-	rs314903178	-	-	-	-	-	-	-	-	-	-	-	-	-	-	-
rs317492507	1:64749552-64749552	G	intergenic_variant	MODIFIER	-	-	-	-	-	-	-	-	-	-	-	-	-	-	rs317492507	-	-	-	-	-	-	-	-	-	-	-	-	-	-	-
rs317523180	1:64759752-64759752	G	intergenic_variant	MODIFIER	-	-	-	-	-	-	-	-	-	-	-	-	-	-	rs317523180	-	-	-	-	-	-	-	-	-	-	-	-	-	-	-
rs312720983	1:64762549-64762549	G	intergenic_variant	MODIFIER	-	-	-	-	-	-	-	-	-	-	-	-	-	-	rs312720983	-	-	-	-	-	-	-	-	-	-	-	-	-	-	-
rs313241347	1:64778590-64778590	C	intergenic_variant	MODIFIER	-	-	-	-	-	-	-	-	-	-	-	-	-	-	rs313241347	-	-	-	-	-	-	-	-	-	-	-	-	-	-	-
rs15296425	1:64778838-64778838	G	intergenic_variant	MODIFIER	-	-	-	-	-	-	-	-	-	-	-	-	-	-	rs15296425	-	-	-	-	-	-	-	-	-	-	-	-	-	-	-
rs315184485	1:64782968-64782968	C	intergenic_variant	MODIFIER	-	-	-	-	-	-	-	-	-	-	-	-	-	-	rs315184485	-	-	-	-	-	-	-	-	-	-	-	-	-	-	-
rs316093571	1:64783654-64783654	G	intergenic_variant	MODIFIER	-	-	-	-	-	-	-	-	-	-	-	-	-	-	rs316093571	-	-	-	-	-	-	-	-	-	-	-	-	-	-	-
rs317774912	1:64783815-64783815	G	intergenic_variant	MODIFIER	-	-	-	-	-	-	-	-	-	-	-	-	-	-	rs317774912	-	-	-	-	-	-	-	-	-	-	-	-	-	-	-
rs314560489	1:64792304-64792304	C	intergenic_variant	MODIFIER	-	-	-	-	-	-	-	-	-	-	-	-	-	-	rs314560489	-	-	-	-	-	-	-	-	-	-	-	-	-	-	-
rs313778295	1:64800654-64800654	G	intergenic_variant	MODIFIER	-	-	-	-	-	-	-	-	-	-	-	-	-	-	rs313778295	-	-	-	-	-	-	-	-	-	-	-	-	-	-	-
rs313110656	1:64835229-64835229	C	intergenic_variant	MODIFIER	-	-	-	-	-	-	-	-	-	-	-	-	-	-	rs313110656	-	-	-	-	-	-	-	-	-	-	-	-	-	-	-
rs313499679	1:64835237-64835237	C	intergenic_variant	MODIFIER	-	-	-	-	-	-	-	-	-	-	-	-	-	-	rs313499679	-	-	-	-	-	-	-	-	-	-	-	-	-	-	-
rs313394087	1:64842893-64842893	G	intergenic_variant	MODIFIER	-	-	-	-	-	-	-	-	-	-	-	-	-	-	rs313394087	-	-	-	-	-	-	-	-	-	-	-	-	-	-	-
rs313936861	1:64843414-64843414	G	intergenic_variant	MODIFIER	-	-	-	-	-	-	-	-	-	-	-	-	-	-	rs313936861	-	-	-	-	-	-	-	-	-	-	-	-	-	-	-
rs314415559	1:64850406-64850406	G	intergenic_variant	MODIFIER	-	-	-	-	-	-	-	-	-	-	-	-	-	-	rs314415559	-	-	-	-	-	-	-	-	-	-	-	-	-	-	-
rs317510691	1:64858184-64858184	T	intergenic_variant	MODIFIER	-	-	-	-	-	-	-	-	-	-	-	-	-	-	rs317510691	-	-	-	-	-	-	-	-	-	-	-	-	-	-	-
rs317451733	1:64893556-64893556	G	intergenic_variant	MODIFIER	-	-	-	-	-	-	-	-	-	-	-	-	-	-	rs317451733	-	-	-	-	-	-	-	-	-	-	-	-	-	-	-
rs315035884	1:64897105-64897105	G	intergenic_variant	MODIFIER	-	-	-	-	-	-	-	-	-	-	-	-	-	-	rs315035884	-	-	-	-	-	-	-	-	-	-	-	-	-	-	-
rs314937800	1:64908188-64908188	G	intergenic_variant	MODIFIER	-	-	-	-	-	-	-	-	-	-	-	-	-	-	rs314937800	-	-	-	-	-	-	-	-	-	-	-	-	-	-	-
rs14837369	1:64909130-64909130	G	intergenic_variant	MODIFIER	-	-	-	-	-	-	-	-	-	-	-	-	-	-	rs14837369	-	-	-	-	-	-	-	-	-	-	-	-	-	-	-
rs316081188	1:64913922-64913922	G	intergenic_variant	MODIFIER	-	-	-	-	-	-	-	-	-	-	-	-	-	-	rs316081188	-	-	-	-	-	-	-	-	-	-	-	-	-	-	-
rs314510023	1:64915232-64915232	G	intergenic_variant	MODIFIER	-	-	-	-	-	-	-	-	-	-	-	-	-	-	rs314510023	-	-	-	-	-	-	-	-	-	-	-	-	-	-	-
rs317967319	1:64918054-64918054	C	intergenic_variant	MODIFIER	-	-	-	-	-	-	-	-	-	-	-	-	-	-	rs317967319	-	-	-	-	-	-	-	-	-	-	-	-	-	-	-
rs317741115	1:64922588-64922588	G	intergenic_variant	MODIFIER	-	-	-	-	-	-	-	-	-	-	-	-	-	-	rs317741115	-	-	-	-	-	-	-	-	-	-	-	-	-	-	-
rs318193983	1:64929421-64929421	C	intergenic_variant	MODIFIER	-	-	-	-	-	-	-	-	-	-	-	-	-	-	rs318193983	-	-	-	-	-	-	-	-	-	-	-	-	-	-	-
rs315433980	1:64934275-64934275	G	intergenic_variant	MODIFIER	-	-	-	-	-	-	-	-	-	-	-	-	-	-	rs315433980	-	-	-	-	-	-	-	-	-	-	-	-	-	-	-
rs316876728	1:64940202-64940202	C	intergenic_variant	MODIFIER	-	-	-	-	-	-	-	-	-	-	-	-	-	-	rs316876728	-	-	-	-	-	-	-	-	-	-	-	-	-	-	-
rs313964418	1:64942172-64942172	G	intergenic_variant	MODIFIER	-	-	-	-	-	-	-	-	-	-	-	-	-	-	rs313964418	-	-	-	-	-	-	-	-	-	-	-	-	-	-	-
rs312363907	1:64946665-64946665	G	intergenic_variant	MODIFIER	-	-	-	-	-	-	-	-	-	-	-	-	-	-	rs312363907	-	-	-	-	-	-	-	-	-	-	-	-	-	-	-
rs314770012	1:64949898-64949898	C	intergenic_variant	MODIFIER	-	-	-	-	-	-	-	-	-	-	-	-	-	-	rs314770012	-	-	-	-	-	-	-	-	-	-	-	-	-	-	-
rs316361510	1:64950566-64950566	G	intergenic_variant	MODIFIER	-	-	-	-	-	-	-	-	-	-	-	-	-	-	rs316361510	-	-	-	-	-	-	-	-	-	-	-	-	-	-	-
rs314800813	1:64970860-64970860	G	intergenic_variant	MODIFIER	-	-	-	-	-	-	-	-	-	-	-	-	-	-	rs314800813	-	-	-	-	-	-	-	-	-	-	-	-	-	-	-
rs318206184	1:64973296-64973296	G	intergenic_variant	MODIFIER	-	-	-	-	-	-	-	-	-	-	-	-	-	-	rs318206184	-	-	-	-	-	-	-	-	-	-	-	-	-	-	-
rs13820682	1:64987980-64987980	C	intergenic_variant	MODIFIER	-	-	-	-	-	-	-	-	-	-	-	-	-	-	rs13820682	-	-	-	-	-	-	-	-	-	-	-	-	-	-	-
rs317588128	1:64988408-64988408	C	intergenic_variant	MODIFIER	-	-	-	-	-	-	-	-	-	-	-	-	-	-	rs317588128	-	-	-	-	-	-	-	-	-	-	-	-	-	-	-
rs315609217	1:64991069-64991069	C	intergenic_variant	MODIFIER	-	-	-	-	-	-	-	-	-	-	-	-	-	-	rs315609217	-	-	-	-	-	-	-	-	-	-	-	-	-	-	-
rs313675089	1:64993438-64993438	G	intergenic_variant	MODIFIER	-	-	-	-	-	-	-	-	-	-	-	-	-	-	rs313675089	-	-	-	-	-	-	-	-	-	-	-	-	-	-	-
rs314253147	1:64998663-64998663	G	intergenic_variant	MODIFIER	-	-	-	-	-	-	-	-	-	-	-	-	-	-	rs314253147	-	-	-	-	-	-	-	-	-	-	-	-	-	-	-
rs315534923	1:65004108-65004108	C	intergenic_variant	MODIFIER	-	-	-	-	-	-	-	-	-	-	-	-	-	-	rs315534923	-	-	-	-	-	-	-	-	-	-	-	-	-	-	-
rs317951301	1:65004894-65004894	C	intergenic_variant	MODIFIER	-	-	-	-	-	-	-	-	-	-	-	-	-	-	rs317951301	-	-	-	-	-	-	-	-	-	-	-	-	-	-	-
rs314755201	1:65012889-65012889	G	intergenic_variant	MODIFIER	-	-	-	-	-	-	-	-	-	-	-	-	-	-	rs314755201	-	-	-	-	-	-	-	-	-	-	-	-	-	-	-
rs317720933	1:65014575-65014575	G	intergenic_variant	MODIFIER	-	-	-	-	-	-	-	-	-	-	-	-	-	-	rs317720933	-	-	-	-	-	-	-	-	-	-	-	-	-	-	-
rs312675675	1:65014651-65014651	T	intergenic_variant	MODIFIER	-	-	-	-	-	-	-	-	-	-	-	-	-	-	rs312675675	-	-	-	-	-	-	-	-	-	-	-	-	-	-	-
rs314550635	1:65017488-65017488	G	intergenic_variant	MODIFIER	-	-	-	-	-	-	-	-	-	-	-	-	-	-	rs314550635	-	-	-	-	-	-	-	-	-	-	-	-	-	-	-
rs317110640	1:65018319-65018319	G	intergenic_variant	MODIFIER	-	-	-	-	-	-	-	-	-	-	-	-	-	-	rs317110640	-	-	-	-	-	-	-	-	-	-	-	-	-	-	-
rs13879185	1:65020771-65020771	C	intergenic_variant	MODIFIER	-	-	-	-	-	-	-	-	-	-	-	-	-	-	rs13879185	-	-	-	-	-	-	-	-	-	-	-	-	-	-	-
rs313674391	1:65020907-65020907	C	intergenic_variant	MODIFIER	-	-	-	-	-	-	-	-	-	-	-	-	-	-	rs313674391	-	-	-	-	-	-	-	-	-	-	-	-	-	-	-
rs14837456	1:65026872-65026872	G	intergenic_variant	MODIFIER	-	-	-	-	-	-	-	-	-	-	-	-	-	-	rs14837456	-	-	-	-	-	-	-	-	-	-	-	-	-	-	-
rs315355597	1:65029700-65029700	C	intergenic_variant	MODIFIER	-	-	-	-	-	-	-	-	-	-	-	-	-	-	rs315355597	-	-	-	-	-	-	-	-	-	-	-	-	-	-	-
rs314079127	1:65281397-65281397	G	intergenic_variant	MODIFIER	-	-	-	-	-	-	-	-	-	-	-	-	-	-	rs314079127	-	-	-	-	-	-	-	-	-	-	-	-	-	-	-
rs15297593	1:65430382-65430382	C	intergenic_variant	MODIFIER	-	-	-	-	-	-	-	-	-	-	-	-	-	-	rs15297593	-	-	-	-	-	-	-	-	-	-	-	-	-	-	-
rs312746495	1:65495854-65495854	G	intergenic_variant	MODIFIER	-	-	-	-	-	-	-	-	-	-	-	-	-	-	rs312746495	-	-	-	-	-	-	-	-	-	-	-	-	-	-	-
rs316942643	1:65497395-65497395	C	intergenic_variant	MODIFIER	-	-	-	-	-	-	-	-	-	-	-	-	-	-	rs316942643	-	-	-	-	-	-	-	-	-	-	-	-	-	-	-
rs15298175	1:65578500-65578500	C	intergenic_variant	MODIFIER	-	-	-	-	-	-	-	-	-	-	-	-	-	-	rs15298175	-	-	-	-	-	-	-	-	-	-	-	-	-	-	-
rs313003853	1:65585100-65585100	G	intergenic_variant	MODIFIER	-	-	-	-	-	-	-	-	-	-	-	-	-	-	rs313003853	-	-	-	-	-	-	-	-	-	-	-	-	-	-	-
rs13658080	1:65595890-65595890	G	intergenic_variant	MODIFIER	-	-	-	-	-	-	-	-	-	-	-	-	-	-	rs13658080	-	-	-	-	-	-	-	-	-	-	-	-	-	-	-
rs13879631	1:65601004-65601004	C	intergenic_variant	MODIFIER	-	-	-	-	-	-	-	-	-	-	-	-	-	-	rs13879631	-	-	-	-	-	-	-	-	-	-	-	-	-	-	-
rs313178608	1:65606226-65606226	C	intergenic_variant	MODIFIER	-	-	-	-	-	-	-	-	-	-	-	-	-	-	rs313178608	-	-	-	-	-	-	-	-	-	-	-	-	-	-	-
rs15298314	1:65620033-65620033	C	intergenic_variant	MODIFIER	-	-	-	-	-	-	-	-	-	-	-	-	-	-	rs15298314	-	-	-	-	-	-	-	-	-	-	-	-	-	-	-
rs13879664	1:65645892-65645892	C	intergenic_variant	MODIFIER	-	-	-	-	-	-	-	-	-	-	-	-	-	-	rs13879664	-	-	-	-	-	-	-	-	-	-	-	-	-	-	-
rs316614857	1:65648838-65648838	C	intergenic_variant	MODIFIER	-	-	-	-	-	-	-	-	-	-	-	-	-	-	rs316614857	-	-	-	-	-	-	-	-	-	-	-	-	-	-	-
rs316738694	1:65667053-65667053	C	intergenic_variant	MODIFIER	-	-	-	-	-	-	-	-	-	-	-	-	-	-	rs316738694	-	-	-	-	-	-	-	-	-	-	-	-	-	-	-
rs315549239	1:65674415-65674415	C	intergenic_variant	MODIFIER	-	-	-	-	-	-	-	-	-	-	-	-	-	-	rs315549239	-	-	-	-	-	-	-	-	-	-	-	-	-	-	-
rs15298492	1:65677798-65677798	G	intergenic_variant	MODIFIER	-	-	-	-	-	-	-	-	-	-	-	-	-	-	rs15298492	-	-	-	-	-	-	-	-	-	-	-	-	-	-	-
rs312991679	1:65678784-65678784	C	intergenic_variant	MODIFIER	-	-	-	-	-	-	-	-	-	-	-	-	-	-	rs312991679	-	-	-	-	-	-	-	-	-	-	-	-	-	-	-
rs316868864	1:65678981-65678981	G	intergenic_variant	MODIFIER	-	-	-	-	-	-	-	-	-	-	-	-	-	-	rs316868864	-	-	-	-	-	-	-	-	-	-	-	-	-	-	-
rs15298524	1:65689597-65689597	C	intergenic_variant	MODIFIER	-	-	-	-	-	-	-	-	-	-	-	-	-	-	rs15298524	-	-	-	-	-	-	-	-	-	-	-	-	-	-	-
rs314238445	1:65692509-65692509	G	intergenic_variant	MODIFIER	-	-	-	-	-	-	-	-	-	-	-	-	-	-	rs314238445	-	-	-	-	-	-	-	-	-	-	-	-	-	-	-
rs317059468	1:65706913-65706913	C	intergenic_variant	MODIFIER	-	-	-	-	-	-	-	-	-	-	-	-	-	-	rs317059468	-	-	-	-	-	-	-	-	-	-	-	-	-	-	-
rs13879715	1:65708667-65708667	G	intergenic_variant	MODIFIER	-	-	-	-	-	-	-	-	-	-	-	-	-	-	rs13879715	-	-	-	-	-	-	-	-	-	-	-	-	-	-	-
rs14838262	1:65721212-65721212	C	intergenic_variant	MODIFIER	-	-	-	-	-	-	-	-	-	-	-	-	-	-	rs14838262	-	-	-	-	-	-	-	-	-	-	-	-	-	-	-
rs315556743	1:65732697-65732697	G	intergenic_variant	MODIFIER	-	-	-	-	-	-	-	-	-	-	-	-	-	-	rs315556743	-	-	-	-	-	-	-	-	-	-	-	-	-	-	-
rs313574325	1:65735450-65735450	G	intergenic_variant	MODIFIER	-	-	-	-	-	-	-	-	-	-	-	-	-	-	rs313574325	-	-	-	-	-	-	-	-	-	-	-	-	-	-	-
rs317798017	1:65741704-65741704	G	intergenic_variant	MODIFIER	-	-	-	-	-	-	-	-	-	-	-	-	-	-	rs317798017	-	-	-	-	-	-	-	-	-	-	-	-	-	-	-
rs313889350	1:65744890-65744890	G	intergenic_variant	MODIFIER	-	-	-	-	-	-	-	-	-	-	-	-	-	-	rs313889350	-	-	-	-	-	-	-	-	-	-	-	-	-	-	-
rs316376440	1:65746504-65746504	C	intergenic_variant	MODIFIER	-	-	-	-	-	-	-	-	-	-	-	-	-	-	rs316376440	-	-	-	-	-	-	-	-	-	-	-	-	-	-	-
rs15298676	1:65790076-65790076	C	intergenic_variant	MODIFIER	-	-	-	-	-	-	-	-	-	-	-	-	-	-	rs15298676	-	-	-	-	-	-	-	-	-	-	-	-	-	-	-
rs314157057	1:65800769-65800769	G	intergenic_variant	MODIFIER	-	-	-	-	-	-	-	-	-	-	-	-	-	-	rs314157057	-	-	-	-	-	-	-	-	-	-	-	-	-	-	-
rs312608220	1:65805416-65805416	C	intergenic_variant	MODIFIER	-	-	-	-	-	-	-	-	-	-	-	-	-	-	rs312608220	-	-	-	-	-	-	-	-	-	-	-	-	-	-	-
rs314549361	1:65815578-65815578	G	intergenic_variant	MODIFIER	-	-	-	-	-	-	-	-	-	-	-	-	-	-	rs314549361	-	-	-	-	-	-	-	-	-	-	-	-	-	-	-
rs318185317	1:65820757-65820757	G	intergenic_variant	MODIFIER	-	-	-	-	-	-	-	-	-	-	-	-	-	-	rs318185317	-	-	-	-	-	-	-	-	-	-	-	-	-	-	-
rs315295391	1:65824568-65824568	C	intergenic_variant	MODIFIER	-	-	-	-	-	-	-	-	-	-	-	-	-	-	rs315295391	-	-	-	-	-	-	-	-	-	-	-	-	-	-	-
rs314261658	1:65827250-65827250	G	intergenic_variant	MODIFIER	-	-	-	-	-	-	-	-	-	-	-	-	-	-	rs314261658	-	-	-	-	-	-	-	-	-	-	-	-	-	-	-
rs318182434	1:65828551-65828551	G	intergenic_variant	MODIFIER	-	-	-	-	-	-	-	-	-	-	-	-	-	-	rs318182434	-	-	-	-	-	-	-	-	-	-	-	-	-	-	-
rs13658187	1:65831208-65831208	G	intergenic_variant	MODIFIER	-	-	-	-	-	-	-	-	-	-	-	-	-	-	rs13658187	-	-	-	-	-	-	-	-	-	-	-	-	-	-	-
rs317733946	1:65839508-65839508	G	intergenic_variant	MODIFIER	-	-	-	-	-	-	-	-	-	-	-	-	-	-	rs317733946	-	-	-	-	-	-	-	-	-	-	-	-	-	-	-
rs15298747	1:65840993-65840993	C	intergenic_variant	MODIFIER	-	-	-	-	-	-	-	-	-	-	-	-	-	-	rs15298747	-	-	-	-	-	-	-	-	-	-	-	-	-	-	-
rs314034860	1:65841622-65841622	G	intergenic_variant	MODIFIER	-	-	-	-	-	-	-	-	-	-	-	-	-	-	rs314034860	-	-	-	-	-	-	-	-	-	-	-	-	-	-	-
rs15298757	1:65842323-65842323	G	intergenic_variant	MODIFIER	-	-	-	-	-	-	-	-	-	-	-	-	-	-	rs15298757	-	-	-	-	-	-	-	-	-	-	-	-	-	-	-
rs318197780	1:65845940-65845940	G	intergenic_variant	MODIFIER	-	-	-	-	-	-	-	-	-	-	-	-	-	-	rs318197780	-	-	-	-	-	-	-	-	-	-	-	-	-	-	-
rs313208694	1:65849076-65849076	G	intergenic_variant	MODIFIER	-	-	-	-	-	-	-	-	-	-	-	-	-	-	rs313208694	-	-	-	-	-	-	-	-	-	-	-	-	-	-	-
rs15298805	1:65853516-65853516	G	intergenic_variant	MODIFIER	-	-	-	-	-	-	-	-	-	-	-	-	-	-	rs15298805	-	-	-	-	-	-	-	-	-	-	-	-	-	-	-
rs13879855	1:65859147-65859147	G	intergenic_variant	MODIFIER	-	-	-	-	-	-	-	-	-	-	-	-	-	-	rs13879855	-	-	-	-	-	-	-	-	-	-	-	-	-	-	-
rs313817094	1:65864209-65864209	C	intergenic_variant	MODIFIER	-	-	-	-	-	-	-	-	-	-	-	-	-	-	rs313817094	-	-	-	-	-	-	-	-	-	-	-	-	-	-	-
rs316721036	1:65865169-65865169	C	intergenic_variant	MODIFIER	-	-	-	-	-	-	-	-	-	-	-	-	-	-	rs316721036	-	-	-	-	-	-	-	-	-	-	-	-	-	-	-
rs313922191	1:65865496-65865496	G	intergenic_variant	MODIFIER	-	-	-	-	-	-	-	-	-	-	-	-	-	-	rs313922191	-	-	-	-	-	-	-	-	-	-	-	-	-	-	-
rs316381240	1:65868415-65868415	G	intergenic_variant	MODIFIER	-	-	-	-	-	-	-	-	-	-	-	-	-	-	rs316381240	-	-	-	-	-	-	-	-	-	-	-	-	-	-	-
rs313618269	1:65890020-65890020	G	intergenic_variant	MODIFIER	-	-	-	-	-	-	-	-	-	-	-	-	-	-	rs313618269	-	-	-	-	-	-	-	-	-	-	-	-	-	-	-
rs316020447	1:65891234-65891234	G	intergenic_variant	MODIFIER	-	-	-	-	-	-	-	-	-	-	-	-	-	-	rs316020447	-	-	-	-	-	-	-	-	-	-	-	-	-	-	-
rs317180741	1:65891294-65891294	C	intergenic_variant	MODIFIER	-	-	-	-	-	-	-	-	-	-	-	-	-	-	rs317180741	-	-	-	-	-	-	-	-	-	-	-	-	-	-	-
rs312665342	1:65891488-65891488	C	intergenic_variant	MODIFIER	-	-	-	-	-	-	-	-	-	-	-	-	-	-	rs312665342	-	-	-	-	-	-	-	-	-	-	-	-	-	-	-
rs312660760	1:65894196-65894196	C	intergenic_variant	MODIFIER	-	-	-	-	-	-	-	-	-	-	-	-	-	-	rs312660760	-	-	-	-	-	-	-	-	-	-	-	-	-	-	-
rs314533153	1:65895106-65895106	C	intergenic_variant	MODIFIER	-	-	-	-	-	-	-	-	-	-	-	-	-	-	rs314533153	-	-	-	-	-	-	-	-	-	-	-	-	-	-	-
rs316688415	1:65897137-65897137	C	intergenic_variant	MODIFIER	-	-	-	-	-	-	-	-	-	-	-	-	-	-	rs316688415	-	-	-	-	-	-	-	-	-	-	-	-	-	-	-
rs312324266	1:65916997-65916997	G	intergenic_variant	MODIFIER	-	-	-	-	-	-	-	-	-	-	-	-	-	-	rs312324266	-	-	-	-	-	-	-	-	-	-	-	-	-	-	-
rs315028984	1:65934622-65934622	G	intergenic_variant	MODIFIER	-	-	-	-	-	-	-	-	-	-	-	-	-	-	rs315028984	-	-	-	-	-	-	-	-	-	-	-	-	-	-	-
rs13879918	1:65939907-65939907	G	intergenic_variant	MODIFIER	-	-	-	-	-	-	-	-	-	-	-	-	-	-	rs13879918	-	-	-	-	-	-	-	-	-	-	-	-	-	-	-
rs317999764	1:65951639-65951639	C	intergenic_variant	MODIFIER	-	-	-	-	-	-	-	-	-	-	-	-	-	-	rs317999764	-	-	-	-	-	-	-	-	-	-	-	-	-	-	-
rs316640575	1:65951677-65951677	C	intergenic_variant	MODIFIER	-	-	-	-	-	-	-	-	-	-	-	-	-	-	rs316640575	-	-	-	-	-	-	-	-	-	-	-	-	-	-	-
rs317616582	1:65955253-65955253	G	intergenic_variant	MODIFIER	-	-	-	-	-	-	-	-	-	-	-	-	-	-	rs317616582	-	-	-	-	-	-	-	-	-	-	-	-	-	-	-
rs314214559	1:65959823-65959823	G	intergenic_variant	MODIFIER	-	-	-	-	-	-	-	-	-	-	-	-	-	-	rs314214559	-	-	-	-	-	-	-	-	-	-	-	-	-	-	-
rs317704318	1:65963324-65963324	G	intergenic_variant	MODIFIER	-	-	-	-	-	-	-	-	-	-	-	-	-	-	rs317704318	-	-	-	-	-	-	-	-	-	-	-	-	-	-	-
rs14838573	1:65969923-65969923	G	intergenic_variant	MODIFIER	-	-	-	-	-	-	-	-	-	-	-	-	-	-	rs14838573	-	-	-	-	-	-	-	-	-	-	-	-	-	-	-
rs316787899	1:65971873-65971873	G	intergenic_variant	MODIFIER	-	-	-	-	-	-	-	-	-	-	-	-	-	-	rs316787899	-	-	-	-	-	-	-	-	-	-	-	-	-	-	-
rs316192115	1:65979184-65979184	G	intergenic_variant	MODIFIER	-	-	-	-	-	-	-	-	-	-	-	-	-	-	rs316192115	-	-	-	-	-	-	-	-	-	-	-	-	-	-	-
rs312893574	1:65998736-65998736	G	intergenic_variant	MODIFIER	-	-	-	-	-	-	-	-	-	-	-	-	-	-	rs312893574	-	-	-	-	-	-	-	-	-	-	-	-	-	-	-
rs315817599	1:66004127-66004127	G	intergenic_variant	MODIFIER	-	-	-	-	-	-	-	-	-	-	-	-	-	-	rs315817599	-	-	-	-	-	-	-	-	-	-	-	-	-	-	-
rs312349533	1:66027503-66027503	G	intergenic_variant	MODIFIER	-	-	-	-	-	-	-	-	-	-	-	-	-	-	rs312349533	-	-	-	-	-	-	-	-	-	-	-	-	-	-	-
rs314461194	1:66032756-66032756	C	intergenic_variant	MODIFIER	-	-	-	-	-	-	-	-	-	-	-	-	-	-	rs314461194	-	-	-	-	-	-	-	-	-	-	-	-	-	-	-
rs312831066	1:66034001-66034001	C	intergenic_variant	MODIFIER	-	-	-	-	-	-	-	-	-	-	-	-	-	-	rs312831066	-	-	-	-	-	-	-	-	-	-	-	-	-	-	-
rs317184693	1:66037648-66037648	G	intergenic_variant	MODIFIER	-	-	-	-	-	-	-	-	-	-	-	-	-	-	rs317184693	-	-	-	-	-	-	-	-	-	-	-	-	-	-	-
rs316444096	1:66039819-66039819	C	intergenic_variant	MODIFIER	-	-	-	-	-	-	-	-	-	-	-	-	-	-	rs316444096	-	-	-	-	-	-	-	-	-	-	-	-	-	-	-
rs15299263	1:66045323-66045323	G	intergenic_variant	MODIFIER	-	-	-	-	-	-	-	-	-	-	-	-	-	-	rs15299263	-	-	-	-	-	-	-	-	-	-	-	-	-	-	-
rs314456013	1:66045718-66045718	G	intergenic_variant	MODIFIER	-	-	-	-	-	-	-	-	-	-	-	-	-	-	rs314456013	-	-	-	-	-	-	-	-	-	-	-	-	-	-	-
rs15299283	1:66050566-66050566	G	intergenic_variant	MODIFIER	-	-	-	-	-	-	-	-	-	-	-	-	-	-	rs15299283	-	-	-	-	-	-	-	-	-	-	-	-	-	-	-
rs313794943	1:66051156-66051156	C	intergenic_variant	MODIFIER	-	-	-	-	-	-	-	-	-	-	-	-	-	-	rs313794943	-	-	-	-	-	-	-	-	-	-	-	-	-	-	-
rs317073559	1:66335211-66335211	G	intergenic_variant	MODIFIER	-	-	-	-	-	-	-	-	-	-	-	-	-	-	rs317073559	-	-	-	-	-	-	-	-	-	-	-	-	-	-	-
rs315445676	1:66339726-66339726	G	intergenic_variant	MODIFIER	-	-	-	-	-	-	-	-	-	-	-	-	-	-	rs315445676	-	-	-	-	-	-	-	-	-	-	-	-	-	-	-
rs312477236	1:66370298-66370298	G	intergenic_variant	MODIFIER	-	-	-	-	-	-	-	-	-	-	-	-	-	-	rs312477236	-	-	-	-	-	-	-	-	-	-	-	-	-	-	-
rs316334991	1:66379322-66379322	T	intergenic_variant	MODIFIER	-	-	-	-	-	-	-	-	-	-	-	-	-	-	rs316334991	-	-	-	-	-	-	-	-	-	-	-	-	-	-	-
rs314590045	1:66382011-66382011	G	intergenic_variant	MODIFIER	-	-	-	-	-	-	-	-	-	-	-	-	-	-	rs314590045	-	-	-	-	-	-	-	-	-	-	-	-	-	-	-
rs314972632	1:66382040-66382040	G	intergenic_variant	MODIFIER	-	-	-	-	-	-	-	-	-	-	-	-	-	-	rs314972632	-	-	-	-	-	-	-	-	-	-	-	-	-	-	-
rs313788359	1:66386722-66386722	C	intergenic_variant	MODIFIER	-	-	-	-	-	-	-	-	-	-	-	-	-	-	rs313788359	-	-	-	-	-	-	-	-	-	-	-	-	-	-	-
rs13880280	1:66390173-66390173	G	intergenic_variant	MODIFIER	-	-	-	-	-	-	-	-	-	-	-	-	-	-	rs13880280	-	-	-	-	-	-	-	-	-	-	-	-	-	-	-
rs317924888	1:66398451-66398451	C	intergenic_variant	MODIFIER	-	-	-	-	-	-	-	-	-	-	-	-	-	-	rs317924888	-	-	-	-	-	-	-	-	-	-	-	-	-	-	-
rs315987078	1:66416973-66416973	C	intergenic_variant	MODIFIER	-	-	-	-	-	-	-	-	-	-	-	-	-	-	rs315987078	-	-	-	-	-	-	-	-	-	-	-	-	-	-	-
rs15300033	1:66429211-66429211	C	intergenic_variant	MODIFIER	-	-	-	-	-	-	-	-	-	-	-	-	-	-	rs15300033	-	-	-	-	-	-	-	-	-	-	-	-	-	-	-
rs316843311	1:66444302-66444302	G	intergenic_variant	MODIFIER	-	-	-	-	-	-	-	-	-	-	-	-	-	-	rs316843311	-	-	-	-	-	-	-	-	-	-	-	-	-	-	-
rs13880323	1:66447291-66447291	G	intergenic_variant	MODIFIER	-	-	-	-	-	-	-	-	-	-	-	-	-	-	rs13880323	-	-	-	-	-	-	-	-	-	-	-	-	-	-	-
rs316578224	1:66462180-66462180	G	intergenic_variant	MODIFIER	-	-	-	-	-	-	-	-	-	-	-	-	-	-	rs316578224	-	-	-	-	-	-	-	-	-	-	-	-	-	-	-
rs314526674	1:66489624-66489624	G	intergenic_variant	MODIFIER	-	-	-	-	-	-	-	-	-	-	-	-	-	-	rs314526674	-	-	-	-	-	-	-	-	-	-	-	-	-	-	-
rs313230003	1:66495373-66495373	T	intergenic_variant	MODIFIER	-	-	-	-	-	-	-	-	-	-	-	-	-	-	rs313230003	-	-	-	-	-	-	-	-	-	-	-	-	-	-	-
rs318173724	1:66498499-66498499	C	intergenic_variant	MODIFIER	-	-	-	-	-	-	-	-	-	-	-	-	-	-	rs318173724	-	-	-	-	-	-	-	-	-	-	-	-	-	-	-
rs312431525	1:66522433-66522433	G	intergenic_variant	MODIFIER	-	-	-	-	-	-	-	-	-	-	-	-	-	-	rs312431525	-	-	-	-	-	-	-	-	-	-	-	-	-	-	-
rs315482704	1:66546926-66546926	C	intergenic_variant	MODIFIER	-	-	-	-	-	-	-	-	-	-	-	-	-	-	rs315482704	-	-	-	-	-	-	-	-	-	-	-	-	-	-	-
rs314568218	1:66553398-66553398	C	intergenic_variant	MODIFIER	-	-	-	-	-	-	-	-	-	-	-	-	-	-	rs314568218	-	-	-	-	-	-	-	-	-	-	-	-	-	-	-
rs315412229	1:66559723-66559723	C	intergenic_variant	MODIFIER	-	-	-	-	-	-	-	-	-	-	-	-	-	-	rs315412229	-	-	-	-	-	-	-	-	-	-	-	-	-	-	-
rs315092952	1:66726065-66726065	G	intergenic_variant	MODIFIER	-	-	-	-	-	-	-	-	-	-	-	-	-	-	rs315092952	-	-	-	-	-	-	-	-	-	-	-	-	-	-	-
rs314447104	1:66727018-66727018	G	intergenic_variant	MODIFIER	-	-	-	-	-	-	-	-	-	-	-	-	-	-	rs314447104	-	-	-	-	-	-	-	-	-	-	-	-	-	-	-
rs313967140	1:66874819-66874819	G	intergenic_variant	MODIFIER	-	-	-	-	-	-	-	-	-	-	-	-	-	-	rs313967140	-	-	-	-	-	-	-	-	-	-	-	-	-	-	-
rs316815688	1:66884724-66884724	G	intergenic_variant	MODIFIER	-	-	-	-	-	-	-	-	-	-	-	-	-	-	rs316815688	-	-	-	-	-	-	-	-	-	-	-	-	-	-	-
rs313111386	1:66888823-66888823	C	intergenic_variant	MODIFIER	-	-	-	-	-	-	-	-	-	-	-	-	-	-	rs313111386	-	-	-	-	-	-	-	-	-	-	-	-	-	-	-
rs14839505	1:66890907-66890907	G	intergenic_variant	MODIFIER	-	-	-	-	-	-	-	-	-	-	-	-	-	-	rs14839505	-	-	-	-	-	-	-	-	-	-	-	-	-	-	-
rs314434128	1:66891375-66891375	C	intergenic_variant	MODIFIER	-	-	-	-	-	-	-	-	-	-	-	-	-	-	rs314434128	-	-	-	-	-	-	-	-	-	-	-	-	-	-	-
rs312403684	1:66894266-66894266	C	intergenic_variant	MODIFIER	-	-	-	-	-	-	-	-	-	-	-	-	-	-	rs312403684	-	-	-	-	-	-	-	-	-	-	-	-	-	-	-
rs14839517	1:66898940-66898940	C	intergenic_variant	MODIFIER	-	-	-	-	-	-	-	-	-	-	-	-	-	-	rs14839517	-	-	-	-	-	-	-	-	-	-	-	-	-	-	-
rs316733227	1:66922552-66922552	G	intergenic_variant	MODIFIER	-	-	-	-	-	-	-	-	-	-	-	-	-	-	rs316733227	-	-	-	-	-	-	-	-	-	-	-	-	-	-	-
rs313970224	1:66958397-66958397	G	intergenic_variant	MODIFIER	-	-	-	-	-	-	-	-	-	-	-	-	-	-	rs313970224	-	-	-	-	-	-	-	-	-	-	-	-	-	-	-
rs315853852	1:66963520-66963520	C	intergenic_variant	MODIFIER	-	-	-	-	-	-	-	-	-	-	-	-	-	-	rs315853852	-	-	-	-	-	-	-	-	-	-	-	-	-	-	-
rs314960600	1:66964840-66964840	C	intergenic_variant	MODIFIER	-	-	-	-	-	-	-	-	-	-	-	-	-	-	rs314960600	-	-	-	-	-	-	-	-	-	-	-	-	-	-	-
rs14839758	1:67125199-67125199	G	intergenic_variant	MODIFIER	-	-	-	-	-	-	-	-	-	-	-	-	-	-	rs14839758	-	-	-	-	-	-	-	-	-	-	-	-	-	-	-
rs312640889	1:67145559-67145559	G	intergenic_variant	MODIFIER	-	-	-	-	-	-	-	-	-	-	-	-	-	-	rs312640889	-	-	-	-	-	-	-	-	-	-	-	-	-	-	-
rs314726318	1:67151124-67151124	G	intergenic_variant	MODIFIER	-	-	-	-	-	-	-	-	-	-	-	-	-	-	rs314726318	-	-	-	-	-	-	-	-	-	-	-	-	-	-	-
rs14839807	1:67153754-67153754	C	intergenic_variant	MODIFIER	-	-	-	-	-	-	-	-	-	-	-	-	-	-	rs14839807	-	-	-	-	-	-	-	-	-	-	-	-	-	-	-
rs13881024	1:67158910-67158910	G	intergenic_variant	MODIFIER	-	-	-	-	-	-	-	-	-	-	-	-	-	-	rs13881024	-	-	-	-	-	-	-	-	-	-	-	-	-	-	-
rs316844218	1:67277322-67277322	C	intergenic_variant	MODIFIER	-	-	-	-	-	-	-	-	-	-	-	-	-	-	rs316844218	-	-	-	-	-	-	-	-	-	-	-	-	-	-	-
rs14840086	1:67373113-67373113	G	intergenic_variant	MODIFIER	-	-	-	-	-	-	-	-	-	-	-	-	-	-	rs14840086	-	-	-	-	-	-	-	-	-	-	-	-	-	-	-
rs313602646	1:67395321-67395321	G	intergenic_variant	MODIFIER	-	-	-	-	-	-	-	-	-	-	-	-	-	-	rs313602646	-	-	-	-	-	-	-	-	-	-	-	-	-	-	-
rs314662988	1:67415760-67415760	C	intergenic_variant	MODIFIER	-	-	-	-	-	-	-	-	-	-	-	-	-	-	rs314662988	-	-	-	-	-	-	-	-	-	-	-	-	-	-	-
rs318026962	1:67449333-67449333	G	intergenic_variant	MODIFIER	-	-	-	-	-	-	-	-	-	-	-	-	-	-	rs318026962	-	-	-	-	-	-	-	-	-	-	-	-	-	-	-
rs312997363	1:67449546-67449546	C	intergenic_variant	MODIFIER	-	-	-	-	-	-	-	-	-	-	-	-	-	-	rs312997363	-	-	-	-	-	-	-	-	-	-	-	-	-	-	-
rs313792061	1:67459870-67459870	C	intergenic_variant	MODIFIER	-	-	-	-	-	-	-	-	-	-	-	-	-	-	rs313792061	-	-	-	-	-	-	-	-	-	-	-	-	-	-	-
rs314201402	1:67467496-67467496	G	intergenic_variant	MODIFIER	-	-	-	-	-	-	-	-	-	-	-	-	-	-	rs314201402	-	-	-	-	-	-	-	-	-	-	-	-	-	-	-
rs317844710	1:67501121-67501121	G	intergenic_variant	MODIFIER	-	-	-	-	-	-	-	-	-	-	-	-	-	-	rs317844710	-	-	-	-	-	-	-	-	-	-	-	-	-	-	-
rs313685237	1:67571064-67571064	C	intergenic_variant	MODIFIER	-	-	-	-	-	-	-	-	-	-	-	-	-	-	rs313685237	-	-	-	-	-	-	-	-	-	-	-	-	-	-	-
rs316602880	1:67574177-67574177	C	intergenic_variant	MODIFIER	-	-	-	-	-	-	-	-	-	-	-	-	-	-	rs316602880	-	-	-	-	-	-	-	-	-	-	-	-	-	-	-
rs317886178	1:67577866-67577866	G	intergenic_variant	MODIFIER	-	-	-	-	-	-	-	-	-	-	-	-	-	-	rs317886178	-	-	-	-	-	-	-	-	-	-	-	-	-	-	-
rs316661340	1:67647894-67647894	C	intergenic_variant	MODIFIER	-	-	-	-	-	-	-	-	-	-	-	-	-	-	rs316661340	-	-	-	-	-	-	-	-	-	-	-	-	-	-	-
rs314959387	1:60160759-60160759	T	intron_variant	MODIFIER	IQSEC3	ENSGALG00000012975	Transcript	ENSGALT00000021171	protein_coding	-	2015-01-13	-	-	-	-	-	-	-	rs314959387	-	1	HGNC	HGNC:29193	YES	-	-	ENSGALP00000021140	-	F1NN93	UPI0002C8686E	-	-	-	-
rs313321302	1:60163758-60163758	G	intron_variant	MODIFIER	IQSEC3	ENSGALG00000012975	Transcript	ENSGALT00000021171	protein_coding	-	2015-01-13	-	-	-	-	-	-	-	rs313321302	-	1	HGNC	HGNC:29193	YES	-	-	ENSGALP00000021140	-	F1NN93	UPI0002C8686E	-	-	-	-
rs314898843	1:60312843-60312843	G	intron_variant	MODIFIER	SLC6A12	ENSGALG00000019290	Transcript	ENSGALT00000021194	protein_coding	-	2015-06-15	ENSGALT00000021194.3:c.557+183T>C	-	-	-	-	-	-	rs314898843	-	-1	HGNC	HGNC:11045	YES	-	-	ENSGALP00000021163	-	E1BQT4	UPI000060E26F	-	-	-	-
rs313822026	1:60604387-60604387	G	intron_variant	MODIFIER	WNK1	ENSGALG00000012992	Transcript	ENSGALT00000021209	protein_coding	-	2/29	-	-	-	-	-	-	-	rs313822026	-	1	HGNC	HGNC:14540	YES	-	-	ENSGALP00000021178	-	E1BQS4	UPI0002C883F1	-	-	-	-
rs315180470	1:60608203-60608203	G	intron_variant	MODIFIER	WNK1	ENSGALG00000012992	Transcript	ENSGALT00000021209	protein_coding	-	2/29	ENSGALT00000021209.3:c.948-805A>G	-	-	-	-	-	-	rs315180470	-	1	HGNC	HGNC:14540	YES	-	-	ENSGALP00000021178	-	E1BQS4	UPI0002C883F1	-	-	-	-
rs14833357	1:60613324-60613324	G	intron_variant	MODIFIER	WNK1	ENSGALG00000012992	Transcript	ENSGALT00000021209	protein_coding	-	2015-04-29	ENSGALT00000021209.3:c.1326+1925T>G	-	-	-	-	-	-	rs14833357	-	1	HGNC	HGNC:14540	YES	-	-	ENSGALP00000021178	-	E1BQS4	UPI0002C883F1	-	-	-	-
rs14833404	1:60646439-60646439	C	intron_variant	MODIFIER	WNK1	ENSGALG00000012992	Transcript	ENSGALT00000021209	protein_coding	-	15/29	ENSGALT00000021209.3:c.3510+837T>C	-	-	-	-	-	-	rs14833404	-	1	HGNC	HGNC:14540	YES	-	-	ENSGALP00000021178	-	E1BQS4	UPI0002C883F1	-	-	-	-
rs14833411	1:60649049-60649049	T	intron_variant	MODIFIER	WNK1	ENSGALG00000012992	Transcript	ENSGALT00000021209	protein_coding	-	18/29	ENSGALT00000021209.3:c.3878-58A>T	-	-	-	-	-	-	rs14833411	-	1	HGNC	HGNC:14540	YES	-	-	ENSGALP00000021178	-	E1BQS4	UPI0002C883F1	-	-	-	-
rs314272759	1:60651294-60651294	G	intron_variant	MODIFIER	WNK1	ENSGALG00000012992	Transcript	ENSGALT00000021209	protein_coding	-	19/29	ENSGALT00000021209.3:c.5307+758T>G	-	-	-	-	-	-	rs314272759	-	1	HGNC	HGNC:14540	YES	-	-	ENSGALP00000021178	-	E1BQS4	UPI0002C883F1	-	-	-	-
rs13875355	1:60663717-60663717	C	intron_variant	MODIFIER	WNK1	ENSGALG00000012992	Transcript	ENSGALT00000021209	protein_coding	-	26/29	ENSGALT00000021209.3:c.6664+251T>C	-	-	-	-	-	-	rs13875355	-	1	HGNC	HGNC:14540	YES	-	-	ENSGALP00000021178	-	E1BQS4	UPI0002C883F1	-	-	-	-
rs312318697	1:60714475-60714475	G	intron_variant	MODIFIER	ERC1	ENSGALG00000012994	Transcript	ENSGALT00000021213	protein_coding	-	2015-01-17	-	-	-	-	-	-	-	rs312318697	-	1	HGNC	HGNC:17072	YES	-	-	ENSGALP00000021182	-	E1BQR7	UPI000240B1B2	-	-	-	-
rs313181139	1:60726680-60726680	G	intron_variant	MODIFIER	ERC1	ENSGALG00000012994	Transcript	ENSGALT00000021213	protein_coding	-	2015-01-17	-	-	-	-	-	-	-	rs313181139	-	1	HGNC	HGNC:17072	YES	-	-	ENSGALP00000021182	-	E1BQR7	UPI000240B1B2	-	-	-	-
rs315276859	1:60732781-60732781	G	intron_variant	MODIFIER	ERC1	ENSGALG00000012994	Transcript	ENSGALT00000021213	protein_coding	-	2015-01-17	ENSGALT00000021213.4:c.670-21412A>G	-	-	-	-	-	-	rs315276859	-	1	HGNC	HGNC:17072	YES	-	-	ENSGALP00000021182	-	E1BQR7	UPI000240B1B2	-	-	-	-
rs316334865	1:60760441-60760441	C	intron_variant	MODIFIER	ERC1	ENSGALG00000012994	Transcript	ENSGALT00000021213	protein_coding	-	2015-02-17	-	-	-	-	-	-	-	rs316334865	-	1	HGNC	HGNC:17072	YES	-	-	ENSGALP00000021182	-	E1BQR7	UPI000240B1B2	-	-	-	-
rs318203061	1:60766479-60766479	G	intron_variant	MODIFIER	ERC1	ENSGALG00000012994	Transcript	ENSGALT00000021213	protein_coding	-	2015-02-17	-	-	-	-	-	-	-	rs318203061	-	1	HGNC	HGNC:17072	YES	-	-	ENSGALP00000021182	-	E1BQR7	UPI000240B1B2	-	-	-	-
rs315876100	1:60787131-60787131	C	intron_variant	MODIFIER	ERC1	ENSGALG00000012994	Transcript	ENSGALT00000021213	protein_coding	-	2015-07-17	-	-	-	-	-	-	-	rs315876100	-	1	HGNC	HGNC:17072	YES	-	-	ENSGALP00000021182	-	E1BQR7	UPI000240B1B2	-	-	-	-
rs312464552	1:60804920-60804920	G	intron_variant	MODIFIER	ERC1	ENSGALG00000012994	Transcript	ENSGALT00000021213	protein_coding	-	2015-10-17	-	-	-	-	-	-	-	rs312464552	-	1	HGNC	HGNC:17072	YES	-	-	ENSGALP00000021182	-	E1BQR7	UPI000240B1B2	-	-	-	-
rs312983082	1:60819065-60819065	G	intron_variant	MODIFIER	ERC1	ENSGALG00000012994	Transcript	ENSGALT00000021213	protein_coding	-	2015-11-17	ENSGALT00000021213.4:c.2351+2068T>G	-	-	-	-	-	-	rs312983082	-	1	HGNC	HGNC:17072	YES	-	-	ENSGALP00000021182	-	E1BQR7	UPI000240B1B2	-	-	-	-
rs317166906	1:60861512-60861512	G	intron_variant	MODIFIER	ERC1	ENSGALG00000012994	Transcript	ENSGALT00000021213	protein_coding	-	2015-12-17	-	-	-	-	-	-	-	rs317166906	-	1	HGNC	HGNC:17072	YES	-	-	ENSGALP00000021182	-	E1BQR7	UPI000240B1B2	-	-	-	-
rs314360808	1:60873707-60873707	G	intron_variant	MODIFIER	ERC1	ENSGALG00000012994	Transcript	ENSGALT00000021213	protein_coding	-	13/17	ENSGALT00000021213.4:c.2620-2996A>G	-	-	-	-	-	-	rs314360808	-	1	HGNC	HGNC:17072	YES	-	-	ENSGALP00000021182	-	E1BQR7	UPI000240B1B2	-	-	-	-
rs314202415	1:60876248-60876248	C	intron_variant	MODIFIER	ERC1	ENSGALG00000012994	Transcript	ENSGALT00000021213	protein_coding	-	13/17	-	-	-	-	-	-	-	rs314202415	-	1	HGNC	HGNC:17072	YES	-	-	ENSGALP00000021182	-	E1BQR7	UPI000240B1B2	-	-	-	-
rs316680388	1:60898774-60898774	C	intron_variant	MODIFIER	ERC1	ENSGALG00000012994	Transcript	ENSGALT00000021213	protein_coding	-	14/17	-	-	-	-	-	-	-	rs316680388	-	1	HGNC	HGNC:17072	YES	-	-	ENSGALP00000021182	-	E1BQR7	UPI000240B1B2	-	-	-	-
rs316866285	1:60905269-60905269	G	intron_variant	MODIFIER	ERC1	ENSGALG00000012994	Transcript	ENSGALT00000021213	protein_coding	-	14/17	-	-	-	-	-	-	-	rs316866285	-	1	HGNC	HGNC:17072	YES	-	-	ENSGALP00000021182	-	E1BQR7	UPI000240B1B2	-	-	-	-
rs317924057	1:60906988-60906988	C	intron_variant	MODIFIER	ERC1	ENSGALG00000012994	Transcript	ENSGALT00000021213	protein_coding	-	14/17	-	-	-	-	-	-	-	rs317924057	-	1	HGNC	HGNC:17072	YES	-	-	ENSGALP00000021182	-	E1BQR7	UPI000240B1B2	-	-	-	-
rs317415589	1:60928071-60928071	G	intron_variant	MODIFIER	ERC1	ENSGALG00000012994	Transcript	ENSGALT00000021213	protein_coding	-	15/17	ENSGALT00000021213.4:c.2925+5946A>G	-	-	-	-	-	-	rs317415589	-	1	HGNC	HGNC:17072	YES	-	-	ENSGALP00000021182	-	E1BQR7	UPI000240B1B2	-	-	-	-
rs315638180	1:60930108-60930108	G	intron_variant	MODIFIER	ERC1	ENSGALG00000012994	Transcript	ENSGALT00000021213	protein_coding	-	15/17	ENSGALT00000021213.4:c.2925+7983A>G	-	-	-	-	-	-	rs315638180	-	1	HGNC	HGNC:17072	YES	-	-	ENSGALP00000021182	-	E1BQR7	UPI000240B1B2	-	-	-	-
rs312937916	1:60930536-60930536	C	intron_variant	MODIFIER	ERC1	ENSGALG00000012994	Transcript	ENSGALT00000021213	protein_coding	-	15/17	ENSGALT00000021213.4:c.2925+8411T>C	-	-	-	-	-	-	rs312937916	-	1	HGNC	HGNC:17072	YES	-	-	ENSGALP00000021182	-	E1BQR7	UPI000240B1B2	-	-	-	-
rs313784392	1:60941457-60941457	C	intron_variant	MODIFIER	ERC1	ENSGALG00000012994	Transcript	ENSGALT00000021213	protein_coding	-	15/17	ENSGALT00000021213.4:c.2926-4886T>C	-	-	-	-	-	-	rs313784392	-	1	HGNC	HGNC:17072	YES	-	-	ENSGALP00000021182	-	E1BQR7	UPI000240B1B2	-	-	-	-
rs318201557	1:60953566-60953566	G	intron_variant	MODIFIER	ERC1	ENSGALG00000012994	Transcript	ENSGALT00000021213	protein_coding	-	16/17	-	-	-	-	-	-	-	rs318201557	-	1	HGNC	HGNC:17072	YES	-	-	ENSGALP00000021182	-	E1BQR7	UPI000240B1B2	-	-	-	-
rs312817963	1:61097221-61097221	C	intron_variant	MODIFIER	ADIPOR2	ENSGALG00000013000	Transcript	ENSGALT00000021230	protein_coding	-	2015-02-07	-	-	-	-	-	-	-	rs312817963	-	1	Uniprot_gn	-	-	-	-	ENSGALP00000021199	-	Q5ZMH3	UPI00004433DE	-	-	-	-
rs312817963	1:61097221-61097221	C	intron_variant	MODIFIER	ADIPOR2	ENSGALG00000013000	Transcript	ENSGALT00000037507	protein_coding	-	2015-01-07	-	-	-	-	-	-	-	rs312817963	-	1	Uniprot_gn	-	YES	-	-	ENSGALP00000036715	-	F7BCJ4,Q5ZMH3	UPI0002C873A6	-	-	-	-
rs14833862	1:61107904-61107904	G	intron_variant	MODIFIER	ADIPOR2	ENSGALG00000013000	Transcript	ENSGALT00000037507	protein_coding	-	2015-07-07	-	-	-	-	-	-	-	rs14833862	-	1	Uniprot_gn	-	YES	-	-	ENSGALP00000036715	-	F7BCJ4,Q5ZMH3	UPI0002C873A6	-	-	-	-
rs316788475	1:61115309-61115309	G	intron_variant	MODIFIER	CACNA2D4	ENSGALG00000013007	Transcript	ENSGALT00000037501	protein_coding	-	36/37	ENSGALT00000037501.2:c.3090-177T>C	-	-	-	-	-	-	rs316788475	-	-1	HGNC	HGNC:20202	YES	-	-	ENSGALP00000036709	-	F1NL67	UPI0002C87A1F	-	-	-	-
rs13875838	1:61124573-61124573	G	intron_variant	MODIFIER	CACNA2D4	ENSGALG00000013007	Transcript	ENSGALT00000037501	protein_coding	-	32/37	-	-	-	-	-	-	-	rs13875838	-	-1	HGNC	HGNC:20202	YES	-	-	ENSGALP00000036709	-	F1NL67	UPI0002C87A1F	-	-	-	-
rs316156665	1:61139525-61139525	C	intron_variant	MODIFIER	CACNA2D4	ENSGALG00000013007	Transcript	ENSGALT00000037501	protein_coding	-	26/37	-	-	-	-	-	-	-	rs316156665	-	-1	HGNC	HGNC:20202	YES	-	-	ENSGALP00000036709	-	F1NL67	UPI0002C87A1F	-	-	-	-
rs316002512	1:61141314-61141314	G	intron_variant	MODIFIER	CACNA2D4	ENSGALG00000013007	Transcript	ENSGALT00000037501	protein_coding	-	26/37	-	-	-	-	-	-	-	rs316002512	-	-1	HGNC	HGNC:20202	YES	-	-	ENSGALP00000036709	-	F1NL67	UPI0002C87A1F	-	-	-	-
rs315845833	1:61144106-61144106	C	intron_variant	MODIFIER	CACNA2D4	ENSGALG00000013007	Transcript	ENSGALT00000037501	protein_coding	-	26/37	-	-	-	-	-	-	-	rs315845833	-	-1	HGNC	HGNC:20202	YES	-	-	ENSGALP00000036709	-	F1NL67	UPI0002C87A1F	-	-	-	-
rs318231930	1:61146506-61146506	G	intron_variant	MODIFIER	CACNA2D4	ENSGALG00000013007	Transcript	ENSGALT00000037501	protein_coding	-	26/37	-	-	-	-	-	-	-	rs318231930	-	-1	HGNC	HGNC:20202	YES	-	-	ENSGALP00000036709	-	F1NL67	UPI0002C87A1F	-	-	-	-
rs314937108	1:61147940-61147940	C	intron_variant	MODIFIER	CACNA2D4	ENSGALG00000013007	Transcript	ENSGALT00000037501	protein_coding	-	26/37	ENSGALT00000037501.2:c.2414-13869A>G	-	-	-	-	-	-	rs314937108	-	-1	HGNC	HGNC:20202	YES	-	-	ENSGALP00000036709	-	F1NL67	UPI0002C87A1F	-	-	-	-
rs314937108	1:61147940-61147940	C	intron_variant	MODIFIER	LRTM2	ENSGALG00000026214	Transcript	ENSGALT00000044744	protein_coding	-	2015-02-04	ENSGALT00000044744.1:c.178+291T>C	-	-	-	-	-	-	rs314937108	-	1	HGNC	HGNC:32443	YES	-	-	ENSGALP00000041980	-	R4GIN9	UPI0002C87790	-	-	-	-
rs313549183	1:61159783-61159783	C	intron_variant	MODIFIER	CACNA2D4	ENSGALG00000013007	Transcript	ENSGALT00000037501	protein_coding	-	26/37	-	-	-	-	-	-	-	rs313549183	-	-1	HGNC	HGNC:20202	YES	-	-	ENSGALP00000036709	-	F1NL67	UPI0002C87A1F	-	-	-	-
rs15288318	1:61161671-61161671	C	intron_variant	MODIFIER	CACNA2D4	ENSGALG00000013007	Transcript	ENSGALT00000037501	protein_coding	-	26/37	ENSGALT00000037501.2:c.2413+11634A>G	-	-	-	-	-	-	rs15288318	-	-1	HGNC	HGNC:20202	YES	-	-	ENSGALP00000036709	-	F1NL67	UPI0002C87A1F	-	-	-	-
rs314948983	1:61200712-61200712	G	intron_variant	MODIFIER	CACNA2D4	ENSGALG00000013007	Transcript	ENSGALT00000037501	protein_coding	-	12/37	ENSGALT00000037501.2:c.1213+392T>C	-	-	-	-	-	-	rs314948983	-	-1	HGNC	HGNC:20202	YES	-	-	ENSGALP00000036709	-	F1NL67	UPI0002C87A1F	-	-	-	-
rs316307403	1:61204765-61204765	C	intron_variant	MODIFIER	CACNA2D4	ENSGALG00000013007	Transcript	ENSGALT00000037501	protein_coding	-	10/37	ENSGALT00000037501.2:c.1021-2653A>G	-	-	-	-	-	-	rs316307403	-	-1	HGNC	HGNC:20202	YES	-	-	ENSGALP00000036709	-	F1NL67	UPI0002C87A1F	-	-	-	-
rs312690113	1:61221378-61221378	G	intron_variant	MODIFIER	CACNA2D4	ENSGALG00000013007	Transcript	ENSGALT00000037501	protein_coding	-	2/37	-	-	-	-	-	-	-	rs312690113	-	-1	HGNC	HGNC:20202	YES	-	-	ENSGALP00000036709	-	F1NL67	UPI0002C87A1F	-	-	-	-
rs316031918	1:61250095-61250095	C	intron_variant	MODIFIER	DCP1B	ENSGALG00000013010	Transcript	ENSGALT00000021246	protein_coding	-	2015-07-08	ENSGALT00000021246.4:c.1492-941A>G	-	-	-	-	-	-	rs316031918	-	-1	HGNC	HGNC:24451	YES	-	-	ENSGALP00000021215	-	E1BXU0	UPI000240B1B3	-	-	-	-
rs14834021	1:61253653-61253653	C	intron_variant	MODIFIER	DCP1B	ENSGALG00000013010	Transcript	ENSGALT00000021246	protein_coding	-	2015-07-08	-	-	-	-	-	-	-	rs14834021	-	-1	HGNC	HGNC:24451	YES	-	-	ENSGALP00000021215	-	E1BXU0	UPI000240B1B3	-	-	-	-
rs14834035	1:61263234-61263234	G	intron_variant	MODIFIER	DCP1B	ENSGALG00000013010	Transcript	ENSGALT00000021246	protein_coding	-	2015-05-08	-	-	-	-	-	-	-	rs14834035	-	-1	HGNC	HGNC:24451	YES	-	-	ENSGALP00000021215	-	E1BXU0	UPI000240B1B3	-	-	-	-
rs315376100	1:61266191-61266191	C	intron_variant	MODIFIER	DCP1B	ENSGALG00000013010	Transcript	ENSGALT00000021246	protein_coding	-	2015-03-08	ENSGALT00000021246.4:c.323-438A>G	-	-	-	-	-	-	rs315376100	-	-1	HGNC	HGNC:24451	YES	-	-	ENSGALP00000021215	-	E1BXU0	UPI000240B1B3	-	-	-	-
rs314199637	1:61270082-61270082	C	intron_variant	MODIFIER	DCP1B	ENSGALG00000013010	Transcript	ENSGALT00000021246	protein_coding	-	2015-03-08	ENSGALT00000021246.4:c.323-4329A>G	-	-	-	-	-	-	rs314199637	-	-1	HGNC	HGNC:24451	YES	-	-	ENSGALP00000021215	-	E1BXU0	UPI000240B1B3	-	-	-	-
rs315780134	1:61274375-61274375	G	intron_variant	MODIFIER	DCP1B	ENSGALG00000013010	Transcript	ENSGALT00000021246	protein_coding	-	2015-03-08	-	-	-	-	-	-	-	rs315780134	-	-1	HGNC	HGNC:24451	YES	-	-	ENSGALP00000021215	-	E1BXU0	UPI000240B1B3	-	-	-	-
rs14834051	1:61280268-61280268	C	intron_variant	MODIFIER	DCP1B	ENSGALG00000013010	Transcript	ENSGALT00000021246	protein_coding	-	2015-03-08	ENSGALT00000021246.4:c.322+3657A>G	-	-	-	-	-	-	rs14834051	-	-1	HGNC	HGNC:24451	YES	-	-	ENSGALP00000021215	-	E1BXU0	UPI000240B1B3	-	-	-	-
rs312682507	1:61328058-61328058	C	intron_variant	MODIFIER	CACNA1C	ENSGALG00000013022	Transcript	ENSGALT00000021261	protein_coding	-	1/50	-	-	-	-	-	-	-	rs312682507	-	1	HGNC	HGNC:1390	YES	-	-	ENSGALP00000021230	-	F1NJP7	UPI0002C87BAD	-	-	-	-
rs313456658	1:61332422-61332422	C	intron_variant	MODIFIER	CACNA1C	ENSGALG00000013022	Transcript	ENSGALT00000021261	protein_coding	-	1/50	ENSGALT00000021261.4:c.-143-11598A>C	-	-	-	-	-	-	rs313456658	-	1	HGNC	HGNC:1390	YES	-	-	ENSGALP00000021230	-	F1NJP7	UPI0002C87BAD	-	-	-	-
rs317009239	1:61336948-61336948	C	intron_variant	MODIFIER	CACNA1C	ENSGALG00000013022	Transcript	ENSGALT00000021261	protein_coding	-	1/50	ENSGALT00000021261.4:c.-143-7072T>C	-	-	-	-	-	-	rs317009239	-	1	HGNC	HGNC:1390	YES	-	-	ENSGALP00000021230	-	F1NJP7	UPI0002C87BAD	-	-	-	-
rs317873642	1:61339883-61339883	C	intron_variant	MODIFIER	CACNA1C	ENSGALG00000013022	Transcript	ENSGALT00000021261	protein_coding	-	1/50	ENSGALT00000021261.4:c.-143-4137T>C	-	-	-	-	-	-	rs317873642	-	1	HGNC	HGNC:1390	YES	-	-	ENSGALP00000021230	-	F1NJP7	UPI0002C87BAD	-	-	-	-
rs315771606	1:61341835-61341835	G	intron_variant	MODIFIER	CACNA1C	ENSGALG00000013022	Transcript	ENSGALT00000021261	protein_coding	-	1/50	-	-	-	-	-	-	-	rs315771606	-	1	HGNC	HGNC:1390	YES	-	-	ENSGALP00000021230	-	F1NJP7	UPI0002C87BAD	-	-	-	-
rs13876105	1:61347231-61347231	C	intron_variant	MODIFIER	CACNA1C	ENSGALG00000013022	Transcript	ENSGALT00000021261	protein_coding	-	2/50	-	-	-	-	-	-	-	rs13876105	-	1	HGNC	HGNC:1390	YES	-	-	ENSGALP00000021230	-	F1NJP7	UPI0002C87BAD	-	-	-	-
rs14834144	1:61353278-61353278	G	intron_variant	MODIFIER	CACNA1C	ENSGALG00000013022	Transcript	ENSGALT00000021261	protein_coding	-	3/50	ENSGALT00000021261.4:c.285+5094T>G	-	-	-	-	-	-	rs14834144	-	1	HGNC	HGNC:1390	YES	-	-	ENSGALP00000021230	-	F1NJP7	UPI0002C87BAD	-	-	-	-
rs317698996	1:61368938-61368938	C	intron_variant	MODIFIER	CACNA1C	ENSGALG00000013022	Transcript	ENSGALT00000021261	protein_coding	-	3/50	ENSGALT00000021261.4:c.285+20754T>C	-	-	-	-	-	-	rs317698996	-	1	HGNC	HGNC:1390	YES	-	-	ENSGALP00000021230	-	F1NJP7	UPI0002C87BAD	-	-	-	-
rs314623949	1:61374464-61374464	G	intron_variant	MODIFIER	CACNA1C	ENSGALG00000013022	Transcript	ENSGALT00000021261	protein_coding	-	3/50	-	-	-	-	-	-	-	rs314623949	-	1	HGNC	HGNC:1390	YES	-	-	ENSGALP00000021230	-	F1NJP7	UPI0002C87BAD	-	-	-	-
rs316621915	1:61378501-61378501	C	intron_variant	MODIFIER	CACNA1C	ENSGALG00000013022	Transcript	ENSGALT00000021261	protein_coding	-	3/50	-	-	-	-	-	-	-	rs316621915	-	1	HGNC	HGNC:1390	YES	-	-	ENSGALP00000021230	-	F1NJP7	UPI0002C87BAD	-	-	-	-
rs315447902	1:61395657-61395657	G	intron_variant	MODIFIER	CACNA1C	ENSGALG00000013022	Transcript	ENSGALT00000021261	protein_coding	-	3/50	ENSGALT00000021261.4:c.285+47473A>G	-	-	-	-	-	-	rs315447902	-	1	HGNC	HGNC:1390	YES	-	-	ENSGALP00000021230	-	F1NJP7	UPI0002C87BAD	-	-	-	-
rs313669400	1:61395791-61395791	C	intron_variant	MODIFIER	CACNA1C	ENSGALG00000013022	Transcript	ENSGALT00000021261	protein_coding	-	3/50	-	-	-	-	-	-	-	rs313669400	-	1	HGNC	HGNC:1390	YES	-	-	ENSGALP00000021230	-	F1NJP7	UPI0002C87BAD	-	-	-	-
rs315345997	1:61410676-61410676	G	intron_variant	MODIFIER	CACNA1C	ENSGALG00000013022	Transcript	ENSGALT00000021261	protein_coding	-	3/50	-	-	-	-	-	-	-	rs315345997	-	1	HGNC	HGNC:1390	YES	-	-	ENSGALP00000021230	-	F1NJP7	UPI0002C87BAD	-	-	-	-
rs316566873	1:61417251-61417251	T	intron_variant	MODIFIER	CACNA1C	ENSGALG00000013022	Transcript	ENSGALT00000021261	protein_coding	-	3/50	ENSGALT00000021261.4:c.285+69067A>T	-	-	-	-	-	-	rs316566873	-	1	HGNC	HGNC:1390	YES	-	-	ENSGALP00000021230	-	F1NJP7	UPI0002C87BAD	-	-	-	-
rs315780133	1:61417714-61417714	G	intron_variant	MODIFIER	CACNA1C	ENSGALG00000013022	Transcript	ENSGALT00000021261	protein_coding	-	3/50	ENSGALT00000021261.4:c.285+69530A>G	-	-	-	-	-	-	rs315780133	-	1	HGNC	HGNC:1390	YES	-	-	ENSGALP00000021230	-	F1NJP7	UPI0002C87BAD	-	-	-	-
rs15288975	1:61429435-61429435	G	intron_variant	MODIFIER	CACNA1C	ENSGALG00000013022	Transcript	ENSGALT00000021261	protein_coding	-	3/50	ENSGALT00000021261.4:c.285+81251A>G	-	-	-	-	-	-	rs15288975	-	1	HGNC	HGNC:1390	YES	-	-	ENSGALP00000021230	-	F1NJP7	UPI0002C87BAD	-	-	-	-
rs15289009	1:61445059-61445059	C	intron_variant	MODIFIER	CACNA1C	ENSGALG00000013022	Transcript	ENSGALT00000021261	protein_coding	-	3/50	ENSGALT00000021261.4:c.285+96875T>C	-	-	-	-	-	-	rs15289009	-	1	HGNC	HGNC:1390	YES	-	-	ENSGALP00000021230	-	F1NJP7	UPI0002C87BAD	-	-	-	-
rs317663720	1:61451632-61451632	G	intron_variant	MODIFIER	CACNA1C	ENSGALG00000013022	Transcript	ENSGALT00000021261	protein_coding	-	3/50	-	-	-	-	-	-	-	rs317663720	-	1	HGNC	HGNC:1390	YES	-	-	ENSGALP00000021230	-	F1NJP7	UPI0002C87BAD	-	-	-	-
rs13656648	1:61465250-61465250	G	intron_variant	MODIFIER	CACNA1C	ENSGALG00000013022	Transcript	ENSGALT00000021261	protein_coding	-	3/50	ENSGALT00000021261.4:c.286-77946A>G	-	-	-	-	-	-	rs13656648	-	1	HGNC	HGNC:1390	YES	-	-	ENSGALP00000021230	-	F1NJP7	UPI0002C87BAD	-	-	-	-
rs314067391	1:61487446-61487446	G	intron_variant	MODIFIER	CACNA1C	ENSGALG00000013022	Transcript	ENSGALT00000021261	protein_coding	-	3/50	-	-	-	-	-	-	-	rs314067391	-	1	HGNC	HGNC:1390	YES	-	-	ENSGALP00000021230	-	F1NJP7	UPI0002C87BAD	-	-	-	-
rs15289154	1:61489447-61489447	C	intron_variant	MODIFIER	CACNA1C	ENSGALG00000013022	Transcript	ENSGALT00000021261	protein_coding	-	3/50	-	-	-	-	-	-	-	rs15289154	-	1	HGNC	HGNC:1390	YES	-	-	ENSGALP00000021230	-	F1NJP7	UPI0002C87BAD	-	-	-	-
rs315246860	1:61494270-61494270	G	intron_variant	MODIFIER	CACNA1C	ENSGALG00000013022	Transcript	ENSGALT00000021261	protein_coding	-	3/50	ENSGALT00000021261.4:c.286-48926A>G	-	-	-	-	-	-	rs315246860	-	1	HGNC	HGNC:1390	YES	-	-	ENSGALP00000021230	-	F1NJP7	UPI0002C87BAD	-	-	-	-
rs316675124	1:61495238-61495238	G	intron_variant	MODIFIER	CACNA1C	ENSGALG00000013022	Transcript	ENSGALT00000021261	protein_coding	-	3/50	-	-	-	-	-	-	-	rs316675124	-	1	HGNC	HGNC:1390	YES	-	-	ENSGALP00000021230	-	F1NJP7	UPI0002C87BAD	-	-	-	-
rs315299962	1:61501237-61501237	C	intron_variant	MODIFIER	CACNA1C	ENSGALG00000013022	Transcript	ENSGALT00000021261	protein_coding	-	3/50	-	-	-	-	-	-	-	rs315299962	-	1	HGNC	HGNC:1390	YES	-	-	ENSGALP00000021230	-	F1NJP7	UPI0002C87BAD	-	-	-	-
rs317482704	1:61506765-61506765	G	intron_variant	MODIFIER	CACNA1C	ENSGALG00000013022	Transcript	ENSGALT00000021261	protein_coding	-	3/50	ENSGALT00000021261.4:c.286-36431A>G	-	-	-	-	-	-	rs317482704	-	1	HGNC	HGNC:1390	YES	-	-	ENSGALP00000021230	-	F1NJP7	UPI0002C87BAD	-	-	-	-
rs15289188	1:61510389-61510389	C	intron_variant	MODIFIER	CACNA1C	ENSGALG00000013022	Transcript	ENSGALT00000021261	protein_coding	-	3/50	ENSGALT00000021261.4:c.286-32807T>C	-	-	-	-	-	-	rs15289188	-	1	HGNC	HGNC:1390	YES	-	-	ENSGALP00000021230	-	F1NJP7	UPI0002C87BAD	-	-	-	-
rs313012563	1:61512868-61512868	C	intron_variant	MODIFIER	CACNA1C	ENSGALG00000013022	Transcript	ENSGALT00000021261	protein_coding	-	3/50	-	-	-	-	-	-	-	rs313012563	-	1	HGNC	HGNC:1390	YES	-	-	ENSGALP00000021230	-	F1NJP7	UPI0002C87BAD	-	-	-	-
rs317752026	1:61541636-61541636	C	intron_variant	MODIFIER	CACNA1C	ENSGALG00000013022	Transcript	ENSGALT00000021261	protein_coding	-	3/50	ENSGALT00000021261.4:c.286-1560T>C	-	-	-	-	-	-	rs317752026	-	1	HGNC	HGNC:1390	YES	-	-	ENSGALP00000021230	-	F1NJP7	UPI0002C87BAD	-	-	-	-
rs314821596	1:61547184-61547184	C	intron_variant	MODIFIER	CACNA1C	ENSGALG00000013022	Transcript	ENSGALT00000021261	protein_coding	-	4/50	-	-	-	-	-	-	-	rs314821596	-	1	HGNC	HGNC:1390	YES	-	-	ENSGALP00000021230	-	F1NJP7	UPI0002C87BAD	-	-	-	-
rs313862623	1:61548505-61548505	G	intron_variant	MODIFIER	CACNA1C	ENSGALG00000013022	Transcript	ENSGALT00000021261	protein_coding	-	4/50	-	-	-	-	-	-	-	rs313862623	-	1	HGNC	HGNC:1390	YES	-	-	ENSGALP00000021230	-	F1NJP7	UPI0002C87BAD	-	-	-	-
rs13656695	1:61548758-61548758	C	intron_variant	MODIFIER	CACNA1C	ENSGALG00000013022	Transcript	ENSGALT00000021261	protein_coding	-	4/50	-	-	-	-	-	-	-	rs13656695	-	1	HGNC	HGNC:1390	YES	-	-	ENSGALP00000021230	-	F1NJP7	UPI0002C87BAD	-	-	-	-
rs313521238	1:61552658-61552658	C	intron_variant	MODIFIER	CACNA1C	ENSGALG00000013022	Transcript	ENSGALT00000021261	protein_coding	-	5/50	ENSGALT00000021261.4:c.565+600T>C	-	-	-	-	-	-	rs313521238	-	1	HGNC	HGNC:1390	YES	-	-	ENSGALP00000021230	-	F1NJP7	UPI0002C87BAD	-	-	-	-
rs315312990	1:61556780-61556780	G	intron_variant	MODIFIER	CACNA1C	ENSGALG00000013022	Transcript	ENSGALT00000021261	protein_coding	-	5/50	-	-	-	-	-	-	-	rs315312990	-	1	HGNC	HGNC:1390	YES	-	-	ENSGALP00000021230	-	F1NJP7	UPI0002C87BAD	-	-	-	-
rs316039103	1:61559138-61559138	C	intron_variant	MODIFIER	CACNA1C	ENSGALG00000013022	Transcript	ENSGALT00000021261	protein_coding	-	5/50	-	-	-	-	-	-	-	rs316039103	-	1	HGNC	HGNC:1390	YES	-	-	ENSGALP00000021230	-	F1NJP7	UPI0002C87BAD	-	-	-	-
rs317940030	1:61563163-61563163	C	intron_variant	MODIFIER	CACNA1C	ENSGALG00000013022	Transcript	ENSGALT00000021261	protein_coding	-	5/50	-	-	-	-	-	-	-	rs317940030	-	1	HGNC	HGNC:1390	YES	-	-	ENSGALP00000021230	-	F1NJP7	UPI0002C87BAD	-	-	-	-
rs15289366	1:61566854-61566854	T	intron_variant	MODIFIER	CACNA1C	ENSGALG00000013022	Transcript	ENSGALT00000021261	protein_coding	-	5/50	-	-	-	-	-	-	-	rs15289366	-	1	HGNC	HGNC:1390	YES	-	-	ENSGALP00000021230	-	F1NJP7	UPI0002C87BAD	-	-	-	-
rs314276519	1:61589129-61589129	G	intron_variant	MODIFIER	CACNA1C	ENSGALG00000013022	Transcript	ENSGALT00000021261	protein_coding	-	7/50	-	-	-	-	-	-	-	rs314276519	-	1	HGNC	HGNC:1390	YES	-	-	ENSGALP00000021230	-	F1NJP7	UPI0002C87BAD	-	-	-	-
rs317555759	1:61595661-61595661	G	intron_variant	MODIFIER	CACNA1C	ENSGALG00000013022	Transcript	ENSGALT00000021261	protein_coding	-	7/50	-	-	-	-	-	-	-	rs317555759	-	1	HGNC	HGNC:1390	YES	-	-	ENSGALP00000021230	-	F1NJP7	UPI0002C87BAD	-	-	-	-
rs312744122	1:61618394-61618394	C	intron_variant	MODIFIER	CACNA1C	ENSGALG00000013022	Transcript	ENSGALT00000021261	protein_coding	-	9/50	-	-	-	-	-	-	-	rs312744122	-	1	HGNC	HGNC:1390	YES	-	-	ENSGALP00000021230	-	F1NJP7	UPI0002C87BAD	-	-	-	-
rs315924361	1:61664033-61664033	C	intron_variant	MODIFIER	CACNA1C	ENSGALG00000013022	Transcript	ENSGALT00000021261	protein_coding	-	22/50	-	-	-	-	-	-	-	rs315924361	-	1	HGNC	HGNC:1390	YES	-	-	ENSGALP00000021230	-	F1NJP7	UPI0002C87BAD	-	-	-	-
rs314239844	1:61673779-61673779	C	intron_variant	MODIFIER	CACNA1C	ENSGALG00000013022	Transcript	ENSGALT00000021261	protein_coding	-	29/50	ENSGALT00000021261.4:c.3598-769T>C	-	-	-	-	-	-	rs314239844	-	1	HGNC	HGNC:1390	YES	-	-	ENSGALP00000021230	-	F1NJP7	UPI0002C87BAD	-	-	-	-
rs318147047	1:61678588-61678588	G	intron_variant	MODIFIER	CACNA1C	ENSGALG00000013022	Transcript	ENSGALT00000021261	protein_coding	-	30/50	ENSGALT00000021261.4:c.3708+3930A>G	-	-	-	-	-	-	rs318147047	-	1	HGNC	HGNC:1390	YES	-	-	ENSGALP00000021230	-	F1NJP7	UPI0002C87BAD	-	-	-	-
rs314432141	1:61697487-61697487	C	intron_variant	MODIFIER	CACNA1C	ENSGALG00000013022	Transcript	ENSGALT00000021261	protein_coding	-	32/50	ENSGALT00000021261.4:c.3876+4512T>C	-	-	-	-	-	-	rs314432141	-	1	HGNC	HGNC:1390	YES	-	-	ENSGALP00000021230	-	F1NJP7	UPI0002C87BAD	-	-	-	-
rs313670236	1:61700759-61700759	G	intron_variant	MODIFIER	CACNA1C	ENSGALG00000013022	Transcript	ENSGALT00000021261	protein_coding	-	32/50	ENSGALT00000021261.4:c.3876+7784A>G	-	-	-	-	-	-	rs313670236	-	1	HGNC	HGNC:1390	YES	-	-	ENSGALP00000021230	-	F1NJP7	UPI0002C87BAD	-	-	-	-
rs312935179	1:61703984-61703984	C	intron_variant	MODIFIER	CACNA1C	ENSGALG00000013022	Transcript	ENSGALT00000021261	protein_coding	-	32/50	-	-	-	-	-	-	-	rs312935179	-	1	HGNC	HGNC:1390	YES	-	-	ENSGALP00000021230	-	F1NJP7	UPI0002C87BAD	-	-	-	-
rs314905564	1:61804667-61804667	C	intron_variant	MODIFIER	CECR1	ENSGALG00000013031	Transcript	ENSGALT00000030546	protein_coding	-	2015-04-08	ENSGALT00000030546.2:c.747+284T>G	-	-	-	-	-	-	rs314905564	-	-1	EntrezGene	-	-	-	-	ENSGALP00000029909	-	F1NML7	UPI0000ECD2E1	-	-	-	-
rs314905564	1:61804667-61804667	C	intron_variant	MODIFIER	CECR1	ENSGALG00000013031	Transcript	ENSGALT00000021275	protein_coding	-	2015-03-08	ENSGALT00000021275.4:c.747+284T>G	-	-	-	-	-	-	rs314905564	-	-1	EntrezGene	-	YES	-	-	ENSGALP00000021244	-	F1NJP3,F1NML7	UPI0000ECD2E0	-	-	-	-
rs315273703	1:61806199-61806199	G	intron_variant	MODIFIER	CECR1	ENSGALG00000013031	Transcript	ENSGALT00000030546	protein_coding	-	2015-03-08	-	-	-	-	-	-	-	rs315273703	-	-1	EntrezGene	-	-	-	-	ENSGALP00000029909	-	F1NML7	UPI0000ECD2E1	-	-	-	-
rs315273703	1:61806199-61806199	G	intron_variant	MODIFIER	CECR1	ENSGALG00000013031	Transcript	ENSGALT00000021275	protein_coding	-	2015-02-08	-	-	-	-	-	-	-	rs315273703	-	-1	EntrezGene	-	YES	-	-	ENSGALP00000021244	-	F1NJP3,F1NML7	UPI0000ECD2E0	-	-	-	-
rs316324927	1:61808228-61808228	G	intron_variant	MODIFIER	CECR1	ENSGALG00000013031	Transcript	ENSGALT00000030546	protein_coding	-	2015-03-08	-	-	-	-	-	-	-	rs316324927	-	-1	EntrezGene	-	-	-	-	ENSGALP00000029909	-	F1NML7	UPI0000ECD2E1	-	-	-	-
rs316324927	1:61808228-61808228	G	intron_variant	MODIFIER	CECR1	ENSGALG00000013031	Transcript	ENSGALT00000021275	protein_coding	-	2015-02-08	-	-	-	-	-	-	-	rs316324927	-	-1	EntrezGene	-	YES	-	-	ENSGALP00000021244	-	F1NJP3,F1NML7	UPI0000ECD2E0	-	-	-	-
rs314685327	1:61888052-61888052	G	intron_variant	MODIFIER	CECR2	ENSGALG00000013034	Transcript	ENSGALT00000021278	protein_coding	-	2015-01-17	-	-	-	-	-	-	-	rs314685327	-	1	EntrezGene	-	YES	-	-	ENSGALP00000021247	-	F1NJP2	UPI0002C87276	-	-	-	-
rs315256364	1:61897257-61897257	G	intron_variant	MODIFIER	CECR2	ENSGALG00000013034	Transcript	ENSGALT00000021278	protein_coding	-	2015-05-17	-	-	-	-	-	-	-	rs315256364	-	1	EntrezGene	-	YES	-	-	ENSGALP00000021247	-	F1NJP2	UPI0002C87276	-	-	-	-
rs14834750	1:61916691-61916691	C	intron_variant	MODIFIER	CECR2	ENSGALG00000013034	Transcript	ENSGALT00000021278	protein_coding	-	16/17	-	-	-	-	-	-	-	rs14834750	-	1	EntrezGene	-	YES	-	-	ENSGALP00000021247	-	F1NJP2	UPI0002C87276	-	-	-	-
rs316292016	1:61947016-61947016	G	intron_variant	MODIFIER	BCL2L13	ENSGALG00000013037	Transcript	ENSGALT00000021282	protein_coding	-	2015-02-06	-	-	-	-	-	-	-	rs316292016	-	1	HGNC	HGNC:17164	YES	-	-	ENSGALP00000021251	-	E1BXS1	UPI0002C86803	-	-	-	-
rs315378452	1:62031941-62031941	G	intron_variant	MODIFIER	MICAL3	ENSGALG00000013042	Transcript	ENSGALT00000021288	protein_coding	-	32/36	ENSGALT00000021288.4:c.6000+1546T>C	-	-	-	-	-	-	rs315378452	-	-1	HGNC	HGNC:24694	YES	-	-	ENSGALP00000021257	-	E1BXR9	UPI0002C8772D	-	-	-	-
rs318112703	1:62048257-62048257	C	intron_variant	MODIFIER	MICAL3	ENSGALG00000013042	Transcript	ENSGALT00000021288	protein_coding	-	25/36	ENSGALT00000021288.4:c.3499+471A>G	-	-	-	-	-	-	rs318112703	-	-1	HGNC	HGNC:24694	YES	-	-	ENSGALP00000021257	-	E1BXR9	UPI0002C8772D	-	-	-	-
rs314736732	1:62309662-62309662	C	intron_variant	MODIFIER	BPGM	ENSGALG00000013069	Transcript	ENSGALT00000021340	protein_coding	-	2015-04-04	ENSGALT00000021340.3:c.601+2539T>C	-	-	-	-	-	-	rs314736732	-	1	Uniprot_gn	-	YES	-	-	ENSGALP00000021309	-	Q5ZHV4	UPI00003A99AD	-	-	-	-
rs313767044	1:62500147-62500147	C	intron_variant	MODIFIER	CALD1	ENSGALG00000013071	Transcript	ENSGALT00000021345	protein_coding	-	2015-03-15	-	-	-	-	-	-	-	rs313767044	-	1	EntrezGene	-	YES	-	-	ENSGALP00000021314	-	F1NT51	UPI0002C87B83	-	-	-	-
rs313157197	1:62579194-62579194	C	intron_variant	MODIFIER	CALD1	ENSGALG00000013071	Transcript	ENSGALT00000021345	protein_coding	-	2015-09-15	ENSGALT00000021345.3:c.1762-920T>C	-	-	-	-	-	-	rs313157197	-	1	EntrezGene	-	YES	-	-	ENSGALP00000021314	-	F1NT51	UPI0002C87B83	-	-	-	-
rs14835748	1:62829145-62829145	G	intron_variant	MODIFIER	RERG	ENSGALG00000028186	Transcript	ENSGALT00000044139	protein_coding	-	2015-02-04	ENSGALT00000044139.1:c.62-27012T>C	-	-	-	-	-	-	rs14835748	-	-1	HGNC	HGNC:15980	YES	-	-	ENSGALP00000041837	-	R4GIA5	UPI00003A99B1	-	-	-	-
rs15292149	1:62937170-62937170	G	intron_variant	MODIFIER	PTPRO	ENSGALG00000013085	Transcript	ENSGALT00000021363	protein_coding	-	2015-03-28	ENSGALT00000021363.3:c.216+2990C>G	-	-	-	-	-	-	rs15292149	-	1	EntrezGene	-	-	-	-	ENSGALP00000021332	-	F1NT34	UPI0002C870DE	-	-	-	-
rs15292149	1:62937170-62937170	G	intron_variant	MODIFIER	PTPRO	ENSGALG00000013085	Transcript	ENSGALT00000037455	protein_coding	-	2015-01-25	ENSGALT00000037455.2:c.225+2990C>G	-	-	-	-	-	-	rs15292149	-	1	EntrezGene	-	YES	-	-	ENSGALP00000036664	-	F1NMQ6	UPI0002C87A77	-	-	-	-
rs13657220	1:62946830-62946830	G	intron_variant	MODIFIER	PTPRO	ENSGALG00000013085	Transcript	ENSGALT00000021363	protein_coding	-	2015-03-28	-	-	-	-	-	-	-	rs13657220	-	1	EntrezGene	-	-	-	-	ENSGALP00000021332	-	F1NT34	UPI0002C870DE	-	-	-	-
rs13657220	1:62946830-62946830	G	intron_variant	MODIFIER	PTPRO	ENSGALG00000013085	Transcript	ENSGALT00000037455	protein_coding	-	2015-01-25	-	-	-	-	-	-	-	rs13657220	-	1	EntrezGene	-	YES	-	-	ENSGALP00000036664	-	F1NMQ6	UPI0002C87A77	-	-	-	-
rs13877614	1:62951240-62951240	C	intron_variant	MODIFIER	PTPRO	ENSGALG00000013085	Transcript	ENSGALT00000021363	protein_coding	-	2015-03-28	-	-	-	-	-	-	-	rs13877614	-	1	EntrezGene	-	-	-	-	ENSGALP00000021332	-	F1NT34	UPI0002C870DE	-	-	-	-
rs13877614	1:62951240-62951240	C	intron_variant	MODIFIER	PTPRO	ENSGALG00000013085	Transcript	ENSGALT00000037455	protein_coding	-	2015-01-25	-	-	-	-	-	-	-	rs13877614	-	1	EntrezGene	-	YES	-	-	ENSGALP00000036664	-	F1NMQ6	UPI0002C87A77	-	-	-	-
rs313795209	1:62953643-62953643	G	intron_variant	MODIFIER	PTPRO	ENSGALG00000013085	Transcript	ENSGALT00000021363	protein_coding	-	2015-03-28	-	-	-	-	-	-	-	rs313795209	-	1	EntrezGene	-	-	-	-	ENSGALP00000021332	-	F1NT34	UPI0002C870DE	-	-	-	-
rs313795209	1:62953643-62953643	G	intron_variant	MODIFIER	PTPRO	ENSGALG00000013085	Transcript	ENSGALT00000037455	protein_coding	-	2015-01-25	-	-	-	-	-	-	-	rs313795209	-	1	EntrezGene	-	YES	-	-	ENSGALP00000036664	-	F1NMQ6	UPI0002C87A77	-	-	-	-
rs315252112	1:62959887-62959887	G	intron_variant	MODIFIER	PTPRO	ENSGALG00000013085	Transcript	ENSGALT00000021363	protein_coding	-	2015-03-28	ENSGALT00000021363.3:c.216+25707A>G	-	-	-	-	-	-	rs315252112	-	1	EntrezGene	-	-	-	-	ENSGALP00000021332	-	F1NT34	UPI0002C870DE	-	-	-	-
rs315252112	1:62959887-62959887	G	intron_variant	MODIFIER	PTPRO	ENSGALG00000013085	Transcript	ENSGALT00000037455	protein_coding	-	2015-01-25	ENSGALT00000037455.2:c.225+25707A>G	-	-	-	-	-	-	rs315252112	-	1	EntrezGene	-	YES	-	-	ENSGALP00000036664	-	F1NMQ6	UPI0002C87A77	-	-	-	-
rs13877623	1:62966425-62966425	G	intron_variant	MODIFIER	PTPRO	ENSGALG00000013085	Transcript	ENSGALT00000021363	protein_coding	-	2015-03-28	-	-	-	-	-	-	-	rs13877623	-	1	EntrezGene	-	-	-	-	ENSGALP00000021332	-	F1NT34	UPI0002C870DE	-	-	-	-
rs13877623	1:62966425-62966425	G	intron_variant	MODIFIER	PTPRO	ENSGALG00000013085	Transcript	ENSGALT00000037455	protein_coding	-	2015-01-25	-	-	-	-	-	-	-	rs13877623	-	1	EntrezGene	-	YES	-	-	ENSGALP00000036664	-	F1NMQ6	UPI0002C87A77	-	-	-	-
rs314604347	1:62972843-62972843	C	intron_variant	MODIFIER	PTPRO	ENSGALG00000013085	Transcript	ENSGALT00000021363	protein_coding	-	2015-03-28	-	-	-	-	-	-	-	rs314604347	-	1	EntrezGene	-	-	-	-	ENSGALP00000021332	-	F1NT34	UPI0002C870DE	-	-	-	-
rs314604347	1:62972843-62972843	C	intron_variant	MODIFIER	PTPRO	ENSGALG00000013085	Transcript	ENSGALT00000037455	protein_coding	-	2015-01-25	-	-	-	-	-	-	-	rs314604347	-	1	EntrezGene	-	YES	-	-	ENSGALP00000036664	-	F1NMQ6	UPI0002C87A77	-	-	-	-
rs315526574	1:62983092-62983092	G	intron_variant	MODIFIER	PTPRO	ENSGALG00000013085	Transcript	ENSGALT00000021363	protein_coding	-	2015-03-28	ENSGALT00000021363.3:c.217-35011A>G	-	-	-	-	-	-	rs315526574	-	1	EntrezGene	-	-	-	-	ENSGALP00000021332	-	F1NT34	UPI0002C870DE	-	-	-	-
rs315526574	1:62983092-62983092	G	intron_variant	MODIFIER	PTPRO	ENSGALG00000013085	Transcript	ENSGALT00000037455	protein_coding	-	2015-01-25	ENSGALT00000037455.2:c.226-35011A>G	-	-	-	-	-	-	rs315526574	-	1	EntrezGene	-	YES	-	-	ENSGALP00000036664	-	F1NMQ6	UPI0002C87A77	-	-	-	-
rs15292310	1:62989024-62989024	C	intron_variant	MODIFIER	PTPRO	ENSGALG00000013085	Transcript	ENSGALT00000021363	protein_coding	-	2015-03-28	ENSGALT00000021363.3:c.217-29079T>C	-	-	-	-	-	-	rs15292310	-	1	EntrezGene	-	-	-	-	ENSGALP00000021332	-	F1NT34	UPI0002C870DE	-	-	-	-
rs15292310	1:62989024-62989024	C	intron_variant	MODIFIER	PTPRO	ENSGALG00000013085	Transcript	ENSGALT00000037455	protein_coding	-	2015-01-25	ENSGALT00000037455.2:c.226-29079T>C	-	-	-	-	-	-	rs15292310	-	1	EntrezGene	-	YES	-	-	ENSGALP00000036664	-	F1NMQ6	UPI0002C87A77	-	-	-	-
rs14835865	1:62992869-62992869	C	intron_variant	MODIFIER	PTPRO	ENSGALG00000013085	Transcript	ENSGALT00000021363	protein_coding	-	2015-03-28	ENSGALT00000021363.3:c.217-25234T>C	-	-	-	-	-	-	rs14835865	-	1	EntrezGene	-	-	-	-	ENSGALP00000021332	-	F1NT34	UPI0002C870DE	-	-	-	-
rs14835865	1:62992869-62992869	C	intron_variant	MODIFIER	PTPRO	ENSGALG00000013085	Transcript	ENSGALT00000037455	protein_coding	-	2015-01-25	ENSGALT00000037455.2:c.226-25234T>C	-	-	-	-	-	-	rs14835865	-	1	EntrezGene	-	YES	-	-	ENSGALP00000036664	-	F1NMQ6	UPI0002C87A77	-	-	-	-
rs314433956	1:63002685-63002685	G	intron_variant	MODIFIER	PTPRO	ENSGALG00000013085	Transcript	ENSGALT00000021363	protein_coding	-	2015-03-28	ENSGALT00000021363.3:c.217-15418A>G	-	-	-	-	-	-	rs314433956	-	1	EntrezGene	-	-	-	-	ENSGALP00000021332	-	F1NT34	UPI0002C870DE	-	-	-	-
rs314433956	1:63002685-63002685	G	intron_variant	MODIFIER	PTPRO	ENSGALG00000013085	Transcript	ENSGALT00000037455	protein_coding	-	2015-01-25	ENSGALT00000037455.2:c.226-15418A>G	-	-	-	-	-	-	rs314433956	-	1	EntrezGene	-	YES	-	-	ENSGALP00000036664	-	F1NMQ6	UPI0002C87A77	-	-	-	-
rs317999388	1:63013343-63013343	G	intron_variant	MODIFIER	PTPRO	ENSGALG00000013085	Transcript	ENSGALT00000021363	protein_coding	-	2015-03-28	ENSGALT00000021363.3:c.217-4760A>G	-	-	-	-	-	-	rs317999388	-	1	EntrezGene	-	-	-	-	ENSGALP00000021332	-	F1NT34	UPI0002C870DE	-	-	-	-
rs317999388	1:63013343-63013343	G	intron_variant	MODIFIER	PTPRO	ENSGALG00000013085	Transcript	ENSGALT00000037455	protein_coding	-	2015-01-25	ENSGALT00000037455.2:c.226-4760A>G	-	-	-	-	-	-	rs317999388	-	1	EntrezGene	-	YES	-	-	ENSGALP00000036664	-	F1NMQ6	UPI0002C87A77	-	-	-	-
rs317044416	1:63013788-63013788	G	intron_variant	MODIFIER	PTPRO	ENSGALG00000013085	Transcript	ENSGALT00000021363	protein_coding	-	2015-03-28	-	-	-	-	-	-	-	rs317044416	-	1	EntrezGene	-	-	-	-	ENSGALP00000021332	-	F1NT34	UPI0002C870DE	-	-	-	-
rs317044416	1:63013788-63013788	G	intron_variant	MODIFIER	PTPRO	ENSGALG00000013085	Transcript	ENSGALT00000037455	protein_coding	-	2015-01-25	-	-	-	-	-	-	-	rs317044416	-	1	EntrezGene	-	YES	-	-	ENSGALP00000036664	-	F1NMQ6	UPI0002C87A77	-	-	-	-
rs313613793	1:63018908-63018908	C	intron_variant	MODIFIER	PTPRO	ENSGALG00000013085	Transcript	ENSGALT00000021363	protein_coding	-	2015-04-28	-	-	-	-	-	-	-	rs313613793	-	1	EntrezGene	-	-	-	-	ENSGALP00000021332	-	F1NT34	UPI0002C870DE	-	-	-	-
rs313613793	1:63018908-63018908	C	intron_variant	MODIFIER	PTPRO	ENSGALG00000013085	Transcript	ENSGALT00000037455	protein_coding	-	2015-02-25	-	-	-	-	-	-	-	rs313613793	-	1	EntrezGene	-	YES	-	-	ENSGALP00000036664	-	F1NMQ6	UPI0002C87A77	-	-	-	-
rs318166068	1:63022878-63022878	C	intron_variant	MODIFIER	PTPRO	ENSGALG00000013085	Transcript	ENSGALT00000021363	protein_coding	-	2015-04-28	-	-	-	-	-	-	-	rs318166068	-	1	EntrezGene	-	-	-	-	ENSGALP00000021332	-	F1NT34	UPI0002C870DE	-	-	-	-
rs318166068	1:63022878-63022878	C	intron_variant	MODIFIER	PTPRO	ENSGALG00000013085	Transcript	ENSGALT00000037455	protein_coding	-	2015-02-25	-	-	-	-	-	-	-	rs318166068	-	1	EntrezGene	-	YES	-	-	ENSGALP00000036664	-	F1NMQ6	UPI0002C87A77	-	-	-	-
rs317288107	1:63032729-63032729	C	intron_variant	MODIFIER	PTPRO	ENSGALG00000013085	Transcript	ENSGALT00000021363	protein_coding	-	2015-08-28	ENSGALT00000021363.3:c.1412-1292A>C	-	-	-	-	-	-	rs317288107	-	1	EntrezGene	-	-	-	-	ENSGALP00000021332	-	F1NT34	UPI0002C870DE	-	-	-	-
rs317288107	1:63032729-63032729	C	intron_variant	MODIFIER	PTPRO	ENSGALG00000013085	Transcript	ENSGALT00000037455	protein_coding	-	2015-06-25	ENSGALT00000037455.2:c.1421-1292A>C	-	-	-	-	-	-	rs317288107	-	1	EntrezGene	-	YES	-	-	ENSGALP00000036664	-	F1NMQ6	UPI0002C87A77	-	-	-	-
rs312962121	1:63033140-63033140	C	intron_variant	MODIFIER	PTPRO	ENSGALG00000013085	Transcript	ENSGALT00000021363	protein_coding	-	2015-08-28	-	-	-	-	-	-	-	rs312962121	-	1	EntrezGene	-	-	-	-	ENSGALP00000021332	-	F1NT34	UPI0002C870DE	-	-	-	-
rs312962121	1:63033140-63033140	C	intron_variant	MODIFIER	PTPRO	ENSGALG00000013085	Transcript	ENSGALT00000037455	protein_coding	-	2015-06-25	-	-	-	-	-	-	-	rs312962121	-	1	EntrezGene	-	YES	-	-	ENSGALP00000036664	-	F1NMQ6	UPI0002C87A77	-	-	-	-
rs316923811	1:63037818-63037818	T	intron_variant	MODIFIER	PTPRO	ENSGALG00000013085	Transcript	ENSGALT00000021363	protein_coding	-	2015-10-28	-	-	-	-	-	-	-	rs316923811	-	1	EntrezGene	-	-	-	-	ENSGALP00000021332	-	F1NT34	UPI0002C870DE	-	-	-	-
rs316923811	1:63037818-63037818	T	intron_variant	MODIFIER	PTPRO	ENSGALG00000013085	Transcript	ENSGALT00000037455	protein_coding	-	2015-08-25	-	-	-	-	-	-	-	rs316923811	-	1	EntrezGene	-	YES	-	-	ENSGALP00000036664	-	F1NMQ6	UPI0002C87A77	-	-	-	-
rs315587858	1:63106168-63106168	C	intron_variant	MODIFIER	EPS8	ENSGALG00000013091	Transcript	ENSGALT00000021369	protein_coding	-	14/19	ENSGALT00000021369.3:c.1569-492T>G	-	-	-	-	-	-	rs315587858	-	-1	HGNC	HGNC:3420	YES	-	-	ENSGALP00000021338	-	E1BVA1	UPI00003A99B4	-	-	-	-
rs14835988	1:63108274-63108274	G	intron_variant	MODIFIER	EPS8	ENSGALG00000013091	Transcript	ENSGALT00000021369	protein_coding	-	14/19	ENSGALT00000021369.3:c.1568+974T>C	-	-	-	-	-	-	rs14835988	-	-1	HGNC	HGNC:3420	YES	-	-	ENSGALP00000021338	-	E1BVA1	UPI00003A99B4	-	-	-	-
rs13657285	1:63114833-63114833	C	intron_variant	MODIFIER	EPS8	ENSGALG00000013091	Transcript	ENSGALT00000021369	protein_coding	-	2015-12-19	ENSGALT00000021369.3:c.1251-1227A>G	-	-	-	-	-	-	rs13657285	-	-1	HGNC	HGNC:3420	YES	-	-	ENSGALP00000021338	-	E1BVA1	UPI00003A99B4	-	-	-	-
rs13877759	1:63115405-63115405	G	intron_variant	MODIFIER	EPS8	ENSGALG00000013091	Transcript	ENSGALT00000021369	protein_coding	-	2015-12-19	ENSGALT00000021369.3:c.1250+734A>C	-	-	-	-	-	-	rs13877759	-	-1	HGNC	HGNC:3420	YES	-	-	ENSGALP00000021338	-	E1BVA1	UPI00003A99B4	-	-	-	-
rs14835993	1:63118358-63118358	T	intron_variant	MODIFIER	EPS8	ENSGALG00000013091	Transcript	ENSGALT00000021369	protein_coding	-	2015-10-19	-	-	-	-	-	-	-	rs14835993	-	-1	HGNC	HGNC:3420	YES	-	-	ENSGALP00000021338	-	E1BVA1	UPI00003A99B4	-	-	-	-
rs317819429	1:63121419-63121419	G	intron_variant	MODIFIER	EPS8	ENSGALG00000013091	Transcript	ENSGALT00000021369	protein_coding	-	2015-07-19	ENSGALT00000021369.3:c.737-315A>C	-	-	-	-	-	-	rs317819429	-	-1	HGNC	HGNC:3420	YES	-	-	ENSGALP00000021338	-	E1BVA1	UPI00003A99B4	-	-	-	-
rs313672307	1:63124093-63124093	G	intron_variant	MODIFIER	EPS8	ENSGALG00000013091	Transcript	ENSGALT00000021369	protein_coding	-	2015-06-19	-	-	-	-	-	-	-	rs313672307	-	-1	HGNC	HGNC:3420	YES	-	-	ENSGALP00000021338	-	E1BVA1	UPI00003A99B4	-	-	-	-
rs317945060	1:63128959-63128959	G	intron_variant	MODIFIER	EPS8	ENSGALG00000013091	Transcript	ENSGALT00000021369	protein_coding	-	2015-03-19	ENSGALT00000021369.3:c.205-763G>C	-	-	-	-	-	-	rs317945060	-	-1	HGNC	HGNC:3420	YES	-	-	ENSGALP00000021338	-	E1BVA1	UPI00003A99B4	-	-	-	-
rs317372761	1:63129457-63129457	C	intron_variant	MODIFIER	EPS8	ENSGALG00000013091	Transcript	ENSGALT00000021369	protein_coding	-	2015-03-19	ENSGALT00000021369.3:c.204+612A>G	-	-	-	-	-	-	rs317372761	-	-1	HGNC	HGNC:3420	YES	-	-	ENSGALP00000021338	-	E1BVA1	UPI00003A99B4	-	-	-	-
rs315475836	1:63134355-63134355	C	intron_variant	MODIFIER	EPS8	ENSGALG00000013091	Transcript	ENSGALT00000021369	protein_coding	-	2015-02-19	-	-	-	-	-	-	-	rs315475836	-	-1	HGNC	HGNC:3420	YES	-	-	ENSGALP00000021338	-	E1BVA1	UPI00003A99B4	-	-	-	-
rs313763663	1:63138449-63138449	G	intron_variant	MODIFIER	EPS8	ENSGALG00000013091	Transcript	ENSGALT00000021369	protein_coding	-	2015-02-19	-	-	-	-	-	-	-	rs313763663	-	-1	HGNC	HGNC:3420	YES	-	-	ENSGALP00000021338	-	E1BVA1	UPI00003A99B4	-	-	-	-
rs313219579	1:63254020-63254020	T	intron_variant	MODIFIER	STRAP	ENSGALG00000013092	Transcript	ENSGALT00000021374	protein_coding	-	2015-05-09	ENSGALT00000021374.3:c.500+97A>T	-	-	-	-	-	-	rs313219579	-	1	EntrezGene	-	YES	-	-	ENSGALP00000021343	Q5ZL33	-	UPI00003A99B8	-	-	-	-
rs313861286	1:63269744-63269744	C	intron_variant	MODIFIER	DERA	ENSGALG00000013095	Transcript	ENSGALT00000021380	protein_coding	-	2015-02-08	-	-	-	-	-	-	-	rs313861286	-	1	EntrezGene	-	-	-	-	ENSGALP00000021349	-	F1NT21	UPI000044732A	-	-	-	-
rs313861286	1:63269744-63269744	C	intron_variant	MODIFIER	DERA	ENSGALG00000013095	Transcript	ENSGALT00000045505	protein_coding	-	2015-02-08	-	-	-	-	-	-	-	rs313861286	-	1	EntrezGene	-	YES	-	-	ENSGALP00000042252	-	R4GJD9	UPI0002C867E9	-	-	-	-
rs14836147	1:63289907-63289907	G	intron_variant	MODIFIER	DERA	ENSGALG00000013095	Transcript	ENSGALT00000021380	protein_coding	-	2015-06-08	-	-	-	-	-	-	-	rs14836147	-	1	EntrezGene	-	-	-	-	ENSGALP00000021349	-	F1NT21	UPI000044732A	-	-	-	-
rs14836147	1:63289907-63289907	G	intron_variant	MODIFIER	DERA	ENSGALG00000013095	Transcript	ENSGALT00000045505	protein_coding	-	2015-06-08	-	-	-	-	-	-	-	rs14836147	-	1	EntrezGene	-	YES	-	-	ENSGALP00000042252	-	R4GJD9	UPI0002C867E9	-	-	-	-
rs15293251	1:63313375-63313375	G	intron_variant	MODIFIER	DERA	ENSGALG00000013095	Transcript	ENSGALT00000021380	protein_coding	-	2015-08-08	ENSGALT00000021380.4:c.900+481A>G	-	-	-	-	-	-	rs15293251	-	1	EntrezGene	-	-	-	-	ENSGALP00000021349	-	F1NT21	UPI000044732A	-	-	-	-
rs15293251	1:63313375-63313375	G	intron_variant	MODIFIER	DERA	ENSGALG00000013095	Transcript	ENSGALT00000045505	protein_coding	-	2015-08-08	ENSGALT00000045505.1:c.927+481A>G	-	-	-	-	-	-	rs15293251	-	1	EntrezGene	-	YES	-	-	ENSGALP00000042252	-	R4GJD9	UPI0002C867E9	-	-	-	-
rs315311716	1:63434838-63434838	C	intron_variant	MODIFIER	MGST1	ENSGALG00000013098	Transcript	ENSGALT00000021384	protein_coding	-	2015-03-03	-	-	-	-	-	-	-	rs315311716	-	1	EntrezGene	-	YES	-	-	ENSGALP00000021353	-	F1NT14	UPI00003A99BE	-	-	-	-
rs15293737	1:63514087-63514087	G	intron_variant	MODIFIER	LMO3	ENSGALG00000019280	Transcript	ENSGALT00000009596	protein_coding	-	2015-04-05	ENSGALT00000009596.4:c.240-599T>C	-	-	-	-	-	-	rs15293737	-	-1	HGNC	HGNC:6643	YES	-	-	ENSGALP00000009582	-	F1NBH3	UPI00004F77D9	-	-	-	-
rs314375203	1:63528556-63528556	G	intron_variant	MODIFIER	LMO3	ENSGALG00000019280	Transcript	ENSGALT00000009596	protein_coding	-	2015-04-05	-	-	-	-	-	-	-	rs314375203	-	-1	HGNC	HGNC:6643	YES	-	-	ENSGALP00000009582	-	F1NBH3	UPI00004F77D9	-	-	-	-
rs315905163	1:63528881-63528881	C	intron_variant	MODIFIER	LMO3	ENSGALG00000019280	Transcript	ENSGALT00000009596	protein_coding	-	2015-04-05	ENSGALT00000009596.4:c.240-15393T>G	-	-	-	-	-	-	rs315905163	-	-1	HGNC	HGNC:6643	YES	-	-	ENSGALP00000009582	-	F1NBH3	UPI00004F77D9	-	-	-	-
rs317886931	1:63531113-63531113	G	intron_variant	MODIFIER	LMO3	ENSGALG00000019280	Transcript	ENSGALT00000009596	protein_coding	-	2015-04-05	-	-	-	-	-	-	-	rs317886931	-	-1	HGNC	HGNC:6643	YES	-	-	ENSGALP00000009582	-	F1NBH3	UPI00004F77D9	-	-	-	-
rs315163830	1:63546166-63546166	G	intron_variant	MODIFIER	LMO3	ENSGALG00000019280	Transcript	ENSGALT00000009596	protein_coding	-	2015-04-05	ENSGALT00000009596.4:c.239+7409T>C	-	-	-	-	-	-	rs315163830	-	-1	HGNC	HGNC:6643	YES	-	-	ENSGALP00000009582	-	F1NBH3	UPI00004F77D9	-	-	-	-
rs13657578	1:64049415-64049415	G	intron_variant	MODIFIER	RERGL	ENSGALG00000013112	Transcript	ENSGALT00000021403	protein_coding	-	2015-02-04	-	-	-	-	-	-	-	rs13657578	-	-1	HGNC	HGNC:26213	YES	-	-	ENSGALP00000021372	-	E1BUS1	UPI000044732C	-	-	-	-
rs312278736	1:64144499-64144499	G	intron_variant	MODIFIER	PIK3C2G	ENSGALG00000013117	Transcript	ENSGALT00000021411	protein_coding	-	2/31	ENSGALT00000021411.4:c.741-273A>G	-	-	-	-	-	-	rs312278736	-	1	HGNC	HGNC:8973	YES	-	-	ENSGALP00000021380	-	F1NSE0	UPI0002C87B2F	-	-	-	-
rs13878547	1:64148059-64148059	G	intron_variant	MODIFIER	PIK3C2G	ENSGALG00000013117	Transcript	ENSGALT00000021411	protein_coding	-	4/31	-	-	-	-	-	-	-	rs13878547	-	1	HGNC	HGNC:8973	YES	-	-	ENSGALP00000021380	-	F1NSE0	UPI0002C87B2F	-	-	-	-
rs313378116	1:64150250-64150250	C	intron_variant	MODIFIER	PIK3C2G	ENSGALG00000013117	Transcript	ENSGALT00000021411	protein_coding	-	4/31	ENSGALT00000021411.4:c.1010+2469T>C	-	-	-	-	-	-	rs313378116	-	1	HGNC	HGNC:8973	YES	-	-	ENSGALP00000021380	-	F1NSE0	UPI0002C87B2F	-	-	-	-
rs317157112	1:64151882-64151882	G	intron_variant	MODIFIER	PIK3C2G	ENSGALG00000013117	Transcript	ENSGALT00000021411	protein_coding	-	4/31	ENSGALT00000021411.4:c.1011-3593A>G	-	-	-	-	-	-	rs317157112	-	1	HGNC	HGNC:8973	YES	-	-	ENSGALP00000021380	-	F1NSE0	UPI0002C87B2F	-	-	-	-
rs317270417	1:64156901-64156901	C	intron_variant	MODIFIER	PIK3C2G	ENSGALG00000013117	Transcript	ENSGALT00000021411	protein_coding	-	2015-05-31	-	-	-	-	-	-	-	rs317270417	-	1	HGNC	HGNC:8973	YES	-	-	ENSGALP00000021380	-	F1NSE0	UPI0002C87B2F	-	-	-	-
rs318030288	1:64160565-64160565	C	intron_variant	MODIFIER	PIK3C2G	ENSGALG00000013117	Transcript	ENSGALT00000021411	protein_coding	-	2015-05-31	-	-	-	-	-	-	-	rs318030288	-	1	HGNC	HGNC:8973	YES	-	-	ENSGALP00000021380	-	F1NSE0	UPI0002C87B2F	-	-	-	-
rs313803665	1:64164098-64164098	G	intron_variant	MODIFIER	PIK3C2G	ENSGALG00000013117	Transcript	ENSGALT00000021411	protein_coding	-	6/31	ENSGALT00000021411.4:c.1184+2554A>G	-	-	-	-	-	-	rs313803665	-	1	HGNC	HGNC:8973	YES	-	-	ENSGALP00000021380	-	F1NSE0	UPI0002C87B2F	-	-	-	-
rs13878574	1:64166591-64166591	G	intron_variant	MODIFIER	PIK3C2G	ENSGALG00000013117	Transcript	ENSGALT00000021411	protein_coding	-	6/31	-	-	-	-	-	-	-	rs13878574	-	1	HGNC	HGNC:8973	YES	-	-	ENSGALP00000021380	-	F1NSE0	UPI0002C87B2F	-	-	-	-
rs316858541	1:64171880-64171880	G	intron_variant	MODIFIER	PIK3C2G	ENSGALG00000013117	Transcript	ENSGALT00000021411	protein_coding	-	2015-08-31	-	-	-	-	-	-	-	rs316858541	-	1	HGNC	HGNC:8973	YES	-	-	ENSGALP00000021380	-	F1NSE0	UPI0002C87B2F	-	-	-	-
rs316438082	1:64178384-64178384	G	intron_variant	MODIFIER	PIK3C2G	ENSGALG00000013117	Transcript	ENSGALT00000021411	protein_coding	-	9/31	-	-	-	-	-	-	-	rs316438082	-	1	HGNC	HGNC:8973	YES	-	-	ENSGALP00000021380	-	F1NSE0	UPI0002C87B2F	-	-	-	-
rs14836745	1:64178673-64178673	G	intron_variant	MODIFIER	PIK3C2G	ENSGALG00000013117	Transcript	ENSGALT00000021411	protein_coding	-	9/31	-	-	-	-	-	-	-	rs14836745	-	1	HGNC	HGNC:8973	YES	-	-	ENSGALP00000021380	-	F1NSE0	UPI0002C87B2F	-	-	-	-
rs317625384	1:64184709-64184709	C	intron_variant	MODIFIER	PIK3C2G	ENSGALG00000013117	Transcript	ENSGALT00000021411	protein_coding	-	2015-10-31	ENSGALT00000021411.4:c.1599-236T>C	-	-	-	-	-	-	rs317625384	-	1	HGNC	HGNC:8973	YES	-	-	ENSGALP00000021380	-	F1NSE0	UPI0002C87B2F	-	-	-	-
rs316682863	1:64185954-64185954	C	intron_variant	MODIFIER	PIK3C2G	ENSGALG00000013117	Transcript	ENSGALT00000021411	protein_coding	-	11/31	-	-	-	-	-	-	-	rs316682863	-	1	HGNC	HGNC:8973	YES	-	-	ENSGALP00000021380	-	F1NSE0	UPI0002C87B2F	-	-	-	-
rs317121196	1:64193313-64193313	G	intron_variant	MODIFIER	PIK3C2G	ENSGALG00000013117	Transcript	ENSGALT00000021411	protein_coding	-	2015-12-31	-	-	-	-	-	-	-	rs317121196	-	1	HGNC	HGNC:8973	YES	-	-	ENSGALP00000021380	-	F1NSE0	UPI0002C87B2F	-	-	-	-
rs316684911	1:64193351-64193351	T	intron_variant	MODIFIER	PIK3C2G	ENSGALG00000013117	Transcript	ENSGALT00000021411	protein_coding	-	2015-12-31	ENSGALT00000021411.4:c.1853+936A>T	-	-	-	-	-	-	rs316684911	-	1	HGNC	HGNC:8973	YES	-	-	ENSGALP00000021380	-	F1NSE0	UPI0002C87B2F	-	-	-	-
rs317222398	1:64196733-64196733	C	intron_variant	MODIFIER	PIK3C2G	ENSGALG00000013117	Transcript	ENSGALT00000021411	protein_coding	-	2015-12-31	ENSGALT00000021411.4:c.1854-1793T>C	-	-	-	-	-	-	rs317222398	-	1	HGNC	HGNC:8973	YES	-	-	ENSGALP00000021380	-	F1NSE0	UPI0002C87B2F	-	-	-	-
rs316819198	1:64202236-64202236	G	intron_variant	MODIFIER	PIK3C2G	ENSGALG00000013117	Transcript	ENSGALT00000021411	protein_coding	-	14/31	-	-	-	-	-	-	-	rs316819198	-	1	HGNC	HGNC:8973	YES	-	-	ENSGALP00000021380	-	F1NSE0	UPI0002C87B2F	-	-	-	-
rs312562286	1:64213795-64213795	G	intron_variant	MODIFIER	PIK3C2G	ENSGALG00000013117	Transcript	ENSGALT00000021411	protein_coding	-	15/31	-	-	-	-	-	-	-	rs312562286	-	1	HGNC	HGNC:8973	YES	-	-	ENSGALP00000021380	-	F1NSE0	UPI0002C87B2F	-	-	-	-
rs13878630	1:64214330-64214330	G	intron_variant	MODIFIER	PIK3C2G	ENSGALG00000013117	Transcript	ENSGALT00000021411	protein_coding	-	15/31	ENSGALT00000021411.4:c.2289-701A>G	-	-	-	-	-	-	rs13878630	-	1	HGNC	HGNC:8973	YES	-	-	ENSGALP00000021380	-	F1NSE0	UPI0002C87B2F	-	-	-	-
rs13878631	1:64214392-64214392	G	intron_variant	MODIFIER	PIK3C2G	ENSGALG00000013117	Transcript	ENSGALT00000021411	protein_coding	-	15/31	-	-	-	-	-	-	-	rs13878631	-	1	HGNC	HGNC:8973	YES	-	-	ENSGALP00000021380	-	F1NSE0	UPI0002C87B2F	-	-	-	-
rs312872559	1:64216738-64216738	C	intron_variant	MODIFIER	PIK3C2G	ENSGALG00000013117	Transcript	ENSGALT00000021411	protein_coding	-	17/31	ENSGALT00000021411.4:c.2477+319A>C	-	-	-	-	-	-	rs312872559	-	1	HGNC	HGNC:8973	YES	-	-	ENSGALP00000021380	-	F1NSE0	UPI0002C87B2F	-	-	-	-
rs13657655	1:64221163-64221163	C	intron_variant	MODIFIER	PIK3C2G	ENSGALG00000013117	Transcript	ENSGALT00000021411	protein_coding	-	17/31	-	-	-	-	-	-	-	rs13657655	-	1	HGNC	HGNC:8973	YES	-	-	ENSGALP00000021380	-	F1NSE0	UPI0002C87B2F	-	-	-	-
rs314359563	1:64222954-64222954	G	intron_variant	MODIFIER	PIK3C2G	ENSGALG00000013117	Transcript	ENSGALT00000021411	protein_coding	-	17/31	ENSGALT00000021411.4:c.2477+6535A>G	-	-	-	-	-	-	rs314359563	-	1	HGNC	HGNC:8973	YES	-	-	ENSGALP00000021380	-	F1NSE0	UPI0002C87B2F	-	-	-	-
rs314542988	1:64226618-64226618	C	intron_variant	MODIFIER	PIK3C2G	ENSGALG00000013117	Transcript	ENSGALT00000021411	protein_coding	-	17/31	ENSGALT00000021411.4:c.2477+10199T>C	-	-	-	-	-	-	rs314542988	-	1	HGNC	HGNC:8973	YES	-	-	ENSGALP00000021380	-	F1NSE0	UPI0002C87B2F	-	-	-	-
rs317563239	1:64229494-64229494	C	intron_variant	MODIFIER	PIK3C2G	ENSGALG00000013117	Transcript	ENSGALT00000021411	protein_coding	-	17/31	-	-	-	-	-	-	-	rs317563239	-	1	HGNC	HGNC:8973	YES	-	-	ENSGALP00000021380	-	F1NSE0	UPI0002C87B2F	-	-	-	-
rs313084666	1:64229831-64229831	G	intron_variant	MODIFIER	PIK3C2G	ENSGALG00000013117	Transcript	ENSGALT00000021411	protein_coding	-	17/31	ENSGALT00000021411.4:c.2477+13412A>G	-	-	-	-	-	-	rs313084666	-	1	HGNC	HGNC:8973	YES	-	-	ENSGALP00000021380	-	F1NSE0	UPI0002C87B2F	-	-	-	-
rs15295146	1:64236306-64236306	G	intron_variant	MODIFIER	PIK3C2G	ENSGALG00000013117	Transcript	ENSGALT00000021411	protein_coding	-	17/31	-	-	-	-	-	-	-	rs15295146	-	1	HGNC	HGNC:8973	YES	-	-	ENSGALP00000021380	-	F1NSE0	UPI0002C87B2F	-	-	-	-
rs314141980	1:64239152-64239152	G	intron_variant	MODIFIER	PIK3C2G	ENSGALG00000013117	Transcript	ENSGALT00000021411	protein_coding	-	17/31	ENSGALT00000021411.4:c.2478-7460A>G	-	-	-	-	-	-	rs314141980	-	1	HGNC	HGNC:8973	YES	-	-	ENSGALP00000021380	-	F1NSE0	UPI0002C87B2F	-	-	-	-
rs13657661	1:64240846-64240846	G	intron_variant	MODIFIER	PIK3C2G	ENSGALG00000013117	Transcript	ENSGALT00000021411	protein_coding	-	17/31	-	-	-	-	-	-	-	rs13657661	-	1	HGNC	HGNC:8973	YES	-	-	ENSGALP00000021380	-	F1NSE0	UPI0002C87B2F	-	-	-	-
rs314450220	1:64253827-64253827	G	intron_variant	MODIFIER	PIK3C2G	ENSGALG00000013117	Transcript	ENSGALT00000021411	protein_coding	-	21/31	ENSGALT00000021411.4:c.2989+996T>G	-	-	-	-	-	-	rs314450220	-	1	HGNC	HGNC:8973	YES	-	-	ENSGALP00000021380	-	F1NSE0	UPI0002C87B2F	-	-	-	-
rs313069192	1:64255227-64255227	C	intron_variant	MODIFIER	PIK3C2G	ENSGALG00000013117	Transcript	ENSGALT00000021411	protein_coding	-	22/31	ENSGALT00000021411.4:c.3126+147T>C	-	-	-	-	-	-	rs313069192	-	1	HGNC	HGNC:8973	YES	-	-	ENSGALP00000021380	-	F1NSE0	UPI0002C87B2F	-	-	-	-
rs314314223	1:64257556-64257556	G	intron_variant	MODIFIER	PIK3C2G	ENSGALG00000013117	Transcript	ENSGALT00000021411	protein_coding	-	23/31	ENSGALT00000021411.4:c.3296+9A>G	-	-	-	-	-	-	rs314314223	-	1	HGNC	HGNC:8973	YES	-	-	ENSGALP00000021380	-	F1NSE0	UPI0002C87B2F	-	-	-	-
rs14836806	1:64266561-64266561	C	intron_variant	MODIFIER	PIK3C2G	ENSGALG00000013117	Transcript	ENSGALT00000021411	protein_coding	-	23/31	ENSGALT00000021411.4:c.3297-5962A>C	-	-	-	-	-	-	rs14836806	-	1	HGNC	HGNC:8973	YES	-	-	ENSGALP00000021380	-	F1NSE0	UPI0002C87B2F	-	-	-	-
rs316177028	1:64267610-64267610	C	intron_variant	MODIFIER	PIK3C2G	ENSGALG00000013117	Transcript	ENSGALT00000021411	protein_coding	-	23/31	ENSGALT00000021411.4:c.3297-4913T>C	-	-	-	-	-	-	rs316177028	-	1	HGNC	HGNC:8973	YES	-	-	ENSGALP00000021380	-	F1NSE0	UPI0002C87B2F	-	-	-	-
rs313730290	1:64269016-64269016	G	intron_variant	MODIFIER	PIK3C2G	ENSGALG00000013117	Transcript	ENSGALT00000021411	protein_coding	-	23/31	-	-	-	-	-	-	-	rs313730290	-	1	HGNC	HGNC:8973	YES	-	-	ENSGALP00000021380	-	F1NSE0	UPI0002C87B2F	-	-	-	-
rs315747579	1:64273835-64273835	C	intron_variant	MODIFIER	PIK3C2G	ENSGALG00000013117	Transcript	ENSGALT00000021411	protein_coding	-	24/31	-	-	-	-	-	-	-	rs315747579	-	1	HGNC	HGNC:8973	YES	-	-	ENSGALP00000021380	-	F1NSE0	UPI0002C87B2F	-	-	-	-
rs315282652	1:64277293-64277293	C	intron_variant	MODIFIER	PIK3C2G	ENSGALG00000013117	Transcript	ENSGALT00000021411	protein_coding	-	24/31	ENSGALT00000021411.4:c.3454-1302T>C	-	-	-	-	-	-	rs315282652	-	1	HGNC	HGNC:8973	YES	-	-	ENSGALP00000021380	-	F1NSE0	UPI0002C87B2F	-	-	-	-
rs315825569	1:64280786-64280786	G	intron_variant	MODIFIER	PIK3C2G	ENSGALG00000013117	Transcript	ENSGALT00000021411	protein_coding	-	25/31	-	-	-	-	-	-	-	rs315825569	-	1	HGNC	HGNC:8973	YES	-	-	ENSGALP00000021380	-	F1NSE0	UPI0002C87B2F	-	-	-	-
rs15295269	1:64290888-64290888	C	intron_variant	MODIFIER	PIK3C2G	ENSGALG00000013117	Transcript	ENSGALT00000021411	protein_coding	-	27/31	-	-	-	-	-	-	-	rs15295269	-	1	HGNC	HGNC:8973	YES	-	-	ENSGALP00000021380	-	F1NSE0	UPI0002C87B2F	-	-	-	-
rs315022620	1:64294344-64294344	C	intron_variant	MODIFIER	PIK3C2G	ENSGALG00000013117	Transcript	ENSGALT00000021411	protein_coding	-	28/31	-	-	-	-	-	-	-	rs315022620	-	1	HGNC	HGNC:8973	YES	-	-	ENSGALP00000021380	-	F1NSE0	UPI0002C87B2F	-	-	-	-
rs315155735	1:64297993-64297993	G	intron_variant	MODIFIER	PIK3C2G	ENSGALG00000013117	Transcript	ENSGALT00000021411	protein_coding	-	28/31	ENSGALT00000021411.4:c.3988-2434T>G	-	-	-	-	-	-	rs315155735	-	1	HGNC	HGNC:8973	YES	-	-	ENSGALP00000021380	-	F1NSE0	UPI0002C87B2F	-	-	-	-
rs313858207	1:64303757-64303757	C	intron_variant	MODIFIER	PIK3C2G	ENSGALG00000013117	Transcript	ENSGALT00000021411	protein_coding	-	29/31	-	-	-	-	-	-	-	rs313858207	-	1	HGNC	HGNC:8973	YES	-	-	ENSGALP00000021380	-	F1NSE0	UPI0002C87B2F	-	-	-	-
rs314316668	1:64311207-64311207	C	intron_variant	MODIFIER	PIK3C2G	ENSGALG00000013117	Transcript	ENSGALT00000021411	protein_coding	-	30/31	ENSGALT00000021411.4:c.4158+3510T>C	-	-	-	-	-	-	rs314316668	-	1	HGNC	HGNC:8973	YES	-	-	ENSGALP00000021380	-	F1NSE0	UPI0002C87B2F	-	-	-	-
rs316055267	1:64318542-64318542	T	intron_variant	MODIFIER	PIK3C2G	ENSGALG00000013117	Transcript	ENSGALT00000021411	protein_coding	-	30/31	ENSGALT00000021411.4:c.4159-6654A>T	-	-	-	-	-	-	rs316055267	-	1	HGNC	HGNC:8973	YES	-	-	ENSGALP00000021380	-	F1NSE0	UPI0002C87B2F	-	-	-	-
rs15295417	1:64359824-64359824	C	intron_variant	MODIFIER	PLCZ1	ENSGALG00000013123	Transcript	ENSGALT00000021418	protein_coding	-	2015-06-12	ENSGALT00000021418.4:c.873+1252A>G	-	-	-	-	-	-	rs15295417	-	-1	Uniprot_gn	-	YES	-	-	ENSGALP00000021386	Q2VRL0	-	UPI0000661761	-	-	-	-
rs315418448	1:64363166-64363166	C	intron_variant	MODIFIER	PLCZ1	ENSGALG00000013123	Transcript	ENSGALT00000021418	protein_coding	-	2015-04-12	-	-	-	-	-	-	-	rs315418448	-	-1	Uniprot_gn	-	YES	-	-	ENSGALP00000021386	Q2VRL0	-	UPI0000661761	-	-	-	-
rs312653578	1:64372533-64372533	C	intron_variant	MODIFIER	PLCZ1	ENSGALG00000013123	Transcript	ENSGALT00000021418	protein_coding	-	2015-02-12	-	-	-	-	-	-	-	rs312653578	-	-1	Uniprot_gn	-	YES	-	-	ENSGALP00000021386	Q2VRL0	-	UPI0000661761	-	-	-	-
rs314759160	1:64375086-64375086	C	intron_variant	MODIFIER	PLCZ1	ENSGALG00000013123	Transcript	ENSGALT00000021418	protein_coding	-	2015-02-12	ENSGALT00000021418.4:c.138+658T>G	-	-	-	-	-	-	rs314759160	-	-1	Uniprot_gn	-	YES	-	-	ENSGALP00000021386	Q2VRL0	-	UPI0000661761	-	-	-	-
rs313716617	1:64375958-64375958	C	intron_variant	MODIFIER	PLCZ1	ENSGALG00000013123	Transcript	ENSGALT00000021418	protein_coding	-	2015-01-12	ENSGALT00000021418.4:c.15-91A>G	-	-	-	-	-	-	rs313716617	-	-1	Uniprot_gn	-	YES	-	-	ENSGALP00000021386	Q2VRL0	-	UPI0000661761	-	-	-	-
rs315449771	1:64376345-64376345	G	intron_variant	MODIFIER	PLCZ1	ENSGALG00000013123	Transcript	ENSGALT00000021418	protein_coding	-	2015-01-12	ENSGALT00000021418.4:c.14+119A>C	-	-	-	-	-	-	rs315449771	-	-1	Uniprot_gn	-	YES	-	-	ENSGALP00000021386	Q2VRL0	-	UPI0000661761	-	-	-	-
rs315000258	1:64604287-64604287	C	intron_variant	MODIFIER	PLEKHA5	ENSGALG00000013134	Transcript	ENSGALT00000021439	protein_coding	-	2015-03-23	-	-	-	-	-	-	-	rs315000258	-	1	HGNC	HGNC:30036	YES	-	-	ENSGALP00000021407	-	F1NQ91	UPI0002C87F20	-	-	-	-
rs312848818	1:64611224-64611224	G	intron_variant	MODIFIER	PLEKHA5	ENSGALG00000013134	Transcript	ENSGALT00000021439	protein_coding	-	2015-04-23	-	-	-	-	-	-	-	rs312848818	-	1	HGNC	HGNC:30036	YES	-	-	ENSGALP00000021407	-	F1NQ91	UPI0002C87F20	-	-	-	-
rs312655843	1:64615669-64615669	G	intron_variant	MODIFIER	PLEKHA5	ENSGALG00000013134	Transcript	ENSGALT00000021439	protein_coding	-	2015-05-23	-	-	-	-	-	-	-	rs312655843	-	1	HGNC	HGNC:30036	YES	-	-	ENSGALP00000021407	-	F1NQ91	UPI0002C87F20	-	-	-	-
rs13879003	1:64616718-64616718	G	intron_variant	MODIFIER	PLEKHA5	ENSGALG00000013134	Transcript	ENSGALT00000021439	protein_coding	-	2015-05-23	-	-	-	-	-	-	-	rs13879003	-	1	HGNC	HGNC:30036	YES	-	-	ENSGALP00000021407	-	F1NQ91	UPI0002C87F20	-	-	-	-
rs314739765	1:64618665-64618665	G	intron_variant	MODIFIER	PLEKHA5	ENSGALG00000013134	Transcript	ENSGALT00000021439	protein_coding	-	2015-07-23	ENSGALT00000021439.4:c.620+618A>G	-	-	-	-	-	-	rs314739765	-	1	HGNC	HGNC:30036	YES	-	-	ENSGALP00000021407	-	F1NQ91	UPI0002C87F20	-	-	-	-
rs13879021	1:64628007-64628007	C	intron_variant	MODIFIER	PLEKHA5	ENSGALG00000013134	Transcript	ENSGALT00000021439	protein_coding	-	2015-08-23	-	-	-	-	-	-	-	rs13879021	-	1	HGNC	HGNC:30036	YES	-	-	ENSGALP00000021407	-	F1NQ91	UPI0002C87F20	-	-	-	-
rs314225702	1:64631852-64631852	C	intron_variant	MODIFIER	PLEKHA5	ENSGALG00000013134	Transcript	ENSGALT00000021439	protein_coding	-	2015-09-23	ENSGALT00000021439.4:c.1558-315T>C	-	-	-	-	-	-	rs314225702	-	1	HGNC	HGNC:30036	YES	-	-	ENSGALP00000021407	-	F1NQ91	UPI0002C87F20	-	-	-	-
rs314096760	1:64635336-64635336	G	intron_variant	MODIFIER	PLEKHA5	ENSGALG00000013134	Transcript	ENSGALT00000021439	protein_coding	-	2015-10-23	-	-	-	-	-	-	-	rs314096760	-	1	HGNC	HGNC:30036	YES	-	-	ENSGALP00000021407	-	F1NQ91	UPI0002C87F20	-	-	-	-
rs314912276	1:64697740-64697740	G	intron_variant	MODIFIER	AEBP2	ENSGALG00000013136	Transcript	ENSGALT00000021444	protein_coding	-	2015-02-10	ENSGALT00000021444.4:c.296+9239A>G	-	-	-	-	-	-	rs314912276	-	1	HGNC	HGNC:24051	YES	-	-	ENSGALP00000021412	-	F1NQ87	UPI0002C87930	-	-	-	-
rs317901480	1:64706960-64706960	G	intron_variant	MODIFIER	AEBP2	ENSGALG00000013136	Transcript	ENSGALT00000021444	protein_coding	-	2015-02-10	-	-	-	-	-	-	-	rs317901480	-	1	HGNC	HGNC:24051	YES	-	-	ENSGALP00000021412	-	F1NQ87	UPI0002C87930	-	-	-	-
rs312437461	1:64712121-64712121	G	intron_variant	MODIFIER	AEBP2	ENSGALG00000013136	Transcript	ENSGALT00000021444	protein_coding	-	2015-04-10	-	-	-	-	-	-	-	rs312437461	-	1	HGNC	HGNC:24051	YES	-	-	ENSGALP00000021412	-	F1NQ87	UPI0002C87930	-	-	-	-
rs317050654	1:64714278-64714278	G	intron_variant	MODIFIER	AEBP2	ENSGALG00000013136	Transcript	ENSGALT00000021444	protein_coding	-	2015-04-10	ENSGALT00000021444.4:c.613-3641A>G	-	-	-	-	-	-	rs317050654	-	1	HGNC	HGNC:24051	YES	-	-	ENSGALP00000021412	-	F1NQ87	UPI0002C87930	-	-	-	-
rs314877876	1:64717353-64717353	C	intron_variant	MODIFIER	AEBP2	ENSGALG00000013136	Transcript	ENSGALT00000021444	protein_coding	-	2015-04-10	-	-	-	-	-	-	-	rs314877876	-	1	HGNC	HGNC:24051	YES	-	-	ENSGALP00000021412	-	F1NQ87	UPI0002C87930	-	-	-	-
rs317471041	1:64717501-64717501	C	intron_variant	MODIFIER	AEBP2	ENSGALG00000013136	Transcript	ENSGALT00000021444	protein_coding	-	2015-04-10	-	-	-	-	-	-	-	rs317471041	-	1	HGNC	HGNC:24051	YES	-	-	ENSGALP00000021412	-	F1NQ87	UPI0002C87930	-	-	-	-
rs317723767	1:64726287-64726287	C	intron_variant	MODIFIER	AEBP2	ENSGALG00000013136	Transcript	ENSGALT00000021444	protein_coding	-	2015-06-10	ENSGALT00000021444.4:c.924+1040A>C	-	-	-	-	-	-	rs317723767	-	1	HGNC	HGNC:24051	YES	-	-	ENSGALP00000021412	-	F1NQ87	UPI0002C87930	-	-	-	-
rs317985026	1:64730953-64730953	G	intron_variant	MODIFIER	AEBP2	ENSGALG00000013136	Transcript	ENSGALT00000021444	protein_coding	-	2015-07-10	ENSGALT00000021444.4:c.992+603A>G	-	-	-	-	-	-	rs317985026	-	1	HGNC	HGNC:24051	YES	-	-	ENSGALP00000021412	-	F1NQ87	UPI0002C87930	-	-	-	-
rs313412753	1:64733514-64733514	G	intron_variant	MODIFIER	AEBP2	ENSGALG00000013136	Transcript	ENSGALT00000021444	protein_coding	-	2015-07-10	-	-	-	-	-	-	-	rs313412753	-	1	HGNC	HGNC:24051	YES	-	-	ENSGALP00000021412	-	F1NQ87	UPI0002C87930	-	-	-	-
rs315480559	1:64735182-64735182	G	intron_variant	MODIFIER	AEBP2	ENSGALG00000013136	Transcript	ENSGALT00000021444	protein_coding	-	2015-08-10	-	-	-	-	-	-	-	rs315480559	-	1	HGNC	HGNC:24051	YES	-	-	ENSGALP00000021412	-	F1NQ87	UPI0002C87930	-	-	-	-
rs317158141	1:65041414-65041414	C	intron_variant	MODIFIER	PDE3A	ENSGALG00000013143	Transcript	ENSGALT00000037438	protein_coding	-	2015-02-17	ENSGALT00000037438.2:c.-4+2625T>C	-	-	-	-	-	-	rs317158141	-	1	HGNC	HGNC:8778	YES	-	-	ENSGALP00000036646	-	E1C0B2	UPI0000ECD2E7	-	-	-	-
rs314947877	1:65043835-65043835	G	intron_variant	MODIFIER	PDE3A	ENSGALG00000013143	Transcript	ENSGALT00000037438	protein_coding	-	2015-02-17	ENSGALT00000037438.2:c.-4+5046A>G	-	-	-	-	-	-	rs314947877	-	1	HGNC	HGNC:8778	YES	-	-	ENSGALP00000036646	-	E1C0B2	UPI0000ECD2E7	-	-	-	-
rs312421589	1:65052598-65052598	G	intron_variant	MODIFIER	PDE3A	ENSGALG00000013143	Transcript	ENSGALT00000037438	protein_coding	-	2015-02-17	ENSGALT00000037438.2:c.-4+13809C>G	-	-	-	-	-	-	rs312421589	-	1	HGNC	HGNC:8778	YES	-	-	ENSGALP00000036646	-	E1C0B2	UPI0000ECD2E7	-	-	-	-
rs316673481	1:65054343-65054343	G	intron_variant	MODIFIER	PDE3A	ENSGALG00000013143	Transcript	ENSGALT00000037438	protein_coding	-	2015-02-17	-	-	-	-	-	-	-	rs316673481	-	1	HGNC	HGNC:8778	YES	-	-	ENSGALP00000036646	-	E1C0B2	UPI0000ECD2E7	-	-	-	-
rs15296908	1:65059916-65059916	C	intron_variant	MODIFIER	PDE3A	ENSGALG00000013143	Transcript	ENSGALT00000037438	protein_coding	-	2015-02-17	-	-	-	-	-	-	-	rs15296908	-	1	HGNC	HGNC:8778	YES	-	-	ENSGALP00000036646	-	E1C0B2	UPI0000ECD2E7	-	-	-	-
rs314476388	1:65061422-65061422	G	intron_variant	MODIFIER	PDE3A	ENSGALG00000013143	Transcript	ENSGALT00000037438	protein_coding	-	2015-02-17	-	-	-	-	-	-	-	rs314476388	-	1	HGNC	HGNC:8778	YES	-	-	ENSGALP00000036646	-	E1C0B2	UPI0000ECD2E7	-	-	-	-
rs313021421	1:65075562-65075562	G	intron_variant	MODIFIER	PDE3A	ENSGALG00000013143	Transcript	ENSGALT00000037438	protein_coding	-	2015-02-17	-	-	-	-	-	-	-	rs313021421	-	1	HGNC	HGNC:8778	YES	-	-	ENSGALP00000036646	-	E1C0B2	UPI0000ECD2E7	-	-	-	-
rs13879206	1:65080240-65080240	G	intron_variant	MODIFIER	PDE3A	ENSGALG00000013143	Transcript	ENSGALT00000037438	protein_coding	-	2015-02-17	-	-	-	-	-	-	-	rs13879206	-	1	HGNC	HGNC:8778	YES	-	-	ENSGALP00000036646	-	E1C0B2	UPI0000ECD2E7	-	-	-	-
rs316659368	1:65080884-65080884	C	intron_variant	MODIFIER	PDE3A	ENSGALG00000013143	Transcript	ENSGALT00000037438	protein_coding	-	2015-02-17	-	-	-	-	-	-	-	rs316659368	-	1	HGNC	HGNC:8778	YES	-	-	ENSGALP00000036646	-	E1C0B2	UPI0000ECD2E7	-	-	-	-
rs312906209	1:65082178-65082178	C	intron_variant	MODIFIER	PDE3A	ENSGALG00000013143	Transcript	ENSGALT00000037438	protein_coding	-	2015-02-17	ENSGALT00000037438.2:c.-4+43389T>C	-	-	-	-	-	-	rs312906209	-	1	HGNC	HGNC:8778	YES	-	-	ENSGALP00000036646	-	E1C0B2	UPI0000ECD2E7	-	-	-	-
rs318006072	1:65083765-65083765	G	intron_variant	MODIFIER	PDE3A	ENSGALG00000013143	Transcript	ENSGALT00000037438	protein_coding	-	2015-02-17	ENSGALT00000037438.2:c.-4+44976A>G	-	-	-	-	-	-	rs318006072	-	1	HGNC	HGNC:8778	YES	-	-	ENSGALP00000036646	-	E1C0B2	UPI0000ECD2E7	-	-	-	-
rs313644889	1:65085510-65085510	C	intron_variant	MODIFIER	PDE3A	ENSGALG00000013143	Transcript	ENSGALT00000037438	protein_coding	-	2015-02-17	-	-	-	-	-	-	-	rs313644889	-	1	HGNC	HGNC:8778	YES	-	-	ENSGALP00000036646	-	E1C0B2	UPI0000ECD2E7	-	-	-	-
rs314154731	1:65085741-65085741	G	intron_variant	MODIFIER	PDE3A	ENSGALG00000013143	Transcript	ENSGALT00000037438	protein_coding	-	2015-02-17	-	-	-	-	-	-	-	rs314154731	-	1	HGNC	HGNC:8778	YES	-	-	ENSGALP00000036646	-	E1C0B2	UPI0000ECD2E7	-	-	-	-
rs314309605	1:65089987-65089987	C	intron_variant	MODIFIER	PDE3A	ENSGALG00000013143	Transcript	ENSGALT00000037438	protein_coding	-	2015-02-17	ENSGALT00000037438.2:c.-4+51198T>C	-	-	-	-	-	-	rs314309605	-	1	HGNC	HGNC:8778	YES	-	-	ENSGALP00000036646	-	E1C0B2	UPI0000ECD2E7	-	-	-	-
rs13879213	1:65091390-65091390	C	intron_variant	MODIFIER	PDE3A	ENSGALG00000013143	Transcript	ENSGALT00000037438	protein_coding	-	2015-02-17	ENSGALT00000037438.2:c.-4+52601T>C	-	-	-	-	-	-	rs13879213	-	1	HGNC	HGNC:8778	YES	-	-	ENSGALP00000036646	-	E1C0B2	UPI0000ECD2E7	-	-	-	-
rs314680216	1:65092429-65092429	G	intron_variant	MODIFIER	PDE3A	ENSGALG00000013143	Transcript	ENSGALT00000037438	protein_coding	-	2015-02-17	-	-	-	-	-	-	-	rs314680216	-	1	HGNC	HGNC:8778	YES	-	-	ENSGALP00000036646	-	E1C0B2	UPI0000ECD2E7	-	-	-	-
rs15296966	1:65110160-65110160	C	intron_variant	MODIFIER	PDE3A	ENSGALG00000013143	Transcript	ENSGALT00000037438	protein_coding	-	2015-02-17	-	-	-	-	-	-	-	rs15296966	-	1	HGNC	HGNC:8778	YES	-	-	ENSGALP00000036646	-	E1C0B2	UPI0000ECD2E7	-	-	-	-
rs314674024	1:65110734-65110734	T	intron_variant	MODIFIER	PDE3A	ENSGALG00000013143	Transcript	ENSGALT00000037438	protein_coding	-	2015-02-17	ENSGALT00000037438.2:c.-4+71945A>T	-	-	-	-	-	-	rs314674024	-	1	HGNC	HGNC:8778	YES	-	-	ENSGALP00000036646	-	E1C0B2	UPI0000ECD2E7	-	-	-	-
rs14837536	1:65119926-65119926	C	intron_variant	MODIFIER	PDE3A	ENSGALG00000013143	Transcript	ENSGALT00000037438	protein_coding	-	2015-02-17	-	-	-	-	-	-	-	rs14837536	-	1	HGNC	HGNC:8778	YES	-	-	ENSGALP00000036646	-	E1C0B2	UPI0000ECD2E7	-	-	-	-
rs316345731	1:65120129-65120129	C	intron_variant	MODIFIER	PDE3A	ENSGALG00000013143	Transcript	ENSGALT00000037438	protein_coding	-	2015-02-17	-	-	-	-	-	-	-	rs316345731	-	1	HGNC	HGNC:8778	YES	-	-	ENSGALP00000036646	-	E1C0B2	UPI0000ECD2E7	-	-	-	-
rs14837554	1:65131561-65131561	C	intron_variant	MODIFIER	PDE3A	ENSGALG00000013143	Transcript	ENSGALT00000037438	protein_coding	-	2015-02-17	ENSGALT00000037438.2:c.-3-54541T>C	-	-	-	-	-	-	rs14837554	-	1	HGNC	HGNC:8778	YES	-	-	ENSGALP00000036646	-	E1C0B2	UPI0000ECD2E7	-	-	-	-
rs315142215	1:65134530-65134530	G	intron_variant	MODIFIER	PDE3A	ENSGALG00000013143	Transcript	ENSGALT00000037438	protein_coding	-	2015-02-17	ENSGALT00000037438.2:c.-3-51572T>G	-	-	-	-	-	-	rs315142215	-	1	HGNC	HGNC:8778	YES	-	-	ENSGALP00000036646	-	E1C0B2	UPI0000ECD2E7	-	-	-	-
rs314899949	1:65138448-65138448	G	intron_variant	MODIFIER	PDE3A	ENSGALG00000013143	Transcript	ENSGALT00000037438	protein_coding	-	2015-02-17	ENSGALT00000037438.2:c.-3-47654T>G	-	-	-	-	-	-	rs314899949	-	1	HGNC	HGNC:8778	YES	-	-	ENSGALP00000036646	-	E1C0B2	UPI0000ECD2E7	-	-	-	-
rs313500469	1:65142829-65142829	C	intron_variant	MODIFIER	PDE3A	ENSGALG00000013143	Transcript	ENSGALT00000037438	protein_coding	-	2015-02-17	ENSGALT00000037438.2:c.-3-43273T>C	-	-	-	-	-	-	rs313500469	-	1	HGNC	HGNC:8778	YES	-	-	ENSGALP00000036646	-	E1C0B2	UPI0000ECD2E7	-	-	-	-
rs314018522	1:65145031-65145031	C	intron_variant	MODIFIER	PDE3A	ENSGALG00000013143	Transcript	ENSGALT00000037438	protein_coding	-	2015-02-17	ENSGALT00000037438.2:c.-3-41071A>C	-	-	-	-	-	-	rs314018522	-	1	HGNC	HGNC:8778	YES	-	-	ENSGALP00000036646	-	E1C0B2	UPI0000ECD2E7	-	-	-	-
rs315758677	1:65151994-65151994	G	intron_variant	MODIFIER	PDE3A	ENSGALG00000013143	Transcript	ENSGALT00000037438	protein_coding	-	2015-02-17	ENSGALT00000037438.2:c.-3-34108A>G	-	-	-	-	-	-	rs315758677	-	1	HGNC	HGNC:8778	YES	-	-	ENSGALP00000036646	-	E1C0B2	UPI0000ECD2E7	-	-	-	-
rs313168185	1:65152452-65152452	C	intron_variant	MODIFIER	PDE3A	ENSGALG00000013143	Transcript	ENSGALT00000037438	protein_coding	-	2015-02-17	ENSGALT00000037438.2:c.-3-33650T>C	-	-	-	-	-	-	rs313168185	-	1	HGNC	HGNC:8778	YES	-	-	ENSGALP00000036646	-	E1C0B2	UPI0000ECD2E7	-	-	-	-
rs14837563	1:65153795-65153795	C	intron_variant	MODIFIER	PDE3A	ENSGALG00000013143	Transcript	ENSGALT00000037438	protein_coding	-	2015-02-17	ENSGALT00000037438.2:c.-3-32307T>C	-	-	-	-	-	-	rs14837563	-	1	HGNC	HGNC:8778	YES	-	-	ENSGALP00000036646	-	E1C0B2	UPI0000ECD2E7	-	-	-	-
rs312725300	1:65158286-65158286	G	intron_variant	MODIFIER	PDE3A	ENSGALG00000013143	Transcript	ENSGALT00000037438	protein_coding	-	2015-02-17	-	-	-	-	-	-	-	rs312725300	-	1	HGNC	HGNC:8778	YES	-	-	ENSGALP00000036646	-	E1C0B2	UPI0000ECD2E7	-	-	-	-
rs315065929	1:65185747-65185747	G	intron_variant	MODIFIER	PDE3A	ENSGALG00000013143	Transcript	ENSGALT00000037438	protein_coding	-	2015-02-17	ENSGALT00000037438.2:c.-3-355A>G	-	-	-	-	-	-	rs315065929	-	1	HGNC	HGNC:8778	YES	-	-	ENSGALP00000036646	-	E1C0B2	UPI0000ECD2E7	-	-	-	-
rs312738495	1:65186203-65186203	G	intron_variant	MODIFIER	PDE3A	ENSGALG00000013143	Transcript	ENSGALT00000037438	protein_coding	-	2015-03-17	ENSGALT00000037438.2:c.48+51A>G	-	-	-	-	-	-	rs312738495	-	1	HGNC	HGNC:8778	YES	-	-	ENSGALP00000036646	-	E1C0B2	UPI0000ECD2E7	-	-	-	-
rs314418943	1:65193520-65193520	C	intron_variant	MODIFIER	PDE3A	ENSGALG00000013143	Transcript	ENSGALT00000037438	protein_coding	-	2015-03-17	ENSGALT00000037438.2:c.48+7368T>C	-	-	-	-	-	-	rs314418943	-	1	HGNC	HGNC:8778	YES	-	-	ENSGALP00000036646	-	E1C0B2	UPI0000ECD2E7	-	-	-	-
rs313186424	1:65195402-65195402	G	intron_variant	MODIFIER	PDE3A	ENSGALG00000013143	Transcript	ENSGALT00000037438	protein_coding	-	2015-03-17	ENSGALT00000037438.2:c.48+9250A>G	-	-	-	-	-	-	rs313186424	-	1	HGNC	HGNC:8778	YES	-	-	ENSGALP00000036646	-	E1C0B2	UPI0000ECD2E7	-	-	-	-
rs14837622	1:65199288-65199288	C	intron_variant	MODIFIER	PDE3A	ENSGALG00000013143	Transcript	ENSGALT00000037438	protein_coding	-	2015-03-17	ENSGALT00000037438.2:c.48+13136T>C	-	-	-	-	-	-	rs14837622	-	1	HGNC	HGNC:8778	YES	-	-	ENSGALP00000036646	-	E1C0B2	UPI0000ECD2E7	-	-	-	-
rs317160462	1:65204680-65204680	C	intron_variant	MODIFIER	PDE3A	ENSGALG00000013143	Transcript	ENSGALT00000037438	protein_coding	-	2015-03-17	-	-	-	-	-	-	-	rs317160462	-	1	HGNC	HGNC:8778	YES	-	-	ENSGALP00000036646	-	E1C0B2	UPI0000ECD2E7	-	-	-	-
rs314985445	1:65238478-65238478	C	intron_variant	MODIFIER	PDE3A	ENSGALG00000013143	Transcript	ENSGALT00000037438	protein_coding	-	2015-04-17	ENSGALT00000037438.2:c.310-270T>C	-	-	-	-	-	-	rs314985445	-	1	HGNC	HGNC:8778	YES	-	-	ENSGALP00000036646	-	E1C0B2	UPI0000ECD2E7	-	-	-	-
rs314068565	1:65242610-65242610	C	intron_variant	MODIFIER	PDE3A	ENSGALG00000013143	Transcript	ENSGALT00000037438	protein_coding	-	2015-07-17	ENSGALT00000037438.2:c.592+959T>C	-	-	-	-	-	-	rs314068565	-	1	HGNC	HGNC:8778	YES	-	-	ENSGALP00000036646	-	E1C0B2	UPI0000ECD2E7	-	-	-	-
rs13879232	1:65244303-65244303	G	intron_variant	MODIFIER	PDE3A	ENSGALG00000013143	Transcript	ENSGALT00000037438	protein_coding	-	2015-07-17	-	-	-	-	-	-	-	rs13879232	-	1	HGNC	HGNC:8778	YES	-	-	ENSGALP00000036646	-	E1C0B2	UPI0000ECD2E7	-	-	-	-
rs314325880	1:65265856-65265856	C	intron_variant	MODIFIER	PDE3A	ENSGALG00000013143	Transcript	ENSGALT00000037438	protein_coding	-	15/17	-	-	-	-	-	-	-	rs314325880	-	1	HGNC	HGNC:8778	YES	-	-	ENSGALP00000036646	-	E1C0B2	UPI0000ECD2E7	-	-	-	-
rs13879248	1:65269762-65269762	G	intron_variant	MODIFIER	PDE3A	ENSGALG00000013143	Transcript	ENSGALT00000037438	protein_coding	-	17/17	-	-	-	-	-	-	-	rs13879248	-	1	HGNC	HGNC:8778	YES	-	-	ENSGALP00000036646	-	E1C0B2	UPI0000ECD2E7	-	-	-	-
rs14837734	1:65297331-65297331	C	intron_variant	MODIFIER	SLCO1C1	ENSGALG00000013154	Transcript	ENSGALT00000021476	protein_coding	-	2015-07-13	ENSGALT00000021476.3:c.1015+371T>C	-	-	-	-	-	-	rs14837734	-	1	EntrezGene	-	YES	-	-	ENSGALP00000021444	-	F1NQ63	UPI00003A99D5	-	-	-	-
rs14837805	1:65346930-65346930	C	intron_variant	MODIFIER	-	ENSGALG00000019276	Transcript	ENSGALT00000045510	protein_coding	-	14/14	ENSGALT00000045510.1:c.1896-270A>G	-	-	-	-	-	-	rs14837805	-	-1	-	-	YES	-	-	ENSGALP00000041867	-	R4GID4	UPI0002C8770D	-	-	-	-
rs14837805	1:65346930-65346930	C	intron_variant	MODIFIER	-	ENSGALG00000019276	Transcript	ENSGALT00000021504	protein_coding	-	13/14	ENSGALT00000021504.4:c.1212-270A>G	-	-	-	-	-	-	rs14837805	-	-1	-	-	-	-	-	ENSGALP00000021471	-	F1NPJ5	UPI0002C87F86	-	-	-	-
rs316734946	1:65391659-65391659	C	intron_variant	MODIFIER	SLCO1A2	ENSGALG00000013164	Transcript	ENSGALT00000021499	protein_coding	-	2015-05-16	-	-	-	-	-	-	-	rs316734946	-	-1	HGNC	HGNC:10956	YES	-	-	ENSGALP00000021466	-	E1BSH2	UPI0002C87741	-	-	-	-
rs13879399	1:65395978-65395978	G	intron_variant	MODIFIER	SLCO1A2	ENSGALG00000013164	Transcript	ENSGALT00000021499	protein_coding	-	2015-03-16	ENSGALT00000021499.4:c.335+352T>C	-	-	-	-	-	-	rs13879399	-	-1	HGNC	HGNC:10956	YES	-	-	ENSGALP00000021466	-	E1BSH2	UPI0002C87741	-	-	-	-
rs313475466	1:65396894-65396894	T	intron_variant	MODIFIER	SLCO1A2	ENSGALG00000013164	Transcript	ENSGALT00000021499	protein_coding	-	2015-02-16	ENSGALT00000021499.4:c.203-432T>A	-	-	-	-	-	-	rs313475466	-	-1	HGNC	HGNC:10956	YES	-	-	ENSGALP00000021466	-	E1BSH2	UPI0002C87741	-	-	-	-
rs14837948	1:65457210-65457210	C	intron_variant	MODIFIER	PYROXD1	ENSGALG00000013173	Transcript	ENSGALT00000021514	protein_coding	-	2015-03-11	ENSGALT00000021514.3:c.283-686T>C	-	-	-	-	-	-	rs14837948	-	1	EntrezGene	-	YES	-	-	ENSGALP00000021481	-	F1NPI8	UPI0000447337	-	-	-	-
rs312638925	1:65476702-65476702	C	intron_variant	MODIFIER	RECQL	ENSGALG00000013174	Transcript	ENSGALT00000021517	protein_coding	-	2015-08-14	ENSGALT00000021517.4:c.949+311A>G	-	-	-	-	-	-	rs312638925	-	-1	EntrezGene	-	YES	-	-	ENSGALP00000021484	-	F1NPI7	UPI00003A99EC	-	-	-	-
rs15297968	1:65515004-65515004	C	intron_variant	MODIFIER	BCAT1	ENSGALG00000013177	Transcript	ENSGALT00000021521	protein_coding	-	2015-01-10	-	-	-	-	-	-	-	rs15297968	-	1	HGNC	HGNC:976	YES	-	-	ENSGALP00000021488	-	E1BSF5	UPI0000447338	-	-	-	-
rs13879558	1:65521525-65521525	C	intron_variant	MODIFIER	BCAT1	ENSGALG00000013177	Transcript	ENSGALT00000021521	protein_coding	-	2015-01-10	ENSGALT00000021521.4:c.6+9868A>C	-	-	-	-	-	-	rs13879558	-	1	HGNC	HGNC:976	YES	-	-	ENSGALP00000021488	-	E1BSF5	UPI0000447338	-	-	-	-
rs313798706	1:65529004-65529004	C	intron_variant	MODIFIER	BCAT1	ENSGALG00000013177	Transcript	ENSGALT00000021521	protein_coding	-	2015-01-10	-	-	-	-	-	-	-	rs313798706	-	1	HGNC	HGNC:976	YES	-	-	ENSGALP00000021488	-	E1BSF5	UPI0000447338	-	-	-	-
rs317013427	1:65544577-65544577	G	intron_variant	MODIFIER	BCAT1	ENSGALG00000013177	Transcript	ENSGALT00000021521	protein_coding	-	2015-02-10	-	-	-	-	-	-	-	rs317013427	-	1	HGNC	HGNC:976	YES	-	-	ENSGALP00000021488	-	E1BSF5	UPI0000447338	-	-	-	-
rs312503789	1:65545044-65545044	G	intron_variant	MODIFIER	BCAT1	ENSGALG00000013177	Transcript	ENSGALT00000021521	protein_coding	-	2015-02-10	-	-	-	-	-	-	-	rs312503789	-	1	HGNC	HGNC:976	YES	-	-	ENSGALP00000021488	-	E1BSF5	UPI0000447338	-	-	-	-
rs318192685	1:65558759-65558759	C	intron_variant	MODIFIER	BCAT1	ENSGALG00000013177	Transcript	ENSGALT00000021521	protein_coding	-	2015-07-10	-	-	-	-	-	-	-	rs318192685	-	1	HGNC	HGNC:976	YES	-	-	ENSGALP00000021488	-	E1BSF5	UPI0000447338	-	-	-	-
rs317197371	1:65568098-65568098	C	intron_variant	MODIFIER	BCAT1	ENSGALG00000013177	Transcript	ENSGALT00000021521	protein_coding	-	2015-10-10	ENSGALT00000021521.4:c.1120-2441T>C	-	-	-	-	-	-	rs317197371	-	1	HGNC	HGNC:976	YES	-	-	ENSGALP00000021488	-	E1BSF5	UPI0000447338	-	-	-	-
rs314853018	1:65760440-65760440	C	intron_variant	MODIFIER	-	ENSGALG00000023012	Transcript	ENSGALT00000037412	protein_coding	-	2015-01-02	-	-	-	-	-	-	-	rs314853018	-	1	-	-	YES	-	-	ENSGALP00000036619	-	F1NNF0	UPI0000ECD1EE	-	-	-	-
rs313670833	1:66070462-66070462	G	intron_variant	MODIFIER	SOX5	ENSGALG00000013204	Transcript	ENSGALT00000021569	protein_coding	-	2015-01-13	-	-	-	-	-	-	-	rs313670833	-	1	Uniprot_gn	-	YES	-	-	ENSGALP00000021536	-	F1NMC5,Q6A2A9	UPI0002C8751E	-	-	-	-
rs317815438	1:66073544-66073544	G	intron_variant	MODIFIER	SOX5	ENSGALG00000013204	Transcript	ENSGALT00000021569	protein_coding	-	2015-01-13	-	-	-	-	-	-	-	rs317815438	-	1	Uniprot_gn	-	YES	-	-	ENSGALP00000021536	-	F1NMC5,Q6A2A9	UPI0002C8751E	-	-	-	-
rs13880026	1:66074096-66074096	C	intron_variant	MODIFIER	SOX5	ENSGALG00000013204	Transcript	ENSGALT00000021569	protein_coding	-	2015-01-13	-	-	-	-	-	-	-	rs13880026	-	1	Uniprot_gn	-	YES	-	-	ENSGALP00000021536	-	F1NMC5,Q6A2A9	UPI0002C8751E	-	-	-	-
rs312917844	1:66078600-66078600	C	intron_variant	MODIFIER	SOX5	ENSGALG00000013204	Transcript	ENSGALT00000021569	protein_coding	-	2015-01-13	ENSGALT00000021569.3:c.231+10143T>C	-	-	-	-	-	-	rs312917844	-	1	Uniprot_gn	-	YES	-	-	ENSGALP00000021536	-	F1NMC5,Q6A2A9	UPI0002C8751E	-	-	-	-
rs14838682	1:66104391-66104391	G	intron_variant	MODIFIER	SOX5	ENSGALG00000013204	Transcript	ENSGALT00000021569	protein_coding	-	2015-02-13	ENSGALT00000021569.3:c.442+724T>G	-	-	-	-	-	-	rs14838682	-	1	Uniprot_gn	-	YES	-	-	ENSGALP00000021536	-	F1NMC5,Q6A2A9	UPI0002C8751E	-	-	-	-
rs314845060	1:66108684-66108684	G	intron_variant	MODIFIER	SOX5	ENSGALG00000013204	Transcript	ENSGALT00000021569	protein_coding	-	2015-02-13	-	-	-	-	-	-	-	rs314845060	-	1	Uniprot_gn	-	YES	-	-	ENSGALP00000021536	-	F1NMC5,Q6A2A9	UPI0002C8751E	-	-	-	-
rs313235467	1:66109498-66109498	C	intron_variant	MODIFIER	SOX5	ENSGALG00000013204	Transcript	ENSGALT00000021569	protein_coding	-	2015-02-13	-	-	-	-	-	-	-	rs313235467	-	1	Uniprot_gn	-	YES	-	-	ENSGALP00000021536	-	F1NMC5,Q6A2A9	UPI0002C8751E	-	-	-	-
rs315179918	1:66115114-66115114	C	intron_variant	MODIFIER	SOX5	ENSGALG00000013204	Transcript	ENSGALT00000021569	protein_coding	-	2015-02-13	ENSGALT00000021569.3:c.442+11447A>C	-	-	-	-	-	-	rs315179918	-	1	Uniprot_gn	-	YES	-	-	ENSGALP00000021536	-	F1NMC5,Q6A2A9	UPI0002C8751E	-	-	-	-
rs313811232	1:66122645-66122645	G	intron_variant	MODIFIER	SOX5	ENSGALG00000013204	Transcript	ENSGALT00000021569	protein_coding	-	2015-02-13	ENSGALT00000021569.3:c.442+18978C>G	-	-	-	-	-	-	rs313811232	-	1	Uniprot_gn	-	YES	-	-	ENSGALP00000021536	-	F1NMC5,Q6A2A9	UPI0002C8751E	-	-	-	-
rs13880109	1:66141862-66141862	C	intron_variant	MODIFIER	SOX5	ENSGALG00000013204	Transcript	ENSGALT00000021569	protein_coding	-	2015-02-13	ENSGALT00000021569.3:c.443-21140T>C	-	-	-	-	-	-	rs13880109	-	1	Uniprot_gn	-	YES	-	-	ENSGALP00000021536	-	F1NMC5,Q6A2A9	UPI0002C8751E	-	-	-	-
rs314078322	1:66158451-66158451	C	intron_variant	MODIFIER	SOX5	ENSGALG00000013204	Transcript	ENSGALT00000021569	protein_coding	-	2015-02-13	-	-	-	-	-	-	-	rs314078322	-	1	Uniprot_gn	-	YES	-	-	ENSGALP00000021536	-	F1NMC5,Q6A2A9	UPI0002C8751E	-	-	-	-
rs317250987	1:66176862-66176862	G	intron_variant	MODIFIER	SOX5	ENSGALG00000013204	Transcript	ENSGALT00000021569	protein_coding	-	2015-04-13	ENSGALT00000021569.3:c.702+237A>G	-	-	-	-	-	-	rs317250987	-	1	Uniprot_gn	-	YES	-	-	ENSGALP00000021536	-	F1NMC5,Q6A2A9	UPI0002C8751E	-	-	-	-
rs312336098	1:66182414-66182414	G	intron_variant	MODIFIER	SOX5	ENSGALG00000013204	Transcript	ENSGALT00000021569	protein_coding	-	2015-05-13	-	-	-	-	-	-	-	rs312336098	-	1	Uniprot_gn	-	YES	-	-	ENSGALP00000021536	-	F1NMC5,Q6A2A9	UPI0002C8751E	-	-	-	-
rs13880157	1:66200997-66200997	C	intron_variant	MODIFIER	SOX5	ENSGALG00000013204	Transcript	ENSGALT00000021569	protein_coding	-	2015-05-13	-	-	-	-	-	-	-	rs13880157	-	1	Uniprot_gn	-	YES	-	-	ENSGALP00000021536	-	F1NMC5,Q6A2A9	UPI0002C8751E	-	-	-	-
rs312647767	1:66209697-66209697	C	intron_variant	MODIFIER	SOX5	ENSGALG00000013204	Transcript	ENSGALT00000021569	protein_coding	-	2015-05-13	-	-	-	-	-	-	-	rs312647767	-	1	Uniprot_gn	-	YES	-	-	ENSGALP00000021536	-	F1NMC5,Q6A2A9	UPI0002C8751E	-	-	-	-
rs316304182	1:66214483-66214483	C	intron_variant	MODIFIER	SOX5	ENSGALG00000013204	Transcript	ENSGALT00000021569	protein_coding	-	2015-05-13	ENSGALT00000021569.3:c.772-8611T>C	-	-	-	-	-	-	rs316304182	-	1	Uniprot_gn	-	YES	-	-	ENSGALP00000021536	-	F1NMC5,Q6A2A9	UPI0002C8751E	-	-	-	-
rs318141901	1:66215076-66215076	C	intron_variant	MODIFIER	SOX5	ENSGALG00000013204	Transcript	ENSGALT00000021569	protein_coding	-	2015-05-13	ENSGALT00000021569.3:c.772-8018T>C	-	-	-	-	-	-	rs318141901	-	1	Uniprot_gn	-	YES	-	-	ENSGALP00000021536	-	F1NMC5,Q6A2A9	UPI0002C8751E	-	-	-	-
rs317017827	1:66215691-66215691	G	intron_variant	MODIFIER	SOX5	ENSGALG00000013204	Transcript	ENSGALT00000021569	protein_coding	-	2015-05-13	ENSGALT00000021569.3:c.772-7403A>G	-	-	-	-	-	-	rs317017827	-	1	Uniprot_gn	-	YES	-	-	ENSGALP00000021536	-	F1NMC5,Q6A2A9	UPI0002C8751E	-	-	-	-
rs313193914	1:66236525-66236525	C	intron_variant	MODIFIER	SOX5	ENSGALG00000013204	Transcript	ENSGALT00000021569	protein_coding	-	2015-07-13	-	-	-	-	-	-	-	rs313193914	-	1	Uniprot_gn	-	YES	-	-	ENSGALP00000021536	-	F1NMC5,Q6A2A9	UPI0002C8751E	-	-	-	-
rs318227566	1:66241649-66241649	G	intron_variant	MODIFIER	SOX5	ENSGALG00000013204	Transcript	ENSGALT00000021569	protein_coding	-	2015-07-13	-	-	-	-	-	-	-	rs318227566	-	1	Uniprot_gn	-	YES	-	-	ENSGALP00000021536	-	F1NMC5,Q6A2A9	UPI0002C8751E	-	-	-	-
rs14838861	1:66245596-66245596	G	intron_variant	MODIFIER	SOX5	ENSGALG00000013204	Transcript	ENSGALT00000021569	protein_coding	-	2015-07-13	-	-	-	-	-	-	-	rs14838861	-	1	Uniprot_gn	-	YES	-	-	ENSGALP00000021536	-	F1NMC5,Q6A2A9	UPI0002C8751E	-	-	-	-
rs13880199	1:66255503-66255503	C	intron_variant	MODIFIER	SOX5	ENSGALG00000013204	Transcript	ENSGALT00000021569	protein_coding	-	2015-07-13	-	-	-	-	-	-	-	rs13880199	-	1	Uniprot_gn	-	YES	-	-	ENSGALP00000021536	-	F1NMC5,Q6A2A9	UPI0002C8751E	-	-	-	-
rs15299661	1:66255829-66255829	C	intron_variant	MODIFIER	SOX5	ENSGALG00000013204	Transcript	ENSGALT00000021569	protein_coding	-	2015-07-13	ENSGALT00000021569.3:c.979-9853A>C	-	-	-	-	-	-	rs15299661	-	1	Uniprot_gn	-	YES	-	-	ENSGALP00000021536	-	F1NMC5,Q6A2A9	UPI0002C8751E	-	-	-	-
rs314353888	1:66284814-66284814	G	intron_variant	MODIFIER	SOX5	ENSGALG00000013204	Transcript	ENSGALT00000021569	protein_coding	-	2015-08-13	-	-	-	-	-	-	-	rs314353888	-	1	Uniprot_gn	-	YES	-	-	ENSGALP00000021536	-	F1NMC5,Q6A2A9	UPI0002C8751E	-	-	-	-
rs315842708	1:66296422-66296422	G	intron_variant	MODIFIER	SOX5	ENSGALG00000013204	Transcript	ENSGALT00000021569	protein_coding	-	2015-10-13	-	-	-	-	-	-	-	rs315842708	-	1	Uniprot_gn	-	YES	-	-	ENSGALP00000021536	-	F1NMC5,Q6A2A9	UPI0002C8751E	-	-	-	-
rs312335437	1:66296866-66296866	G	intron_variant	MODIFIER	SOX5	ENSGALG00000013204	Transcript	ENSGALT00000021569	protein_coding	-	2015-10-13	ENSGALT00000021569.3:c.1449+3035A>G	-	-	-	-	-	-	rs312335437	-	1	Uniprot_gn	-	YES	-	-	ENSGALP00000021536	-	F1NMC5,Q6A2A9	UPI0002C8751E	-	-	-	-
rs13658372	1:66308323-66308323	C	intron_variant	MODIFIER	SOX5	ENSGALG00000013204	Transcript	ENSGALT00000021569	protein_coding	-	2015-10-13	-	-	-	-	-	-	-	rs13658372	-	1	Uniprot_gn	-	YES	-	-	ENSGALP00000021536	-	F1NMC5,Q6A2A9	UPI0002C8751E	-	-	-	-
rs13880232	1:66310825-66310825	G	intron_variant	MODIFIER	SOX5	ENSGALG00000013204	Transcript	ENSGALT00000021569	protein_coding	-	2015-12-13	ENSGALT00000021569.3:c.1732+624A>G	-	-	-	-	-	-	rs13880232	-	1	Uniprot_gn	-	YES	-	-	ENSGALP00000021536	-	F1NMC5,Q6A2A9	UPI0002C8751E	-	-	-	-
rs312585579	1:66313515-66313515	G	intron_variant	MODIFIER	SOX5	ENSGALG00000013204	Transcript	ENSGALT00000021569	protein_coding	-	2015-12-13	ENSGALT00000021569.3:c.1733-3051T>G	-	-	-	-	-	-	rs312585579	-	1	Uniprot_gn	-	YES	-	-	ENSGALP00000021536	-	F1NMC5,Q6A2A9	UPI0002C8751E	-	-	-	-
rs13880491	1:66638715-66638715	G	intron_variant	MODIFIER	C2CD5	ENSGALG00000013210	Transcript	ENSGALT00000021580	protein_coding	-	2015-01-26	ENSGALT00000021580.4:c.34-11542A>G	-	-	-	-	-	-	rs13880491	-	1	HGNC	HGNC:29062	YES	-	-	ENSGALP00000021547	-	E1BQJ4	UPI0002C86CC4	-	-	-	-
rs313298519	1:66651434-66651434	C	intron_variant	MODIFIER	C2CD5	ENSGALG00000013210	Transcript	ENSGALT00000021580	protein_coding	-	2015-03-26	ENSGALT00000021580.4:c.444+548T>C	-	-	-	-	-	-	rs313298519	-	1	HGNC	HGNC:29062	YES	-	-	ENSGALP00000021547	-	E1BQJ4	UPI0002C86CC4	-	-	-	-
rs14839228	1:66655017-66655017	C	intron_variant	MODIFIER	C2CD5	ENSGALG00000013210	Transcript	ENSGALT00000021580	protein_coding	-	2015-04-26	-	-	-	-	-	-	-	rs14839228	-	1	HGNC	HGNC:29062	YES	-	-	ENSGALP00000021547	-	E1BQJ4	UPI0002C86CC4	-	-	-	-
rs315998464	1:66660938-66660938	G	intron_variant	MODIFIER	C2CD5	ENSGALG00000013210	Transcript	ENSGALT00000021580	protein_coding	-	2015-07-26	ENSGALT00000021580.4:c.956-431A>G	-	-	-	-	-	-	rs315998464	-	1	HGNC	HGNC:29062	YES	-	-	ENSGALP00000021547	-	E1BQJ4	UPI0002C86CC4	-	-	-	-
rs312746823	1:66738285-66738285	G	intron_variant	MODIFIER	ST8SIA1	ENSGALG00000013211	Transcript	ENSGALT00000021583	protein_coding	-	2015-01-04	-	-	-	-	-	-	-	rs312746823	-	1	EntrezGene	-	YES	-	-	ENSGALP00000021550	-	F6TBZ4	UPI0002C86A0D	-	-	-	-
rs317539112	1:66739719-66739719	C	intron_variant	MODIFIER	ST8SIA1	ENSGALG00000013211	Transcript	ENSGALT00000021583	protein_coding	-	2015-01-04	ENSGALT00000021583.4:c.194+4283T>C	-	-	-	-	-	-	rs317539112	-	1	EntrezGene	-	YES	-	-	ENSGALP00000021550	-	F6TBZ4	UPI0002C86A0D	-	-	-	-
rs13880628	1:66742172-66742172	G	intron_variant	MODIFIER	ST8SIA1	ENSGALG00000013211	Transcript	ENSGALT00000021583	protein_coding	-	2015-01-04	ENSGALT00000021583.4:c.194+6736A>G	-	-	-	-	-	-	rs13880628	-	1	EntrezGene	-	YES	-	-	ENSGALP00000021550	-	F6TBZ4	UPI0002C86A0D	-	-	-	-
rs315265653	1:66750322-66750322	G	intron_variant	MODIFIER	ST8SIA1	ENSGALG00000013211	Transcript	ENSGALT00000021583	protein_coding	-	2015-01-04	-	-	-	-	-	-	-	rs315265653	-	1	EntrezGene	-	YES	-	-	ENSGALP00000021550	-	F6TBZ4	UPI0002C86A0D	-	-	-	-
rs317545145	1:66751642-66751642	G	intron_variant	MODIFIER	ST8SIA1	ENSGALG00000013211	Transcript	ENSGALT00000021583	protein_coding	-	2015-01-04	-	-	-	-	-	-	-	rs317545145	-	1	EntrezGene	-	YES	-	-	ENSGALP00000021550	-	F6TBZ4	UPI0002C86A0D	-	-	-	-
rs13658519	1:66755581-66755581	T	intron_variant	MODIFIER	ST8SIA1	ENSGALG00000013211	Transcript	ENSGALT00000021583	protein_coding	-	2015-01-04	ENSGALT00000021583.4:c.195-8656A>T	-	-	-	-	-	-	rs13658519	-	1	EntrezGene	-	YES	-	-	ENSGALP00000021550	-	F6TBZ4	UPI0002C86A0D	-	-	-	-
rs15300865	1:66761073-66761073	G	intron_variant	MODIFIER	ST8SIA1	ENSGALG00000013211	Transcript	ENSGALT00000021583	protein_coding	-	2015-01-04	ENSGALT00000021583.4:c.195-3164A>G	-	-	-	-	-	-	rs15300865	-	1	EntrezGene	-	YES	-	-	ENSGALP00000021550	-	F6TBZ4	UPI0002C86A0D	-	-	-	-
rs15300890	1:66762627-66762627	G	intron_variant	MODIFIER	ST8SIA1	ENSGALG00000013211	Transcript	ENSGALT00000021583	protein_coding	-	2015-01-04	-	-	-	-	-	-	-	rs15300890	-	1	EntrezGene	-	YES	-	-	ENSGALP00000021550	-	F6TBZ4	UPI0002C86A0D	-	-	-	-
rs13880663	1:66764440-66764440	G	intron_variant	MODIFIER	ST8SIA1	ENSGALG00000013211	Transcript	ENSGALT00000021583	protein_coding	-	2015-02-04	-	-	-	-	-	-	-	rs13880663	-	1	EntrezGene	-	YES	-	-	ENSGALP00000021550	-	F6TBZ4	UPI0002C86A0D	-	-	-	-
rs317661068	1:66772447-66772447	C	intron_variant	MODIFIER	ST8SIA1	ENSGALG00000013211	Transcript	ENSGALT00000021583	protein_coding	-	2015-02-04	-	-	-	-	-	-	-	rs317661068	-	1	EntrezGene	-	YES	-	-	ENSGALP00000021550	-	F6TBZ4	UPI0002C86A0D	-	-	-	-
rs314652764	1:66779699-66779699	G	intron_variant	MODIFIER	ST8SIA1	ENSGALG00000013211	Transcript	ENSGALT00000021583	protein_coding	-	2015-02-04	ENSGALT00000021583.4:c.339+15318A>G	-	-	-	-	-	-	rs314652764	-	1	EntrezGene	-	YES	-	-	ENSGALP00000021550	-	F6TBZ4	UPI0002C86A0D	-	-	-	-
rs312803213	1:66779872-66779872	T	intron_variant	MODIFIER	ST8SIA1	ENSGALG00000013211	Transcript	ENSGALT00000021583	protein_coding	-	2015-02-04	-	-	-	-	-	-	-	rs312803213	-	1	EntrezGene	-	YES	-	-	ENSGALP00000021550	-	F6TBZ4	UPI0002C86A0D	-	-	-	-
rs317247076	1:66784506-66784506	G	intron_variant	MODIFIER	ST8SIA1	ENSGALG00000013211	Transcript	ENSGALT00000021583	protein_coding	-	2015-02-04	-	-	-	-	-	-	-	rs317247076	-	1	EntrezGene	-	YES	-	-	ENSGALP00000021550	-	F6TBZ4	UPI0002C86A0D	-	-	-	-
rs312940794	1:66784613-66784613	G	intron_variant	MODIFIER	ST8SIA1	ENSGALG00000013211	Transcript	ENSGALT00000021583	protein_coding	-	2015-02-04	ENSGALT00000021583.4:c.340-12806A>G	-	-	-	-	-	-	rs312940794	-	1	EntrezGene	-	YES	-	-	ENSGALP00000021550	-	F6TBZ4	UPI0002C86A0D	-	-	-	-
rs312827508	1:66786420-66786420	G	intron_variant	MODIFIER	ST8SIA1	ENSGALG00000013211	Transcript	ENSGALT00000021583	protein_coding	-	2015-02-04	ENSGALT00000021583.4:c.340-10999T>G	-	-	-	-	-	-	rs312827508	-	1	EntrezGene	-	YES	-	-	ENSGALP00000021550	-	F6TBZ4	UPI0002C86A0D	-	-	-	-
rs13880702	1:66786574-66786574	C	intron_variant	MODIFIER	ST8SIA1	ENSGALG00000013211	Transcript	ENSGALT00000021583	protein_coding	-	2015-02-04	-	-	-	-	-	-	-	rs13880702	-	1	EntrezGene	-	YES	-	-	ENSGALP00000021550	-	F6TBZ4	UPI0002C86A0D	-	-	-	-
rs316095817	1:66816266-66816266	G	intron_variant	MODIFIER	ST8SIA1	ENSGALG00000013211	Transcript	ENSGALT00000021583	protein_coding	-	2015-04-04	ENSGALT00000021583.4:c.542+13209A>G	-	-	-	-	-	-	rs316095817	-	1	EntrezGene	-	YES	-	-	ENSGALP00000021550	-	F6TBZ4	UPI0002C86A0D	-	-	-	-
rs314052801	1:66826024-66826024	C	intron_variant	MODIFIER	ST8SIA1	ENSGALG00000013211	Transcript	ENSGALT00000021583	protein_coding	-	2015-04-04	-	-	-	-	-	-	-	rs314052801	-	1	EntrezGene	-	YES	-	-	ENSGALP00000021550	-	F6TBZ4	UPI0002C86A0D	-	-	-	-
rs14839673	1:67038518-67038518	T	intron_variant	MODIFIER	ABCC9	ENSGALG00000013244	Transcript	ENSGALT00000021626	protein_coding	-	6/37	ENSGALT00000021626.4:c.1014+554A>T	-	-	-	-	-	-	rs14839673	-	1	HGNC	HGNC:60	YES	-	-	ENSGALP00000021593	-	E1BZE8	UPI000060E2C0	-	-	-	-
rs314803206	1:67045321-67045321	G	intron_variant	MODIFIER	ABCC9	ENSGALG00000013244	Transcript	ENSGALT00000021626	protein_coding	-	9/37	ENSGALT00000021626.4:c.1464+19T>G	-	-	-	-	-	-	rs314803206	-	1	HGNC	HGNC:60	YES	-	-	ENSGALP00000021593	-	E1BZE8	UPI000060E2C0	-	-	-	-
rs312987487	1:67046301-67046301	C	intron_variant	MODIFIER	ABCC9	ENSGALG00000013244	Transcript	ENSGALT00000021626	protein_coding	-	9/37	-	-	-	-	-	-	-	rs312987487	-	1	HGNC	HGNC:60	YES	-	-	ENSGALP00000021593	-	E1BZE8	UPI000060E2C0	-	-	-	-
rs314985144	1:67055169-67055169	G	intron_variant	MODIFIER	ABCC9	ENSGALG00000013244	Transcript	ENSGALT00000021626	protein_coding	-	16/37	-	-	-	-	-	-	-	rs314985144	-	1	HGNC	HGNC:60	YES	-	-	ENSGALP00000021593	-	E1BZE8	UPI000060E2C0	-	-	-	-
rs13880920	1:67062315-67062315	G	intron_variant	MODIFIER	ABCC9	ENSGALG00000013244	Transcript	ENSGALT00000021626	protein_coding	-	18/37	-	-	-	-	-	-	-	rs13880920	-	1	HGNC	HGNC:60	YES	-	-	ENSGALP00000021593	-	E1BZE8	UPI000060E2C0	-	-	-	-
rs314940591	1:67066358-67066358	G	intron_variant	MODIFIER	ABCC9	ENSGALG00000013244	Transcript	ENSGALT00000021626	protein_coding	-	22/37	-	-	-	-	-	-	-	rs314940591	-	1	HGNC	HGNC:60	YES	-	-	ENSGALP00000021593	-	E1BZE8	UPI000060E2C0	-	-	-	-
rs316402872	1:67069998-67069998	G	intron_variant	MODIFIER	ABCC9	ENSGALG00000013244	Transcript	ENSGALT00000021626	protein_coding	-	26/37	-	-	-	-	-	-	-	rs316402872	-	1	HGNC	HGNC:60	YES	-	-	ENSGALP00000021593	-	E1BZE8	UPI000060E2C0	-	-	-	-
rs316925189	1:67070880-67070880	C	intron_variant	MODIFIER	ABCC9	ENSGALG00000013244	Transcript	ENSGALT00000021626	protein_coding	-	27/37	-	-	-	-	-	-	-	rs316925189	-	1	HGNC	HGNC:60	YES	-	-	ENSGALP00000021593	-	E1BZE8	UPI000060E2C0	-	-	-	-
rs313515599	1:67078806-67078806	C	intron_variant	MODIFIER	ABCC9	ENSGALG00000013244	Transcript	ENSGALT00000021626	protein_coding	-	28/37	ENSGALT00000021626.4:c.3594-519T>C	-	-	-	-	-	-	rs313515599	-	1	HGNC	HGNC:60	YES	-	-	ENSGALP00000021593	-	E1BZE8	UPI000060E2C0	-	-	-	-
rs316481938	1:67078932-67078932	G	intron_variant	MODIFIER	ABCC9	ENSGALG00000013244	Transcript	ENSGALT00000021626	protein_coding	-	28/37	ENSGALT00000021626.4:c.3594-393A>G	-	-	-	-	-	-	rs316481938	-	1	HGNC	HGNC:60	YES	-	-	ENSGALP00000021593	-	E1BZE8	UPI000060E2C0	-	-	-	-
rs13880941	1:67090792-67090792	C	intron_variant	MODIFIER	ABCC9	ENSGALG00000013244	Transcript	ENSGALT00000021626	protein_coding	-	36/37	ENSGALT00000021626.4:c.4476+74A>C	-	-	-	-	-	-	rs13880941	-	1	HGNC	HGNC:60	YES	-	-	ENSGALP00000021593	-	E1BZE8	UPI000060E2C0	-	-	-	-
rs314302319	1:67105870-67105870	C	intron_variant	MODIFIER	KCNJ8	ENSGALG00000026373	Transcript	ENSGALT00000044443	protein_coding	-	2015-02-02	-	-	-	-	-	-	-	rs314302319	-	1	HGNC	HGNC:6269	YES	-	-	ENSGALP00000042246	-	R4GJD4	UPI00003A9A04	-	-	-	-
rs15301807	1:67106463-67106463	C	intron_variant	MODIFIER	KCNJ8	ENSGALG00000026373	Transcript	ENSGALT00000044443	protein_coding	-	2015-02-02	-	-	-	-	-	-	-	rs15301807	-	1	HGNC	HGNC:6269	YES	-	-	ENSGALP00000042246	-	R4GJD4	UPI00003A9A04	-	-	-	-
rs15302036	1:67179769-67179769	C	intron_variant	MODIFIER	LDHB	ENSGALG00000013257	Transcript	ENSGALT00000045435	protein_coding	-	2015-01-06	-	-	-	-	-	-	-	rs15302036	-	1	EntrezGene	-	YES	-	-	ENSGALP00000041792	P00337	-	UPI00000009A3	-	-	-	-
rs15302036	1:67179769-67179769	C	intron_variant	MODIFIER	LDHB	ENSGALG00000013257	Transcript	ENSGALT00000021652	protein_coding	-	2015-02-07	-	-	-	-	-	-	-	rs15302036	-	1	EntrezGene	-	-	-	-	ENSGALP00000021618	P00337	-	UPI00000009A3	-	-	-	-
rs317520170	1:67201136-67201136	G	intron_variant	MODIFIER	GYS2	ENSGALG00000013265	Transcript	ENSGALT00000021664	protein_coding	-	2015-03-17	ENSGALT00000021664.4:c.122-4497C>G	-	-	-	-	-	-	rs317520170	-	1	HGNC	HGNC:4707	YES	-	-	ENSGALP00000021630	-	E1BXK3	UPI0000E7F95C	-	-	-	-
rs317555701	1:67212587-67212587	G	intron_variant	MODIFIER	GYS2	ENSGALG00000013265	Transcript	ENSGALT00000021664	protein_coding	-	2015-06-17	-	-	-	-	-	-	-	rs317555701	-	1	HGNC	HGNC:4707	YES	-	-	ENSGALP00000021630	-	E1BXK3	UPI0000E7F95C	-	-	-	-
rs315580050	1:67299779-67299779	G	intron_variant	MODIFIER	LRMP	ENSGALG00000014011	Transcript	ENSGALT00000022697	protein_coding	-	2015-05-20	ENSGALT00000022697.3:c.-307+348A>G	-	-	-	-	-	-	rs315580050	-	1	HGNC	HGNC:6690	YES	-	-	ENSGALP00000022657	-	E1BU96	UPI0000ECD2CA	-	-	-	-
rs313284069	1:67333508-67333508	G	intron_variant	MODIFIER	LYRM5	ENSGALG00000014031	Transcript	ENSGALT00000022724	protein_coding	-	2015-02-02	ENSGALT00000022724.4:c.*833+220A>G	-	-	-	-	-	-	rs313284069	-	1	HGNC	HGNC:27052	YES	-	-	ENSGALP00000022684	-	E1BTS3	UPI000060E2C7	-	-	-	-
rs14840266	1:67515199-67515199	C	intron_variant	MODIFIER	-	ENSGALG00000014037	Transcript	ENSGALT00000022731	protein_coding	-	2015-01-02	-	-	-	-	-	-	-	rs14840266	-	-1	-	-	YES	-	-	ENSGALP00000022691	-	E1BTR3	UPI00003A9A0C	-	-	-	-
rs316793137	1:67081703-67081703	G	missense_variant	MODERATE	ABCC9	ENSGALG00000013244	Transcript	ENSGALT00000021626	protein_coding	30/38	-	-	ENSGALP00000021593.4:p.Asn1253Asp	3757	3757	1253	N/D	Aac/Gac	rs316793137	-	1	HGNC	HGNC:60	YES	-	-	ENSGALP00000021593	-	E1BZE8	UPI000060E2C0	tolerated(0.58)	Pfam_domain:PF00664,PROSITE_profiles:PS50929,Superfamily_domains:SSF90123	-	-
rs312347405	1:64287542-64287542	G	missense_variant,splice_region_variant	MODERATE	PIK3C2G	ENSGALG00000013117	Transcript	ENSGALT00000021411	protein_coding	27/32	-	ENSGALT00000021411.4:c.3757C>G	ENSGALP00000021380.4:p.Leu1253Val	3757	3757	1253	L/V	Cta/Gta	rs312347405	-	1	HGNC	HGNC:8973	YES	-	-	ENSGALP00000021380	-	F1NSE0	UPI0002C87B2F	tolerated(0.09)	PROSITE_profiles:PS50195,Pfam_domain:PF00787,SMART_domains:SM00312,Superfamily_domains:SSF64268	-	-
rs15294692	1:64044752-64044752	C	splice_region_variant,intron_variant	LOW	RERGL	ENSGALG00000013112	Transcript	ENSGALT00000021403	protein_coding	-	2015-04-04	-	-	-	-	-	-	-	rs15294692	-	-1	HGNC	HGNC:26213	YES	-	-	ENSGALP00000021372	-	E1BUS1	UPI000044732C	-	-	-	-
rs317271503	1:65549996-65549996	C	splice_region_variant,intron_variant	LOW	BCAT1	ENSGALG00000013177	Transcript	ENSGALT00000021521	protein_coding	-	2015-04-10	ENSGALT00000021521.4:c.390+4T>C	-	-	-	-	-	-	rs317271503	-	1	HGNC	HGNC:976	YES	-	-	ENSGALP00000021488	-	E1BSF5	UPI0000447338	-	-	-	-
rs313876651	1:61114014-61114014	G	synonymous_variant	LOW	CACNA2D4	ENSGALG00000013007	Transcript	ENSGALT00000037501	protein_coding	38/38	-	ENSGALT00000037501.2:c.3186T>C	ENSGALT00000037501.2:c.3186T>C(p.%3D)	3186	3186	1062	N	aaT/aaC	rs313876651	-	-1	HGNC	HGNC:20202	YES	-	-	ENSGALP00000036709	-	F1NL67	UPI0002C87A1F	-	-	-	-
rs316105138	1:62035916-62035916	G	synonymous_variant	LOW	MICAL3	ENSGALG00000013042	Transcript	ENSGALT00000021288	protein_coding	31/37	-	-	-	4553	4441	1481	L	Ttg/Ctg	rs316105138	-	-1	HGNC	HGNC:24694	YES	-	-	ENSGALP00000021257	-	E1BXR9	UPI0002C8772D	-	-	-	-
rs14835070	1:62224115-62224115	C	synonymous_variant	LOW	-	ENSGALG00000013057	Transcript	ENSGALT00000021310	protein_coding	2015-08-10	-	-	-	1045	1023	341	N	aaT/aaC	rs14835070	-	1	-	-	YES	-	-	ENSGALP00000021279	-	E1BXQ0	UPI00003A99A1	-	PROSITE_profiles:PS50235,Pfam_domain:PF00443,Superfamily_domains:SSF54001	-	-
rs15292422	1:63047821-63047821	C	synonymous_variant	LOW	PTPRO	ENSGALG00000013085	Transcript	ENSGALT00000021363	protein_coding	13/29	-	ENSGALT00000021363.3:c.2086T>C	ENSGALT00000021363.3:c.2086T>C(p.%3D)	2086	2086	696	L	Ttg/Ctg	rs15292422	-	1	EntrezGene	-	-	-	-	ENSGALP00000021332	-	F1NT34	UPI0002C870DE	-	SMART_domains:SM00060,Superfamily_domains:SSF49265	-	-
rs15292422	1:63047821-63047821	C	synonymous_variant	LOW	PTPRO	ENSGALG00000013085	Transcript	ENSGALT00000037455	protein_coding	2015-11-26	-	ENSGALT00000037455.2:c.2095T>C	ENSGALT00000037455.2:c.2095T>C(p.%3D)	2540	2095	699	L	Ttg/Ctg	rs15292422	-	1	EntrezGene	-	YES	-	-	ENSGALP00000036664	-	F1NMQ6	UPI0002C87A77	-	SMART_domains:SM00060,Superfamily_domains:SSF49265	-	-
rs317732586	1:63113504-63113504	C	synonymous_variant	LOW	EPS8	ENSGALG00000013091	Transcript	ENSGALT00000021369	protein_coding	13/20	-	ENSGALT00000021369.3:c.1353A>G	ENSGALT00000021369.3:c.1353A>G(p.%3D)	1382	1353	451	Q	caA/caG	rs317732586	-	-1	HGNC	HGNC:3420	YES	-	-	ENSGALP00000021338	-	E1BVA1	UPI00003A99B4	-	-	-	-
rs317431488	1:64366959-64366959	G	synonymous_variant	LOW	PLCZ1	ENSGALG00000013123	Transcript	ENSGALT00000021418	protein_coding	2015-04-13	-	-	-	555	555	185	S	agT/agC	rs317431488	-	-1	Uniprot_gn	-	YES	-	-	ENSGALP00000021386	Q2VRL0	-	UPI0000661761	-	PROSITE_profiles:PS50007,Pfam_domain:PF00388,Superfamily_domains:SSF51695,SMART_domains:SM00148	-	-
rs13879272	1:65303816-65303816	G	synonymous_variant	LOW	SLCO1C1	ENSGALG00000013154	Transcript	ENSGALT00000021476	protein_coding	2015-11-14	-	-	-	1668	1668	556	S	tcA/tcG	rs13879272	-	1	EntrezGene	-	YES	-	-	ENSGALP00000021444	-	F1NQ63	UPI00003A99D5	-	Transmembrane_helices:Tmhmm,TIGRFAM_domain:TIGR00805,PROSITE_profiles:PS50850,Pfam_domain:PF03137,Superfamily_domains:SSF103473	-	-
rs13879492	1:65477761-65477761	G	synonymous_variant	LOW	RECQL	ENSGALG00000013174	Transcript	ENSGALT00000021517	protein_coding	2015-07-15	-	ENSGALT00000021517.4:c.748T>C	ENSGALT00000021517.4:c.748T>C(p.%3D)	829	748	250	L	Ttg/Ctg	rs13879492	-	-1	EntrezGene	-	YES	-	-	ENSGALP00000021484	-	F1NPI7	UPI00003A99EC	-	TIGRFAM_domain:TIGR00614,PROSITE_profiles:PS51192,Pfam_domain:PF00270,SMART_domains:SM00487,Superfamily_domains:SSF52540	-	-
rs313922305	1:65483666-65483666	C	synonymous_variant	LOW	RECQL	ENSGALG00000013174	Transcript	ENSGALT00000021517	protein_coding	2015-03-15	-	ENSGALT00000021517.4:c.33T>G	ENSGALT00000021517.4:c.33T>G(p.%3D)	114	33	11	L	ctT/ctG	rs313922305	-	-1	EntrezGene	-	YES	-	-	ENSGALP00000021484	-	F1NPI7	UPI00003A99EC	-	Coiled-coils_(Ncoils):ncoils,Low_complexity_(Seg):Seg,Superfamily_domains:SSF52540	-	-
rs313833099	1:60687547-60687547	G	upstream_gene_variant	MODIFIER	RAD52	ENSGALG00000012993	Transcript	ENSGALT00000021211	protein_coding	-	-	-	-	-	-	-	-	-	rs313833099	2910	-1	EntrezGene	-	YES	-	-	ENSGALP00000021180	-	F1NN61	UPI0001BE806F	-	-	-	-
rs314642824	1:60693868-60693868	T	upstream_gene_variant	MODIFIER	ERC1	ENSGALG00000012994	Transcript	ENSGALT00000021213	protein_coding	-	-	-	-	-	-	-	-	-	rs314642824	4611	1	HGNC	HGNC:17072	YES	-	-	ENSGALP00000021182	-	E1BQR7	UPI000240B1B2	-	-	-	-
rs13875752	1:61041924-61041924	C	upstream_gene_variant	MODIFIER	WNT5B	ENSGALG00000012998	Transcript	ENSGALT00000021228	protein_coding	-	-	-	-	-	-	-	-	-	rs13875752	2281	1	EntrezGene	-	YES	-	-	ENSGALP00000021197	-	F1NMK6	UPI0002C87FE9	-	-	-	-
rs315845833	1:61144106-61144106	C	upstream_gene_variant	MODIFIER	LRTM2	ENSGALG00000026214	Transcript	ENSGALT00000044744	protein_coding	-	-	-	-	-	-	-	-	-	rs315845833	3200	1	HGNC	HGNC:32443	YES	-	-	ENSGALP00000041980	-	R4GIN9	UPI0002C87790	-	-	-	-
rs318231930	1:61146506-61146506	G	upstream_gene_variant	MODIFIER	LRTM2	ENSGALG00000026214	Transcript	ENSGALT00000044744	protein_coding	-	-	-	-	-	-	-	-	-	rs318231930	800	1	HGNC	HGNC:32443	YES	-	-	ENSGALP00000041980	-	R4GIN9	UPI0002C87790	-	-	-	-
rs315426793	1:61289292-61289292	C	upstream_gene_variant	MODIFIER	DCP1B	ENSGALG00000013010	Transcript	ENSGALT00000021246	protein_coding	-	-	-	-	-	-	-	-	-	rs315426793	1945	-1	HGNC	HGNC:24451	YES	-	-	ENSGALP00000021215	-	E1BXU0	UPI000240B1B3	-	-	-	-
rs316240764	1:61815396-61815396	C	upstream_gene_variant	MODIFIER	CECR1	ENSGALG00000013031	Transcript	ENSGALT00000030546	protein_coding	-	-	-	-	-	-	-	-	-	rs316240764	378	-1	EntrezGene	-	-	-	-	ENSGALP00000029909	-	F1NML7	UPI0000ECD2E1	-	-	-	-
rs316240764	1:61815396-61815396	C	upstream_gene_variant	MODIFIER	CECR1	ENSGALG00000013031	Transcript	ENSGALT00000021275	protein_coding	-	-	-	-	-	-	-	-	-	rs316240764	1351	-1	EntrezGene	-	YES	-	-	ENSGALP00000021244	-	F1NJP3,F1NML7	UPI0000ECD2E0	-	-	-	-
rs313108307	1:62210316-62210316	C	upstream_gene_variant	MODIFIER	-	ENSGALG00000013057	Transcript	ENSGALT00000021310	protein_coding	-	-	-	-	-	-	-	-	-	rs313108307	4862	1	-	-	YES	-	-	ENSGALP00000021279	-	E1BXQ0	UPI00003A99A1	-	-	-	-
rs13657155	1:62599898-62599898	T	upstream_gene_variant	MODIFIER	akr	ENSGALG00000013072	Transcript	ENSGALT00000021346	protein_coding	-	-	-	-	-	-	-	-	-	rs13657155	1720	-1	Uniprot_gn	-	YES	-	-	ENSGALP00000021315	-	Q90W83	UPI00000FC672	-	-	-	-
rs13877602	1:62932507-62932507	C	upstream_gene_variant	MODIFIER	PTPRO	ENSGALG00000013085	Transcript	ENSGALT00000021363	protein_coding	-	-	-	-	-	-	-	-	-	rs13877602	1449	1	EntrezGene	-	-	-	-	ENSGALP00000021332	-	F1NT34	UPI0002C870DE	-	-	-	-
rs13877602	1:62932507-62932507	C	upstream_gene_variant	MODIFIER	PTPRO	ENSGALG00000013085	Transcript	ENSGALT00000037455	protein_coding	-	-	-	-	-	-	-	-	-	rs13877602	1004	1	EntrezGene	-	YES	-	-	ENSGALP00000036664	-	F1NMQ6	UPI0002C87A77	-	-	-	-
rs317529704	1:63141438-63141438	G	upstream_gene_variant	MODIFIER	EPS8	ENSGALG00000013091	Transcript	ENSGALT00000021369	protein_coding	-	-	-	-	-	-	-	-	-	rs317529704	658	-1	HGNC	HGNC:3420	YES	-	-	ENSGALP00000021338	-	E1BVA1	UPI00003A99B4	-	-	-	-
rs15293063	1:63260225-63260225	C	upstream_gene_variant	MODIFIER	DERA	ENSGALG00000013095	Transcript	ENSGALT00000021380	protein_coding	-	-	-	-	-	-	-	-	-	rs15293063	1167	1	EntrezGene	-	-	-	-	ENSGALP00000021349	-	F1NT21	UPI000044732A	-	-	-	-
rs15293063	1:63260225-63260225	C	upstream_gene_variant	MODIFIER	DERA	ENSGALG00000013095	Transcript	ENSGALT00000045505	protein_coding	-	-	-	-	-	-	-	-	-	rs15293063	4929	1	EntrezGene	-	YES	-	-	ENSGALP00000042252	-	R4GJD9	UPI0002C867E9	-	-	-	-
rs317284229	1:63425438-63425438	G	upstream_gene_variant	MODIFIER	MGST1	ENSGALG00000013098	Transcript	ENSGALT00000021384	protein_coding	-	-	-	-	-	-	-	-	-	rs317284229	4047	1	EntrezGene	-	YES	-	-	ENSGALP00000021353	-	F1NT14	UPI00003A99BE	-	-	-	-
rs315640284	1:63427971-63427971	C	upstream_gene_variant	MODIFIER	MGST1	ENSGALG00000013098	Transcript	ENSGALT00000021384	protein_coding	-	-	-	-	-	-	-	-	-	rs315640284	1514	1	EntrezGene	-	YES	-	-	ENSGALP00000021353	-	F1NT14	UPI00003A99BE	-	-	-	-
rs13657581	1:64053819-64053819	G	upstream_gene_variant	MODIFIER	RERGL	ENSGALG00000013112	Transcript	ENSGALT00000021403	protein_coding	-	-	-	-	-	-	-	-	-	rs13657581	1713	-1	HGNC	HGNC:26213	YES	-	-	ENSGALP00000021372	-	E1BUS1	UPI000044732C	-	-	-	-
rs13657589	1:64054326-64054326	C	upstream_gene_variant	MODIFIER	RERGL	ENSGALG00000013112	Transcript	ENSGALT00000021403	protein_coding	-	-	-	-	-	-	-	-	-	rs13657589	2220	-1	HGNC	HGNC:26213	YES	-	-	ENSGALP00000021372	-	E1BUS1	UPI000044732C	-	-	-	-
rs317274966	1:64129670-64129670	G	upstream_gene_variant	MODIFIER	PIK3C2G	ENSGALG00000013117	Transcript	ENSGALT00000021411	protein_coding	-	-	-	-	-	-	-	-	-	rs317274966	3938	1	HGNC	HGNC:8973	YES	-	-	ENSGALP00000021380	-	F1NSE0	UPI0002C87B2F	-	-	-	-
rs313390107	1:64130154-64130154	C	upstream_gene_variant	MODIFIER	PIK3C2G	ENSGALG00000013117	Transcript	ENSGALT00000021411	protein_coding	-	-	-	-	-	-	-	-	-	rs313390107	3454	1	HGNC	HGNC:8973	YES	-	-	ENSGALP00000021380	-	F1NSE0	UPI0002C87B2F	-	-	-	-
rs312653578	1:64372533-64372533	C	upstream_gene_variant	MODIFIER	CAPZA3	ENSGALG00000013125	Transcript	ENSGALT00000021428	protein_coding	-	-	-	-	-	-	-	-	-	rs312653578	4179	1	EntrezGene	-	YES	-	-	ENSGALP00000021396	-	E1BUP3	UPI0002C8794F	-	-	-	-
rs314759160	1:64375086-64375086	C	upstream_gene_variant	MODIFIER	CAPZA3	ENSGALG00000013125	Transcript	ENSGALT00000021428	protein_coding	-	-	-	-	-	-	-	-	-	rs314759160	1626	1	EntrezGene	-	YES	-	-	ENSGALP00000021396	-	E1BUP3	UPI0002C8794F	-	-	-	-
rs313716617	1:64375958-64375958	C	upstream_gene_variant	MODIFIER	CAPZA3	ENSGALG00000013125	Transcript	ENSGALT00000021428	protein_coding	-	-	-	-	-	-	-	-	-	rs313716617	754	1	EntrezGene	-	YES	-	-	ENSGALP00000021396	-	E1BUP3	UPI0002C8794F	-	-	-	-
rs315449771	1:64376345-64376345	G	upstream_gene_variant	MODIFIER	CAPZA3	ENSGALG00000013125	Transcript	ENSGALT00000021428	protein_coding	-	-	-	-	-	-	-	-	-	rs315449771	367	1	EntrezGene	-	YES	-	-	ENSGALP00000021396	-	E1BUP3	UPI0002C8794F	-	-	-	-
rs318207061	1:64684911-64684911	G	upstream_gene_variant	MODIFIER	AEBP2	ENSGALG00000013136	Transcript	ENSGALT00000021444	protein_coding	-	-	-	-	-	-	-	-	-	rs318207061	2745	1	HGNC	HGNC:24051	YES	-	-	ENSGALP00000021412	-	F1NQ87	UPI0002C87930	-	-	-	-
rs313591339	1:65032042-65032042	G	upstream_gene_variant	MODIFIER	PDE3A	ENSGALG00000013143	Transcript	ENSGALT00000037438	protein_coding	-	-	-	-	-	-	-	-	-	rs313591339	4240	1	HGNC	HGNC:8778	YES	-	-	ENSGALP00000036646	-	E1C0B2	UPI0000ECD2E7	-	-	-	-
rs317151946	1:65033359-65033359	C	upstream_gene_variant	MODIFIER	PDE3A	ENSGALG00000013143	Transcript	ENSGALT00000037438	protein_coding	-	-	-	-	-	-	-	-	-	rs317151946	2923	1	HGNC	HGNC:8778	YES	-	-	ENSGALP00000036646	-	E1C0B2	UPI0000ECD2E7	-	-	-	-
rs315527967	1:65033800-65033800	C	upstream_gene_variant	MODIFIER	PDE3A	ENSGALG00000013143	Transcript	ENSGALT00000037438	protein_coding	-	-	-	-	-	-	-	-	-	rs315527967	2482	1	HGNC	HGNC:8778	YES	-	-	ENSGALP00000036646	-	E1C0B2	UPI0000ECD2E7	-	-	-	-
rs317025978	1:65369528-65369528	C	upstream_gene_variant	MODIFIER	-	ENSGALG00000019276	Transcript	ENSGALT00000045510	protein_coding	-	-	-	-	-	-	-	-	-	rs317025978	708	-1	-	-	YES	-	-	ENSGALP00000041867	-	R4GID4	UPI0002C8770D	-	-	-	-
rs317025978	1:65369528-65369528	C	upstream_gene_variant	MODIFIER	-	ENSGALG00000019276	Transcript	ENSGALT00000021504	protein_coding	-	-	-	-	-	-	-	-	-	rs317025978	4006	-1	-	-	-	-	-	ENSGALP00000021471	-	F1NPJ5	UPI0002C87F86	-	-	-	-
rs317992840	1:65370449-65370449	T	upstream_gene_variant	MODIFIER	-	ENSGALG00000019276	Transcript	ENSGALT00000045510	protein_coding	-	-	-	-	-	-	-	-	-	rs317992840	1629	-1	-	-	YES	-	-	ENSGALP00000041867	-	R4GID4	UPI0002C8770D	-	-	-	-
rs317992840	1:65370449-65370449	T	upstream_gene_variant	MODIFIER	-	ENSGALG00000019276	Transcript	ENSGALT00000021504	protein_coding	-	-	-	-	-	-	-	-	-	rs317992840	4927	-1	-	-	-	-	-	ENSGALP00000021471	-	F1NPJ5	UPI0002C87F86	-	-	-	-
rs13657966	1:65372700-65372700	C	upstream_gene_variant	MODIFIER	-	ENSGALG00000019276	Transcript	ENSGALT00000045510	protein_coding	-	-	-	-	-	-	-	-	-	rs13657966	3880	-1	-	-	YES	-	-	ENSGALP00000041867	-	R4GID4	UPI0002C8770D	-	-	-	-
rs318006266	1:65412889-65412889	C	upstream_gene_variant	MODIFIER	IAPP	ENSGALG00000013168	Transcript	ENSGALT00000021509	protein_coding	-	-	-	-	-	-	-	-	-	rs318006266	4155	1	Uniprot_gn	-	YES	-	-	ENSGALP00000021476	-	Q90743	UPI00000FD0B7	-	-	-	-
rs314755275	1:65508958-65508958	G	upstream_gene_variant	MODIFIER	BCAT1	ENSGALG00000013177	Transcript	ENSGALT00000021521	protein_coding	-	-	-	-	-	-	-	-	-	rs314755275	2694	1	HGNC	HGNC:976	YES	-	-	ENSGALP00000021488	-	E1BSF5	UPI0000447338	-	-	-	-
rs314138547	1:65754775-65754775	C	upstream_gene_variant	MODIFIER	-	ENSGALG00000023012	Transcript	ENSGALT00000037412	protein_coding	-	-	-	-	-	-	-	-	-	rs314138547	1017	1	-	-	YES	-	-	ENSGALP00000036619	-	F1NNF0	UPI0000ECD1EE	-	-	-	-
rs313857923	1:66067454-66067454	G	upstream_gene_variant	MODIFIER	SOX5	ENSGALG00000013204	Transcript	ENSGALT00000021569	protein_coding	-	-	-	-	-	-	-	-	-	rs313857923	773	1	Uniprot_gn	-	YES	-	-	ENSGALP00000021536	-	F1NMC5,Q6A2A9	UPI0002C8751E	-	-	-	-
rs313399567	1:66067547-66067547	G	upstream_gene_variant	MODIFIER	SOX5	ENSGALG00000013204	Transcript	ENSGALT00000021569	protein_coding	-	-	-	-	-	-	-	-	-	rs313399567	680	1	Uniprot_gn	-	YES	-	-	ENSGALP00000021536	-	F1NMC5,Q6A2A9	UPI0002C8751E	-	-	-	-
rs316877241	1:66413287-66413287	G	upstream_gene_variant	MODIFIER	uc_338	ENSGALG00000026464	Transcript	ENSGALT00000045789	misc_RNA	-	-	-	-	-	-	-	-	-	rs316877241	2862	-1	RFAM	-	YES	-	-	-	-	-	-	-	-	-	-
rs13880618	1:66733091-66733091	C	upstream_gene_variant	MODIFIER	ST8SIA1	ENSGALG00000013211	Transcript	ENSGALT00000021583	protein_coding	-	-	-	-	-	-	-	-	-	rs13880618	2143	1	EntrezGene	-	YES	-	-	ENSGALP00000021550	-	F6TBZ4	UPI0002C86A0D	-	-	-	-
rs312746823	1:66738285-66738285	G	upstream_gene_variant	MODIFIER	-	ENSGALG00000026487	Transcript	ENSGALT00000037400	protein_coding	-	-	-	-	-	-	-	-	-	rs312746823	2461	-1	-	-	YES	-	-	ENSGALP00000036607	-	E1C0T8	UPI0002C867DD	-	-	-	-
rs317539112	1:66739719-66739719	C	upstream_gene_variant	MODIFIER	-	ENSGALG00000026487	Transcript	ENSGALT00000037400	protein_coding	-	-	-	-	-	-	-	-	-	rs317539112	3895	-1	-	-	YES	-	-	ENSGALP00000036607	-	E1C0T8	UPI0002C867DD	-	-	-	-
rs317525285	1:66971254-66971254	T	upstream_gene_variant	MODIFIER	-	ENSGALG00000013226	Transcript	ENSGALT00000021604	protein_coding	-	-	-	-	-	-	-	-	-	rs317525285	3830	1	-	-	YES	-	-	ENSGALP00000021571	-	E1BZH2	UPI0002C86894	-	-	-	-
rs312331850	1:67002720-67002720	G	upstream_gene_variant	MODIFIER	CMAS	ENSGALG00000013229	Transcript	ENSGALT00000021607	protein_coding	-	-	-	-	-	-	-	-	-	rs312331850	1657	-1	HGNC	HGNC:18290	YES	-	-	ENSGALP00000021574	-	F1NLQ2	UPI000044733D	-	-	-	-
rs316188225	1:67268747-67268747	G	upstream_gene_variant	MODIFIER	SPX	ENSGALG00000013273	Transcript	ENSGALT00000021682	protein_coding	-	-	-	-	-	-	-	-	-	rs316188225	1893	-1	HGNC	HGNC:28139	YES	-	-	ENSGALP00000021648	-	F1NJK7	UPI000060E2C4	-	-	-	-
rs313284069	1:67333508-67333508	G	upstream_gene_variant	MODIFIER	CASC1	ENSGALG00000014030	Transcript	ENSGALT00000022723	protein_coding	-	-	-	-	-	-	-	-	-	rs313284069	2046	-1	HGNC	HGNC:29599	YES	-	-	ENSGALP00000022683	-	F1P406	UPI0002C88158	-	-	-	-
