# Supplementary material for: Genetic architecture dissection by genome-wide association analysis reveals avian eggshell ultrastructure traits
Source: Sci Rep. 2016 Jul 26;6:28836. doi: 10.1038/srep28836 (PMC4960555; doi:10.1038/srep28836)
Supplement: Supplementary Dataset 5 [file srep28836-s6.xls]

## Sheet: Supplementary Table 5
Supplementary Table 5: Annotation of significant SNPs associated with MT
Uploaded_variation	Location	Allele	Consequence	IMPACT	SYMBOL	Gene	Feature_type	Feature	BIOTYPE	EXON	INTRON	HGVSc	HGVSp	cDNA_position	CDS_position	Protein_position	Amino_acids	Codons	Existing_variation	DISTANCE	STRAND	SYMBOL_SOURCE	HGNC_ID	CANONICAL	TSL	CCDS	ENSP	SWISSPROT	TREMBL	UNIPARC	SIFT	DOMAINS	CLIN_SIG	SOMATIC
rs314546938	9:4863515-4863515	C	downstream_gene_variant	MODIFIER	ITM2C	ENSGALG00000005539	Transcript	ENSGALT00000008885	protein_coding	-	-	-	-	-	-	-	-	-	rs314546938	3069	-1	EntrezGene	-	YES	-	-	ENSGALP00000008871	-	F1NRF2	UPI0000448AC9	-	-	-	-
