# Supplementary material for: Genetic architecture dissection by genome-wide association analysis reveals avian eggshell ultrastructure traits
Source: Sci Rep. 2016 Jul 26;6:28836. doi: 10.1038/srep28836 (PMC4960555; doi:10.1038/srep28836)
Supplement: Supplementary Dataset 6 [file srep28836-s7.xls]

## Sheet: Supplementary Table 6
Supplementary Table 6: Annotation of significant SNPs associated with MD
Uploaded_variation	Location	Allele	Consequence	IMPACT	SYMBOL	Gene	Feature_type	Feature	BIOTYPE	EXON	INTRON	HGVSc	HGVSp	cDNA_position	CDS_position	Protein_position	Amino_acids	Codons	Existing_variation	DISTANCE	STRAND	SYMBOL_SOURCE	HGNC_ID	CANONICAL	TSL	CCDS	ENSP	SWISSPROT	TREMBL	UNIPARC	SIFT	DOMAINS	CLIN_SIG	SOMATIC
rs313959128	6:20618089-20618089	G	intergenic_variant	MODIFIER	-	-	-	-	-	-	-	-	-	-	-	-	-	-	rs313959128	-	-	-	-	-	-	-	-	-	-	-	-	-	-	-
rs313308902	6:21070589-21070589	C	downstream_gene_variant	MODIFIER	KNDC1	ENSGALG00000007007	Transcript	ENSGALT00000011341	protein_coding	-	-	-	-	-	-	-	-	-	rs313308902	3482	-1	HGNC	HGNC:29374	YES	-	-	ENSGALP00000011327	-	E1C9J1	UPI0002C87531	-	-	-	-
rs312480841	6:21089239-21089239	G	intron_variant	MODIFIER	KNDC1	ENSGALG00000007007	Transcript	ENSGALT00000011341	protein_coding	-	17/30	-	-	-	-	-	-	-	rs312480841	-	-1	HGNC	HGNC:29374	YES	-	-	ENSGALP00000011327	-	E1C9J1	UPI0002C87531	-	-	-	-
rs313241288	6:21108938-21108938	C	intron_variant	MODIFIER	KNDC1	ENSGALG00000007007	Transcript	ENSGALT00000011341	protein_coding	-	6/30	-	-	-	-	-	-	-	rs313241288	-	-1	HGNC	HGNC:29374	YES	-	-	ENSGALP00000011327	-	E1C9J1	UPI0002C87531	-	-	-	-
rs316153946	6:21110405-21110405	C	synonymous_variant	LOW	KNDC1	ENSGALG00000007007	Transcript	ENSGALT00000011341	protein_coding	6/31	-	-	-	1445	921	307	S	tcA/tcG	rs316153946	-	-1	HGNC	HGNC:29374	YES	-	-	ENSGALP00000011327	-	E1C9J1	UPI0002C87531	-	-	-	-
rs315154850	6:21116308-21116308	C	intron_variant	MODIFIER	KNDC1	ENSGALG00000007007	Transcript	ENSGALT00000011341	protein_coding	-	3/30	ENSGALT00000011341.4:c.349-3805A>G	-	-	-	-	-	-	rs315154850	-	-1	HGNC	HGNC:29374	YES	-	-	ENSGALP00000011327	-	E1C9J1	UPI0002C87531	-	-	-	-
rs317689965	6:21151864-21151864	G	intergenic_variant	MODIFIER	-	-	-	-	-	-	-	-	-	-	-	-	-	-	rs317689965	-	-	-	-	-	-	-	-	-	-	-	-	-	-	-
rs312351030	6:21163049-21163049	C	intergenic_variant	MODIFIER	-	-	-	-	-	-	-	-	-	-	-	-	-	-	rs312351030	-	-	-	-	-	-	-	-	-	-	-	-	-	-	-
rs313657444	6:21203046-21203046	C	intron_variant	MODIFIER	GPR123(ADGRA1)	ENSGALG00000007045	Transcript	ENSGALT00000011413	protein_coding	-	18/19	ENSGALT00000011413.4:c.2330+11604A>G	-	-	-	-	-	-	rs313657444	-	-1	HGNC	HGNC:13838	YES	-	-	ENSGALP00000011399	-	F1NG90	UPI0002C87EA8	-	-	-	-
rs314686593	6:21412536-21412536	C	intergenic_variant	MODIFIER	-	-	-	-	-	-	-	-	-	-	-	-	-	-	rs314686593	-	-	-	-	-	-	-	-	-	-	-	-	-	-	-
