# Supplementary material for: Genetic architecture dissection by genome-wide association analysis reveals avian eggshell ultrastructure traits
Source: Sci Rep. 2016 Jul 26;6:28836. doi: 10.1038/srep28836 (PMC4960555; doi:10.1038/srep28836)
Supplement: Supplementary Dataset 7 [file srep28836-s8.xls]

## Sheet: Supplementary Table 7
Supplementary Table 7: Annotation of candidate genes affecting EST
Ensembl Gene ID	Chromosome Name	Gene Start (bp)	Gene End (bp)	Associated Gene Name	Description	GO Term Accession	GO Term Name	GO Term Definition	GO Term Evidence Code	GO domain
ENSGALG00000012975	1	60139733	60238559	IQSEC3	IQ motif and Sec7 domain 3	GO:0003674	molecular_function	"Elemental activities, such as catalysis or binding, describing the actions of a gene product at the molecular level. A given gene product may exhibit one or more molecular functions." [GOC:go_curators]	IEA	molecular_function
ENSGALG00000012975	1	60139733	60238559	IQSEC3	IQ motif and Sec7 domain 3	GO:0005515	protein binding	"Interacting selectively and non-covalently with any protein or protein complex (a complex of two or more proteins that may include other nonprotein molecules)." [GOC:go_curators]	IEA	molecular_function
ENSGALG00000012975	1	60139733	60238559	IQSEC3	IQ motif and Sec7 domain 3	GO:0043547	positive regulation of GTPase activity	"Any process that activates or increases the activity of a GTPase." [GOC:jl, GOC:mah]	IEA	biological_process
ENSGALG00000012975	1	60139733	60238559	IQSEC3	IQ motif and Sec7 domain 3	GO:0008150	biological_process	"Any process specifically pertinent to the functioning of integrated living units: cells, tissues, organs, and organisms. A process is a collection of molecular events with a defined beginning and end." [GOC:go_curators, GOC:isa_complete]	IEA	biological_process
ENSGALG00000012975	1	60139733	60238559	IQSEC3	IQ motif and Sec7 domain 3	GO:0032012	regulation of ARF protein signal transduction	"Any process that modulates the frequency, rate or extent of ARF protein signal transduction." [GOC:mah]	IEA	biological_process
ENSGALG00000012975	1	60139733	60238559	IQSEC3	IQ motif and Sec7 domain 3	GO:0005086	ARF guanyl-nucleotide exchange factor activity	"Stimulates the exchange of guanyl nucleotides associated with the GTPase ARF. Under normal cellular physiological conditions, the concentration of GTP is higher than that of GDP, favoring the replacement of GDP by GTP in association with the GTPase." [GOC:mah]	IEA	molecular_function
ENSGALG00000012975	1	60139733	60238559	IQSEC3	IQ motif and Sec7 domain 3	GO:0060077	inhibitory synapse	"A synapse in which an action potential in the presynaptic cell reduces the probability of an action potential occurring in the postsynaptic cell." [GOC:dph, GOC:ef]	IEA	cellular_component
ENSGALG00000012975	1	60139733	60238559	IQSEC3	IQ motif and Sec7 domain 3	GO:0045211	postsynaptic membrane	"A specialized area of membrane facing the presynaptic membrane on the tip of the nerve ending and separated from it by a minute cleft (the synaptic cleft). Neurotransmitters across the synaptic cleft and transmit the signal to the postsynaptic membrane." [ISBN:0198506732]	IEA	cellular_component
ENSGALG00000012992	1	60573792	60671286	WNK1	WNK lysine deficient protein kinase 1	GO:0006464	cellular protein modification process	"The covalent alteration of one or more amino acids occurring in proteins, peptides and nascent polypeptides (co-translational, post-translational modifications) occurring at the level of an individual cell. Includes the modification of charged tRNAs that are destined to occur in a protein (pre-translation modification)." [GOC:go_curators]	IEA	biological_process
ENSGALG00000012992	1	60573792	60671286	WNK1	WNK lysine deficient protein kinase 1	GO:0016301	kinase activity	"Catalysis of the transfer of a phosphate group, usually from ATP, to a substrate molecule." [ISBN:0198506732]	IEA	molecular_function
ENSGALG00000012992	1	60573792	60671286	WNK1	WNK lysine deficient protein kinase 1	GO:0043167	ion binding	"Interacting selectively and non-covalently with ions, charged atoms or groups of atoms." [GOC:jl]	IEA	molecular_function
ENSGALG00000012992	1	60573792	60671286	WNK1	WNK lysine deficient protein kinase 1	GO:0003674	molecular_function	"Elemental activities, such as catalysis or binding, describing the actions of a gene product at the molecular level. A given gene product may exhibit one or more molecular functions." [GOC:go_curators]	IEA	molecular_function
ENSGALG00000012992	1	60573792	60671286	WNK1	WNK lysine deficient protein kinase 1	GO:0004713	protein tyrosine kinase activity	"Catalysis of the reaction: ATP + a protein tyrosine = ADP + protein tyrosine phosphate." [EC:2.7.10]	IEA	molecular_function
ENSGALG00000012992	1	60573792	60671286	WNK1	WNK lysine deficient protein kinase 1	GO:0016772	transferase activity, transferring phosphorus-containing groups	"Catalysis of the transfer of a phosphorus-containing group from one compound (donor) to another (acceptor)." [GOC:jl, ISBN:0198506732]	IEA	molecular_function
ENSGALG00000012992	1	60573792	60671286	WNK1	WNK lysine deficient protein kinase 1	GO:0006468	protein phosphorylation	"The process of introducing a phosphate group on to a protein." [GOC:hb]	IEA	biological_process
ENSGALG00000012992	1	60573792	60671286	WNK1	WNK lysine deficient protein kinase 1	GO:0008150	biological_process	"Any process specifically pertinent to the functioning of integrated living units: cells, tissues, organs, and organisms. A process is a collection of molecular events with a defined beginning and end." [GOC:go_curators, GOC:isa_complete]	IEA	biological_process
ENSGALG00000012992	1	60573792	60671286	WNK1	WNK lysine deficient protein kinase 1	GO:0005524	ATP binding	"Interacting selectively and non-covalently with ATP, adenosine 5'-triphosphate, a universally important coenzyme and enzyme regulator." [ISBN:0198506732]	IEA	molecular_function
ENSGALG00000012992	1	60573792	60671286	WNK1	WNK lysine deficient protein kinase 1	GO:0004674	protein serine/threonine kinase activity	"Catalysis of the reactions: ATP + protein serine = ADP + protein serine phosphate, and ATP + protein threonine = ADP + protein threonine phosphate." [GOC:bf]	IEA	molecular_function
ENSGALG00000012992	1	60573792	60671286	WNK1	WNK lysine deficient protein kinase 1	GO:0004672	protein kinase activity	"Catalysis of the phosphorylation of an amino acid residue in a protein, usually according to the reaction: a protein + ATP = a phosphoprotein + ADP." [MetaCyc:PROTEIN-KINASE-RXN]	IEA	molecular_function
ENSGALG00000012992	1	60573792	60671286	WNK1	WNK lysine deficient protein kinase 1	GO:0050794	regulation of cellular process	"Any process that modulates the frequency, rate or extent of a cellular process, any of those that are carried out at the cellular level, but are not necessarily restricted to a single cell. For example, cell communication occurs among more than one cell, but occurs at the cellular level." [GOC:go_curators]	IEA	biological_process
ENSGALG00000012992	1	60573792	60671286	WNK1	WNK lysine deficient protein kinase 1	GO:0090188	negative regulation of pancreatic juice secretion	"Any process that decreases the rate, frequency or extent of pancreatic juice secretion, the regulated release of pancreatic juice by the exocrine pancreas into the upper part of the intestine." [GOC:BHF, GOC:dph, GOC:tb]	IEA	biological_process
ENSGALG00000012992	1	60573792	60671286	WNK1	WNK lysine deficient protein kinase 1	GO:0003084	positive regulation of systemic arterial blood pressure	"The process that increases the force with which blood travels through the systemic arterial circulatory system." [GOC:mtg_cardio]	IEA	biological_process
ENSGALG00000012992	1	60573792	60671286	WNK1	WNK lysine deficient protein kinase 1	GO:0006811	ion transport	"The directed movement of charged atoms or small charged molecules into, out of or within a cell, or between cells, by means of some agent such as a transporter or pore." [GOC:ai]	IEA	biological_process
ENSGALG00000012992	1	60573792	60671286	WNK1	WNK lysine deficient protein kinase 1	GO:0005515	protein binding	"Interacting selectively and non-covalently with any protein or protein complex (a complex of two or more proteins that may include other nonprotein molecules)." [GOC:go_curators]	IEA	molecular_function
ENSGALG00000012993	1	60671664	60684637	RAD52	DNA repair protein RAD52 homolog isoform 2	GO:0034599	cellular response to oxidative stress	"Any process that results in a change in state or activity of a cell (in terms of movement, secretion, enzyme production, gene expression, etc.) as a result of oxidative stress, a state often resulting from exposure to high levels of reactive oxygen species, e.g. superoxide anions, hydrogen peroxide (H2O2), and hydroxyl radicals." [GOC:mah]	IEA	biological_process
ENSGALG00000012993	1	60671664	60684637	RAD52	DNA repair protein RAD52 homolog isoform 2	GO:0000724	double-strand break repair via homologous recombination	"The error-free repair of a double-strand break in DNA in which the broken DNA molecule is repaired using homologous sequences. A strand in the broken DNA searches for a homologous region in an intact chromosome to serve as the template for DNA synthesis. The restoration of two intact DNA molecules results in the exchange, reciprocal or nonreciprocal, of genetic material between the intact DNA mo…	IEA	biological_process
ENSGALG00000012993	1	60671664	60684637	RAD52	DNA repair protein RAD52 homolog isoform 2	GO:0006281	DNA repair	"The process of restoring DNA after damage. Genomes are subject to damage by chemical and physical agents in the environment (e.g. UV and ionizing radiations, chemical mutagens, fungal and bacterial toxins, etc.) and by free radicals or alkylating agents endogenously generated in metabolism. DNA is also damaged because of errors during its replication. A variety of different DNA repair pathways h…	IEA	biological_process
ENSGALG00000012993	1	60671664	60684637	RAD52	DNA repair protein RAD52 homolog isoform 2	GO:0006310	DNA recombination	"Any process in which a new genotype is formed by reassortment of genes resulting in gene combinations different from those that were present in the parents. In eukaryotes genetic recombination can occur by chromosome assortment, intrachromosomal recombination, or nonreciprocal interchromosomal recombination. Intrachromosomal recombination occurs by crossing over. In bacteria it may occur by gene…	IEA	biological_process
ENSGALG00000012993	1	60671664	60684637	RAD52	DNA repair protein RAD52 homolog isoform 2	GO:0034641	cellular nitrogen compound metabolic process	"The chemical reactions and pathways involving various organic and inorganic nitrogenous compounds, as carried out by individual cells." [GOC:mah]	IEA	biological_process
ENSGALG00000012993	1	60671664	60684637	RAD52	DNA repair protein RAD52 homolog isoform 2	GO:0006950	response to stress	"Any process that results in a change in state or activity of a cell or an organism (in terms of movement, secretion, enzyme production, gene expression, etc.) as a result of a disturbance in organismal or cellular homeostasis, usually, but not necessarily, exogenous (e.g. temperature, humidity, ionizing radiation)." [GOC:mah]	IEA	biological_process
ENSGALG00000012993	1	60671664	60684637	RAD52	DNA repair protein RAD52 homolog isoform 2	GO:0006259	DNA metabolic process	"Any cellular metabolic process involving deoxyribonucleic acid. This is one of the two main types of nucleic acid, consisting of a long, unbranched macromolecule formed from one, or more commonly, two, strands of linked deoxyribonucleotides." [ISBN:0198506732]	IEA	biological_process
ENSGALG00000012993	1	60671664	60684637	RAD52	DNA repair protein RAD52 homolog isoform 2	GO:0008150	biological_process	"Any process specifically pertinent to the functioning of integrated living units: cells, tissues, organs, and organisms. A process is a collection of molecular events with a defined beginning and end." [GOC:go_curators, GOC:isa_complete]	IEA	biological_process
ENSGALG00000012993	1	60671664	60684637	RAD52	DNA repair protein RAD52 homolog isoform 2	GO:0010792	DNA double-strand break processing involved in repair via single-strand annealing	"The 5' to 3' exonucleolytic resection of the DNA at the site of the break to form a 3' single-strand DNA overhang that results in the repair of a double strand break via single-strand annealing." [GOC:dph, GOC:tb]	IEA	biological_process
ENSGALG00000012993	1	60671664	60684637	RAD52	DNA repair protein RAD52 homolog isoform 2	GO:2000819	regulation of nucleotide-excision repair	"Any process that modulates the frequency, rate or extent of nucleotide-excision repair." [GOC:jp, PMID:18836076]	IEA	biological_process
ENSGALG00000012993	1	60671664	60684637	RAD52	DNA repair protein RAD52 homolog isoform 2	GO:0005515	protein binding	"Interacting selectively and non-covalently with any protein or protein complex (a complex of two or more proteins that may include other nonprotein molecules)." [GOC:go_curators]	IEA	molecular_function
ENSGALG00000012993	1	60671664	60684637	RAD52	DNA repair protein RAD52 homolog isoform 2	GO:0042802	identical protein binding	"Interacting selectively and non-covalently with an identical protein or proteins." [GOC:jl]	IEA	molecular_function
ENSGALG00000012993	1	60671664	60684637	RAD52	DNA repair protein RAD52 homolog isoform 2	GO:0003677	DNA binding	"Any molecular function by which a gene product interacts selectively and non-covalently with DNA (deoxyribonucleic acid)." [GOC:dph, GOC:jl, GOC:tb, GOC:vw]	IEA	molecular_function
ENSGALG00000012994	1	60698479	60974728	ERC1	ELKS/RAB6-interacting/CAST family member 1	GO:0042147	retrograde transport, endosome to Golgi	"The directed movement of membrane-bounded vesicles from endosomes back to the trans-Golgi network where they are recycled for further rounds of transport." [GOC:jl, PMID:10873832, PMID:16936697]	IEA	biological_process
ENSGALG00000012994	1	60698479	60974728	ERC1	ELKS/RAB6-interacting/CAST family member 1	GO:0017137	Rab GTPase binding	"Interacting selectively and non-covalently with Rab protein, any member of the Rab subfamily of the Ras superfamily of monomeric GTPases." [GOC:mah]	IEA	molecular_function
ENSGALG00000012994	1	60698479	60974728	ERC1	ELKS/RAB6-interacting/CAST family member 1	GO:0045202	synapse	"The junction between a nerve fiber of one neuron and another neuron or muscle fiber or glial cell; the site of interneuronal communication. As the nerve fiber approaches the synapse it enlarges into a specialized structure, the presynaptic nerve ending, which contains mitochondria and synaptic vesicles. At the tip of the nerve ending is the presynaptic membrane; facing it, and separated from it …	IEA	cellular_component
ENSGALG00000012994	1	60698479	60974728	ERC1	ELKS/RAB6-interacting/CAST family member 1	GO:0005515	protein binding	"Interacting selectively and non-covalently with any protein or protein complex (a complex of two or more proteins that may include other nonprotein molecules)." [GOC:go_curators]	IEA	molecular_function
ENSGALG00000012994	1	60698479	60974728	ERC1	ELKS/RAB6-interacting/CAST family member 1	GO:0005737	cytoplasm	"All of the contents of a cell excluding the plasma membrane and nucleus, but including other subcellular structures." [ISBN:0198547684]	IEA	cellular_component
ENSGALG00000012994	1	60698479	60974728	ERC1	ELKS/RAB6-interacting/CAST family member 1	GO:0016192	vesicle-mediated transport	"A cellular transport process in which transported substances are moved in membrane-bounded vesicles; transported substances are enclosed in the vesicle lumen or located in the vesicle membrane. The process begins with a step that directs a substance to the forming vesicle, and includes vesicle budding and coating. Vesicles are then targeted to, and fuse with, an acceptor membrane." [GOC:ai, GOC:…	IEA	biological_process
ENSGALG00000012994	1	60698479	60974728	ERC1	ELKS/RAB6-interacting/CAST family member 1	GO:0006810	transport	"The directed movement of substances (such as macromolecules, small molecules, ions) into, out of or within a cell, or between cells, or within a multicellular organism by means of some agent such as a transporter or pore." [GOC:dph, GOC:jl, GOC:mah]	IEA	biological_process
ENSGALG00000012994	1	60698479	60974728	ERC1	ELKS/RAB6-interacting/CAST family member 1	GO:0005575	cellular_component	"The part of a cell or its extracellular environment in which a gene product is located. A gene product may be located in one or more parts of a cell and its location may be as specific as a particular macromolecular complex, that is, a stable, persistent association of macromolecules that function together." [GOC:go_curators, NIF_Subcellular:sao-1337158144]	IEA	cellular_component
ENSGALG00000012994	1	60698479	60974728	ERC1	ELKS/RAB6-interacting/CAST family member 1	GO:0008150	biological_process	"Any process specifically pertinent to the functioning of integrated living units: cells, tissues, organs, and organisms. A process is a collection of molecular events with a defined beginning and end." [GOC:go_curators, GOC:isa_complete]	IEA	biological_process
ENSGALG00000012994	1	60698479	60974728	ERC1	ELKS/RAB6-interacting/CAST family member 1	GO:0048786	presynaptic active zone	"A specialized region of the plasma membrane and cell cortex of a presynaptic neuron; encompasses a region of the plasma membrane where synaptic vesicles dock and fuse, and a specialized cortical cytoskeletal matrix." [GOC:dh, GOC:dl, GOC:ef, GOC:jid, GOC:pr, PMID:3152289]	IEA	cellular_component
ENSGALG00000012994	1	60698479	60974728	ERC1	ELKS/RAB6-interacting/CAST family member 1	GO:0016020	membrane	"Double layer of lipid molecules that encloses all cells, and, in eukaryotes, many organelles; may be a single or double lipid bilayer; also includes associated proteins." [GOC:mah, ISBN:0815316194]	IEA	cellular_component
ENSGALG00000012994	1	60698479	60974728	ERC1	ELKS/RAB6-interacting/CAST family member 1	GO:0007252	I-kappaB phosphorylation	"The process of introducing a phosphate group into an inhibitor of kappa B (I-kappaB) protein. Phosphorylation of I-kappaB targets I-kappaB for ubiquitination and proteasomal degradation, thus releasing bound NF-kappaB dimers, which can translocate to the nucleus to bind DNA and regulate transcription." [GOC:bf, GOC:jl, PMID:21772278, PMID:7594468]	IEA	biological_process
ENSGALG00000012994	1	60698479	60974728	ERC1	ELKS/RAB6-interacting/CAST family member 1	GO:0008385	IkappaB kinase complex	"A trimeric protein complex that phosphorylates inhibitory-kappaB (I-kappaB) proteins. The complex is composed of two kinase subunits (alpha and beta) and a regulatory gamma subunit (also called NEMO). In a resting state, NF-kappaB dimers are bound to inhibitory IKB proteins, sequestering NF-kappaB in the cytoplasm. Phosphorylation of I-kappaB targets I-kappaB for ubiquitination and proteasomal d…	IEA	cellular_component
ENSGALG00000012998	1	61044205	61059847	WNT5B	protein Wnt-5b precursor	GO:0045600	positive regulation of fat cell differentiation	"Any process that activates or increases the frequency, rate or extent of adipocyte differentiation." [GOC:go_curators]	IEA	biological_process
ENSGALG00000012998	1	61044205	61059847	WNT5B	protein Wnt-5b precursor	GO:0090090	negative regulation of canonical Wnt signaling pathway	"Any process that decreases the rate, frequency, or extent of the Wnt signaling pathway through beta-catenin, the series of molecular signals initiated by binding of a Wnt protein to a frizzled family receptor on the surface of the target cell, followed by propagation of the signal via beta-catenin, and ending with a change in transcription of target genes." [GOC:dph, GOC:tb]	IEA	biological_process
ENSGALG00000012998	1	61044205	61059847	WNT5B	protein Wnt-5b precursor	GO:0005578	proteinaceous extracellular matrix	"A layer consisting mainly of proteins (especially collagen) and glycosaminoglycans (mostly as proteoglycans) that forms a sheet underlying or overlying cells such as endothelial and epithelial cells. The proteins are secreted by cells in the vicinity. An example of this component is found in Mus musculus." [GOC:mtg_sensu, ISBN:0198547684]	IEA	cellular_component
ENSGALG00000012998	1	61044205	61059847	WNT5B	protein Wnt-5b precursor	GO:0009986	cell surface	"The external part of the cell wall and/or plasma membrane." [GOC:jl, GOC:mtg_sensu, GOC:sm]	IEA	cellular_component
ENSGALG00000012998	1	61044205	61059847	WNT5B	protein Wnt-5b precursor	GO:0007165	signal transduction	"The cellular process in which a signal is conveyed to trigger a change in the activity or state of a cell. Signal transduction begins with reception of a signal (e.g. a ligand binding to a receptor or receptor activation by a stimulus such as light), or for signal transduction in the absence of ligand, signal-withdrawal or the activity of a constitutively active receptor. Signal transduction end…	IEA	biological_process
ENSGALG00000012998	1	61044205	61059847	WNT5B	protein Wnt-5b precursor	GO:0005575	cellular_component	"The part of a cell or its extracellular environment in which a gene product is located. A gene product may be located in one or more parts of a cell and its location may be as specific as a particular macromolecular complex, that is, a stable, persistent association of macromolecules that function together." [GOC:go_curators, NIF_Subcellular:sao-1337158144]	IEA	cellular_component
ENSGALG00000012998	1	61044205	61059847	WNT5B	protein Wnt-5b precursor	GO:0003674	molecular_function	"Elemental activities, such as catalysis or binding, describing the actions of a gene product at the molecular level. A given gene product may exhibit one or more molecular functions." [GOC:go_curators]	IEA	molecular_function
ENSGALG00000012998	1	61044205	61059847	WNT5B	protein Wnt-5b precursor	GO:0007275	multicellular organismal development	"The biological process whose specific outcome is the progression of a multicellular organism over time from an initial condition (e.g. a zygote or a young adult) to a later condition (e.g. a multicellular animal or an aged adult)." [GOC:dph, GOC:ems, GOC:isa_complete, GOC:tb]	IEA	biological_process
ENSGALG00000012998	1	61044205	61059847	WNT5B	protein Wnt-5b precursor	GO:0005576	extracellular region	"The space external to the outermost structure of a cell. For cells without external protective or external encapsulating structures this refers to space outside of the plasma membrane. This term covers the host cell environment outside an intracellular parasite." [GOC:go_curators]	IEA	cellular_component
ENSGALG00000012998	1	61044205	61059847	WNT5B	protein Wnt-5b precursor	GO:0016055	Wnt signaling pathway	"The series of molecular signals initiated by binding of a Wnt protein to a frizzled family receptor on the surface of the target cell and ending with a change in cell state." [GOC:dph, GOC:go_curators, PMID:11532397]	IEA	biological_process
ENSGALG00000012998	1	61044205	61059847	WNT5B	protein Wnt-5b precursor	GO:0005102	receptor binding	"Interacting selectively and non-covalently with one or more specific sites on a receptor molecule, a macromolecule that undergoes combination with a hormone, neurotransmitter, drug or intracellular messenger to initiate a change in cell function." [GOC:bf, GOC:ceb, ISBN:0198506732]	IEA	molecular_function
ENSGALG00000012998	1	61044205	61059847	WNT5B	protein Wnt-5b precursor	GO:0005615	extracellular space	"That part of a multicellular organism outside the cells proper, usually taken to be outside the plasma membranes, and occupied by fluid." [ISBN:0198547684]	IBA	cellular_component
ENSGALG00000012998	1	61044205	61059847	WNT5B	protein Wnt-5b precursor	GO:0008150	biological_process	"Any process specifically pertinent to the functioning of integrated living units: cells, tissues, organs, and organisms. A process is a collection of molecular events with a defined beginning and end." [GOC:go_curators, GOC:isa_complete]	IEA	biological_process
ENSGALG00000012998	1	61044205	61059847	WNT5B	protein Wnt-5b precursor	GO:0005615	extracellular space	"That part of a multicellular organism outside the cells proper, usually taken to be outside the plasma membranes, and occupied by fluid." [ISBN:0198547684]	IEA	cellular_component
ENSGALG00000012998	1	61044205	61059847	WNT5B	protein Wnt-5b precursor	GO:0030154	cell differentiation	"The process in which relatively unspecialized cells, e.g. embryonic or regenerative cells, acquire specialized structural and/or functional features that characterize the cells, tissues, or organs of the mature organism or some other relatively stable phase of the organism's life history. Differentiation includes the processes involved in commitment of a cell to a specific fate and its subsequen…	IEA	biological_process
ENSGALG00000012998	1	61044205	61059847	WNT5B	protein Wnt-5b precursor	GO:0030182	neuron differentiation	"The process in which a relatively unspecialized cell acquires specialized features of a neuron." [GOC:mah]	IBA	biological_process
ENSGALG00000012998	1	61044205	61059847	WNT5B	protein Wnt-5b precursor	GO:0005109	frizzled binding	"Interacting selectively and non-covalently with the frizzled (fz) receptor." [GOC:ceb, PR:000001315]	IBA	molecular_function
ENSGALG00000012998	1	61044205	61059847	WNT5B	protein Wnt-5b precursor	GO:0045165	cell fate commitment	"The commitment of cells to specific cell fates and their capacity to differentiate into particular kinds of cells. Positional information is established through protein signals that emanate from a localized source within a cell (the initial one-cell zygote) or within a developmental field." [ISBN:0716731185]	IBA	biological_process
ENSGALG00000012998	1	61044205	61059847	WNT5B	protein Wnt-5b precursor	GO:0002062	chondrocyte differentiation	"The process in which a chondroblast acquires specialized structural and/or functional features of a chondrocyte. A chondrocyte is a polymorphic cell that forms cartilage." [GOC:dph]	IEA	biological_process
ENSGALG00000012998	1	61044205	61059847	WNT5B	protein Wnt-5b precursor	GO:0030335	positive regulation of cell migration	"Any process that activates or increases the frequency, rate or extent of cell migration." [GOC:go_curators]	IEA	biological_process
ENSGALG00000012998	1	61044205	61059847	WNT5B	protein Wnt-5b precursor	GO:0070062	extracellular exosome	"A membrane-bounded vesicle that is released into the extracellular region by fusion of the limiting endosomal membrane of a multivesicular body with the plasma membrane." [GOC:BHF, GOC:mah, PMID:15908444, PMID:17641064]	IEA	cellular_component
ENSGALG00000013000	1	61067944	61110429	ADIPOR2	adiponectin receptor protein 2	GO:0007165	signal transduction	"The cellular process in which a signal is conveyed to trigger a change in the activity or state of a cell. Signal transduction begins with reception of a signal (e.g. a ligand binding to a receptor or receptor activation by a stimulus such as light), or for signal transduction in the absence of ligand, signal-withdrawal or the activity of a constitutively active receptor. Signal transduction end…	IEA	biological_process
ENSGALG00000013000	1	61067944	61110429	ADIPOR2	adiponectin receptor protein 2	GO:0005575	cellular_component	"The part of a cell or its extracellular environment in which a gene product is located. A gene product may be located in one or more parts of a cell and its location may be as specific as a particular macromolecular complex, that is, a stable, persistent association of macromolecules that function together." [GOC:go_curators, NIF_Subcellular:sao-1337158144]	IEA	cellular_component
ENSGALG00000013000	1	61067944	61110429	ADIPOR2	adiponectin receptor protein 2	GO:0003674	molecular_function	"Elemental activities, such as catalysis or binding, describing the actions of a gene product at the molecular level. A given gene product may exhibit one or more molecular functions." [GOC:go_curators]	IEA	molecular_function
ENSGALG00000013000	1	61067944	61110429	ADIPOR2	adiponectin receptor protein 2	GO:0004872	receptor activity	"Combining with an extracellular or intracellular messenger to initiate a change in cell activity." [GOC:ceb, ISBN:0198506732]	ISS	molecular_function
ENSGALG00000013000	1	61067944	61110429	ADIPOR2	adiponectin receptor protein 2	GO:0005886	plasma membrane	"The membrane surrounding a cell that separates the cell from its external environment. It consists of a phospholipid bilayer and associated proteins." [ISBN:0716731363]	IBA	cellular_component
ENSGALG00000013000	1	61067944	61110429	ADIPOR2	adiponectin receptor protein 2	GO:0046982	protein heterodimerization activity	"Interacting selectively and non-covalently with a nonidentical protein to form a heterodimer." [GOC:ai]	ISS	molecular_function
ENSGALG00000013000	1	61067944	61110429	ADIPOR2	adiponectin receptor protein 2	GO:0008150	biological_process	"Any process specifically pertinent to the functioning of integrated living units: cells, tissues, organs, and organisms. A process is a collection of molecular events with a defined beginning and end." [GOC:go_curators, GOC:isa_complete]	IEA	biological_process
ENSGALG00000013000	1	61067944	61110429	ADIPOR2	adiponectin receptor protein 2	GO:0005886	plasma membrane	"The membrane surrounding a cell that separates the cell from its external environment. It consists of a phospholipid bilayer and associated proteins." [ISBN:0716731363]	IEA	cellular_component
ENSGALG00000013000	1	61067944	61110429	ADIPOR2	adiponectin receptor protein 2	GO:0042562	hormone binding	"Interacting selectively and non-covalently with any hormone, naturally occurring substances secreted by specialized cells that affect the metabolism or behavior of other cells possessing functional receptors for the hormone." [CHEBI:24621, GOC:jl]	IBA	molecular_function
ENSGALG00000013000	1	61067944	61110429	ADIPOR2	adiponectin receptor protein 2	GO:0033211	adiponectin-activated signaling pathway	"A series of molecular signals initiated by the binding of adiponectin to a receptor on the surface of a cell, and ending with regulation of a downstream cellular process, e.g. transcription." [GOC:mah, GOC:signaling, PMID:20536390]	IBA	biological_process
ENSGALG00000013000	1	61067944	61110429	ADIPOR2	adiponectin receptor protein 2	GO:0042802	identical protein binding	"Interacting selectively and non-covalently with an identical protein or proteins." [GOC:jl]	ISS	molecular_function
ENSGALG00000013000	1	61067944	61110429	ADIPOR2	adiponectin receptor protein 2	GO:0016021	integral component of membrane	"The component of a membrane consisting of gene products and protein complexes that have some part that penetrates at least one leaflet of the membrane bilayer. This component includes gene products that are buried in the bilayer with no exposure outside the bilayer." [GOC:dos, GOC:go_curators]	IEA	cellular_component
ENSGALG00000013000	1	61067944	61110429	ADIPOR2	adiponectin receptor protein 2	GO:0055100	adiponectin binding	"Interacting selectively and non-covalently with adiponectin, a protein hormone produced by adipose tissue that modulates a number of metabolic processes, including glucose regulation and fatty acid catabolism." [GOC:BHF, GOC:rl, PMID:15210937]	IEA	molecular_function
ENSGALG00000013000	1	61067944	61110429	ADIPOR2	adiponectin receptor protein 2	GO:0042802	identical protein binding	"Interacting selectively and non-covalently with an identical protein or proteins." [GOC:jl]	IEA	molecular_function
ENSGALG00000013000	1	61067944	61110429	ADIPOR2	adiponectin receptor protein 2	GO:0046982	protein heterodimerization activity	"Interacting selectively and non-covalently with a nonidentical protein to form a heterodimer." [GOC:ai]	IEA	molecular_function
ENSGALG00000013000	1	61067944	61110429	ADIPOR2	adiponectin receptor protein 2	GO:0004872	receptor activity	"Combining with an extracellular or intracellular messenger to initiate a change in cell activity." [GOC:ceb, ISBN:0198506732]	IEA	molecular_function
ENSGALG00000013000	1	61067944	61110429	ADIPOR2	adiponectin receptor protein 2	GO:0007165	signal transduction	"The cellular process in which a signal is conveyed to trigger a change in the activity or state of a cell. Signal transduction begins with reception of a signal (e.g. a ligand binding to a receptor or receptor activation by a stimulus such as light), or for signal transduction in the absence of ligand, signal-withdrawal or the activity of a constitutively active receptor. Signal transduction end…	IEA	biological_process
ENSGALG00000013000	1	61067944	61110429	ADIPOR2	adiponectin receptor protein 2	GO:0005575	cellular_component	"The part of a cell or its extracellular environment in which a gene product is located. A gene product may be located in one or more parts of a cell and its location may be as specific as a particular macromolecular complex, that is, a stable, persistent association of macromolecules that function together." [GOC:go_curators, NIF_Subcellular:sao-1337158144]	IEA	cellular_component
ENSGALG00000013000	1	61067944	61110429	ADIPOR2	adiponectin receptor protein 2	GO:0003674	molecular_function	"Elemental activities, such as catalysis or binding, describing the actions of a gene product at the molecular level. A given gene product may exhibit one or more molecular functions." [GOC:go_curators]	IEA	molecular_function
ENSGALG00000013000	1	61067944	61110429	ADIPOR2	adiponectin receptor protein 2	GO:0004872	receptor activity	"Combining with an extracellular or intracellular messenger to initiate a change in cell activity." [GOC:ceb, ISBN:0198506732]	ISS	molecular_function
ENSGALG00000013000	1	61067944	61110429	ADIPOR2	adiponectin receptor protein 2	GO:0005886	plasma membrane	"The membrane surrounding a cell that separates the cell from its external environment. It consists of a phospholipid bilayer and associated proteins." [ISBN:0716731363]	IBA	cellular_component
ENSGALG00000013000	1	61067944	61110429	ADIPOR2	adiponectin receptor protein 2	GO:0046982	protein heterodimerization activity	"Interacting selectively and non-covalently with a nonidentical protein to form a heterodimer." [GOC:ai]	ISS	molecular_function
ENSGALG00000013000	1	61067944	61110429	ADIPOR2	adiponectin receptor protein 2	GO:0008150	biological_process	"Any process specifically pertinent to the functioning of integrated living units: cells, tissues, organs, and organisms. A process is a collection of molecular events with a defined beginning and end." [GOC:go_curators, GOC:isa_complete]	IEA	biological_process
ENSGALG00000013000	1	61067944	61110429	ADIPOR2	adiponectin receptor protein 2	GO:0005886	plasma membrane	"The membrane surrounding a cell that separates the cell from its external environment. It consists of a phospholipid bilayer and associated proteins." [ISBN:0716731363]	IEA	cellular_component
ENSGALG00000013000	1	61067944	61110429	ADIPOR2	adiponectin receptor protein 2	GO:0042562	hormone binding	"Interacting selectively and non-covalently with any hormone, naturally occurring substances secreted by specialized cells that affect the metabolism or behavior of other cells possessing functional receptors for the hormone." [CHEBI:24621, GOC:jl]	IBA	molecular_function
ENSGALG00000013000	1	61067944	61110429	ADIPOR2	adiponectin receptor protein 2	GO:0033211	adiponectin-activated signaling pathway	"A series of molecular signals initiated by the binding of adiponectin to a receptor on the surface of a cell, and ending with regulation of a downstream cellular process, e.g. transcription." [GOC:mah, GOC:signaling, PMID:20536390]	IBA	biological_process
ENSGALG00000013000	1	61067944	61110429	ADIPOR2	adiponectin receptor protein 2	GO:0042802	identical protein binding	"Interacting selectively and non-covalently with an identical protein or proteins." [GOC:jl]	ISS	molecular_function
ENSGALG00000013000	1	61067944	61110429	ADIPOR2	adiponectin receptor protein 2	GO:0016021	integral component of membrane	"The component of a membrane consisting of gene products and protein complexes that have some part that penetrates at least one leaflet of the membrane bilayer. This component includes gene products that are buried in the bilayer with no exposure outside the bilayer." [GOC:dos, GOC:go_curators]	IEA	cellular_component
ENSGALG00000013007	1	61113933	61229536	CACNA2D4	calcium channel, voltage-dependent, alpha 2/delta subunit 4	GO:0050908	detection of light stimulus involved in visual perception	"The series of events involved in visual perception in which a light stimulus is received and converted into a molecular signal." [GOC:ai, GOC:dos]	IEA	biological_process
ENSGALG00000013007	1	61113933	61229536	CACNA2D4	calcium channel, voltage-dependent, alpha 2/delta subunit 4	GO:0005245	voltage-gated calcium channel activity	"Catalysis of the transmembrane transfer of a calcium ion by a voltage-gated channel. A voltage-gated channel is a channel whose open state is dependent on the voltage across the membrane in which it is embedded." [GOC:mtg_transport, GOC:tb, ISBN:0815340729]	IEA	molecular_function
ENSGALG00000013007	1	61113933	61229536	CACNA2D4	calcium channel, voltage-dependent, alpha 2/delta subunit 4	GO:0005891	voltage-gated calcium channel complex	"A protein complex that forms a transmembrane channel through which calcium ions may pass in response to changes in membrane potential." [GOC:mah]	IEA	cellular_component
ENSGALG00000013007	1	61113933	61229536	CACNA2D4	calcium channel, voltage-dependent, alpha 2/delta subunit 4	GO:0070588	calcium ion transmembrane transport	"A process in which a calcium ion is transported from one side of a membrane to the other by means of some agent such as a transporter or pore." [GOC:mah]	IEA	biological_process
ENSGALG00000013008	1	61121260	61123185	chunk-1	CHUNK-1 protein
ENSGALG00000013010	1	61241662	61287347	DCP1B	decapping mRNA 1B	GO:0005515	protein binding	"Interacting selectively and non-covalently with any protein or protein complex (a complex of two or more proteins that may include other nonprotein molecules)." [GOC:go_curators]	IEA	molecular_function
ENSGALG00000013010	1	61241662	61287347	DCP1B	decapping mRNA 1B	GO:0043231	intracellular membrane-bounded organelle	"Organized structure of distinctive morphology and function, bounded by a single or double lipid bilayer membrane and occurring within the cell. Includes the nucleus, mitochondria, plastids, vacuoles, and vesicles. Excludes the plasma membrane." [GOC:go_curators]	IEA	cellular_component
ENSGALG00000013010	1	61241662	61287347	DCP1B	decapping mRNA 1B	GO:0005737	cytoplasm	"All of the contents of a cell excluding the plasma membrane and nucleus, but including other subcellular structures." [ISBN:0198547684]	IEA	cellular_component
ENSGALG00000013010	1	61241662	61287347	DCP1B	decapping mRNA 1B	GO:0016020	membrane	"Double layer of lipid molecules that encloses all cells, and, in eukaryotes, many organelles; may be a single or double lipid bilayer; also includes associated proteins." [GOC:mah, ISBN:0815316194]	IEA	cellular_component
ENSGALG00000013010	1	61241662	61287347	DCP1B	decapping mRNA 1B	GO:0000932	cytoplasmic mRNA processing body	"A focus in the cytoplasm where mRNAs may become inactivated by decapping or some other mechanism. mRNA processing and binding proteins are localized to these foci." [GOC:clt, PMID:12730603]	IEA	cellular_component
ENSGALG00000013022	1	61319415	61742926	CACNA1C	calcium channel, voltage-dependent, L type, alpha 1C subunit	GO:0006810	transport	"The directed movement of substances (such as macromolecules, small molecules, ions) into, out of or within a cell, or between cells, or within a multicellular organism by means of some agent such as a transporter or pore." [GOC:dph, GOC:jl, GOC:mah]	IEA	biological_process
ENSGALG00000013022	1	61319415	61742926	CACNA1C	calcium channel, voltage-dependent, L type, alpha 1C subunit	GO:0043234	protein complex	"Any macromolecular complex composed (only) of two or more polypeptide subunits along with any covalently attached molecules (such as lipid anchors or oligosaccharide) or non-protein prosthetic groups (such as nucleotides or metal ions). Prosthetic group in this context refers to a tightly bound cofactor. The component polypeptide subunits may be identical." [GOC:go_curators]	IEA	cellular_component
ENSGALG00000013022	1	61319415	61742926	CACNA1C	calcium channel, voltage-dependent, L type, alpha 1C subunit	GO:0005575	cellular_component	"The part of a cell or its extracellular environment in which a gene product is located. A gene product may be located in one or more parts of a cell and its location may be as specific as a particular macromolecular complex, that is, a stable, persistent association of macromolecules that function together." [GOC:go_curators, NIF_Subcellular:sao-1337158144]	IEA	cellular_component
ENSGALG00000013022	1	61319415	61742926	CACNA1C	calcium channel, voltage-dependent, L type, alpha 1C subunit	GO:0003674	molecular_function	"Elemental activities, such as catalysis or binding, describing the actions of a gene product at the molecular level. A given gene product may exhibit one or more molecular functions." [GOC:go_curators]	IEA	molecular_function
ENSGALG00000013022	1	61319415	61742926	CACNA1C	calcium channel, voltage-dependent, L type, alpha 1C subunit	GO:0055085	transmembrane transport	"The process in which a solute is transported from one side of a membrane to the other." [GOC:dph, GOC:jid]	IEA	biological_process
ENSGALG00000013022	1	61319415	61742926	CACNA1C	calcium channel, voltage-dependent, L type, alpha 1C subunit	GO:0006811	ion transport	"The directed movement of charged atoms or small charged molecules into, out of or within a cell, or between cells, by means of some agent such as a transporter or pore." [GOC:ai]	IEA	biological_process
ENSGALG00000013022	1	61319415	61742926	CACNA1C	calcium channel, voltage-dependent, L type, alpha 1C subunit	GO:0005216	ion channel activity	"Catalysis of facilitated diffusion of an ion (by an energy-independent process) by passage through a transmembrane aqueous pore or channel without evidence for a carrier-mediated mechanism." [GOC:cy, GOC:mtg_transport, ISBN:0815340729]	IEA	molecular_function
ENSGALG00000013022	1	61319415	61742926	CACNA1C	calcium channel, voltage-dependent, L type, alpha 1C subunit	GO:0070588	calcium ion transmembrane transport	"A process in which a calcium ion is transported from one side of a membrane to the other by means of some agent such as a transporter or pore." [GOC:mah]	IEA	biological_process
ENSGALG00000013022	1	61319415	61742926	CACNA1C	calcium channel, voltage-dependent, L type, alpha 1C subunit	GO:0005891	voltage-gated calcium channel complex	"A protein complex that forms a transmembrane channel through which calcium ions may pass in response to changes in membrane potential." [GOC:mah]	IEA	cellular_component
ENSGALG00000013022	1	61319415	61742926	CACNA1C	calcium channel, voltage-dependent, L type, alpha 1C subunit	GO:0005245	voltage-gated calcium channel activity	"Catalysis of the transmembrane transfer of a calcium ion by a voltage-gated channel. A voltage-gated channel is a channel whose open state is dependent on the voltage across the membrane in which it is embedded." [GOC:mtg_transport, GOC:tb, ISBN:0815340729]	IEA	molecular_function
ENSGALG00000013022	1	61319415	61742926	CACNA1C	calcium channel, voltage-dependent, L type, alpha 1C subunit	GO:0006816	calcium ion transport	"The directed movement of calcium (Ca) ions into, out of or within a cell, or between cells, by means of some agent such as a transporter or pore." [GOC:ai]	IEA	biological_process
ENSGALG00000013022	1	61319415	61742926	CACNA1C	calcium channel, voltage-dependent, L type, alpha 1C subunit	GO:0005262	calcium channel activity	"Catalysis of facilitated diffusion of a calcium ion (by an energy-independent process) involving passage through a transmembrane aqueous pore or channel without evidence for a carrier-mediated mechanism." [GOC:mtg_transport, GOC:pr, ISBN:0815340729]	IEA	molecular_function
ENSGALG00000013022	1	61319415	61742926	CACNA1C	calcium channel, voltage-dependent, L type, alpha 1C subunit	GO:0034765	regulation of ion transmembrane transport	"Any process that modulates the frequency, rate or extent of the directed movement of ions from one side of a membrane to the other." [GOC:mah]	IEA	biological_process
ENSGALG00000013022	1	61319415	61742926	CACNA1C	calcium channel, voltage-dependent, L type, alpha 1C subunit	GO:0005244	voltage-gated ion channel activity	"Catalysis of the transmembrane transfer of an ion by a voltage-gated channel. An ion is an atom or group of atoms carrying an electric charge by virtue of having gained or lost one or more electrons. A voltage-gated channel is a channel whose open state is dependent on the voltage across the membrane in which it is embedded." [GOC:mtg_transport, ISBN:0198506732, ISBN:0815340729]	IEA	molecular_function
ENSGALG00000013022	1	61319415	61742926	CACNA1C	calcium channel, voltage-dependent, L type, alpha 1C subunit	GO:0008150	biological_process	"Any process specifically pertinent to the functioning of integrated living units: cells, tissues, organs, and organisms. A process is a collection of molecular events with a defined beginning and end." [GOC:go_curators, GOC:isa_complete]	IEA	biological_process
ENSGALG00000013022	1	61319415	61742926	CACNA1C	calcium channel, voltage-dependent, L type, alpha 1C subunit	GO:0022857	transmembrane transporter activity	"Enables the transfer of a substance from one side of a membrane to the other." [GOC:mtg_transport, ISBN:0815340729]	IEA	molecular_function
ENSGALG00000013022	1	61319415	61742926	CACNA1C	calcium channel, voltage-dependent, L type, alpha 1C subunit	GO:0007204	positive regulation of cytosolic calcium ion concentration	"Any process that increases the concentration of calcium ions in the cytosol." [GOC:ai]	IEA	biological_process
ENSGALG00000013022	1	61319415	61742926	CACNA1C	calcium channel, voltage-dependent, L type, alpha 1C subunit	GO:0051393	alpha-actinin binding	"Interacting selectively and non-covalently with alpha-actinin, one of a family of proteins that cross-link F-actin as antiparallel homodimers. Alpha-actinin has a molecular mass of 93-103 KDa; at the N-terminus there are two calponin homology domains, at the C-terminus there are two EF-hands. These two domains are connected by the rod domain. This domain is formed by triple-helical spectrin repe…	IEA	molecular_function
ENSGALG00000013022	1	61319415	61742926	CACNA1C	calcium channel, voltage-dependent, L type, alpha 1C subunit	GO:0014069	postsynaptic density	"The postsynaptic density is a region that lies adjacent to the cytoplasmic face of the postsynaptic membrane at excitatory synapse. It forms a disc that consists of a range of proteins with different functions, some of which contact the cytoplasmic domains of ion channels in the postsynaptic membrane. The proteins making up the disc include receptors, and structural proteins linked to the actin …	IEA	cellular_component
ENSGALG00000013022	1	61319415	61742926	CACNA1C	calcium channel, voltage-dependent, L type, alpha 1C subunit	GO:0005516	calmodulin binding	"Interacting selectively and non-covalently with calmodulin, a calcium-binding protein with many roles, both in the calcium-bound and calcium-free states." [GOC:krc]	IEA	molecular_function
ENSGALG00000013022	1	61319415	61742926	CACNA1C	calcium channel, voltage-dependent, L type, alpha 1C subunit	GO:0005515	protein binding	"Interacting selectively and non-covalently with any protein or protein complex (a complex of two or more proteins that may include other nonprotein molecules)." [GOC:go_curators]	IEA	molecular_function
ENSGALG00000013022	1	61319415	61742926	CACNA1C	calcium channel, voltage-dependent, L type, alpha 1C subunit	GO:0005737	cytoplasm	"All of the contents of a cell excluding the plasma membrane and nucleus, but including other subcellular structures." [ISBN:0198547684]	IEA	cellular_component
ENSGALG00000013022	1	61319415	61742926	CACNA1C	calcium channel, voltage-dependent, L type, alpha 1C subunit	GO:0005886	plasma membrane	"The membrane surrounding a cell that separates the cell from its external environment. It consists of a phospholipid bilayer and associated proteins." [ISBN:0716731363]	IEA	cellular_component
ENSGALG00000013022	1	61319415	61742926	CACNA1C	calcium channel, voltage-dependent, L type, alpha 1C subunit	GO:0016021	integral component of membrane	"The component of a membrane consisting of gene products and protein complexes that have some part that penetrates at least one leaflet of the membrane bilayer. This component includes gene products that are buried in the bilayer with no exposure outside the bilayer." [GOC:dos, GOC:go_curators]	IEA	cellular_component
ENSGALG00000013022	1	61319415	61742926	CACNA1C	calcium channel, voltage-dependent, L type, alpha 1C subunit	GO:0016020	membrane	"Double layer of lipid molecules that encloses all cells, and, in eukaryotes, many organelles; may be a single or double lipid bilayer; also includes associated proteins." [GOC:mah, ISBN:0815316194]	IEA	cellular_component
ENSGALG00000013022	1	61319415	61742926	CACNA1C	calcium channel, voltage-dependent, L type, alpha 1C subunit	GO:0043198	dendritic shaft	"Cylindric portion of the dendrite, directly stemming from the perikaryon, and carrying the dendritic spines." [GOC:nln]	IEA	cellular_component
ENSGALG00000013022	1	61319415	61742926	CACNA1C	calcium channel, voltage-dependent, L type, alpha 1C subunit	GO:0043025	neuronal cell body	"The portion of a neuron that includes the nucleus, but excludes cell projections such as axons and dendrites." [GOC:go_curators]	IEA	cellular_component
ENSGALG00000013022	1	61319415	61742926	CACNA1C	calcium channel, voltage-dependent, L type, alpha 1C subunit	GO:0008542	visual learning	"Any process in an organism in which a change in behavior of an individual occurs in response to repeated exposure to a visual cue." [GOC:jid, ISBN:0582227089]	IEA	biological_process
ENSGALG00000013022	1	61319415	61742926	CACNA1C	calcium channel, voltage-dependent, L type, alpha 1C subunit	GO:0019899	enzyme binding	"Interacting selectively and non-covalently with any enzyme." [GOC:jl]	IEA	molecular_function
ENSGALG00000013022	1	61319415	61742926	CACNA1C	calcium channel, voltage-dependent, L type, alpha 1C subunit	GO:0007628	adult walking behavior	"The behavior of an adult relating to the progression of that organism along the ground by the process of lifting and setting down each leg." [GOC:jid, GOC:pr, ISBN:0198606907]	IEA	biological_process
ENSGALG00000013022	1	61319415	61742926	CACNA1C	calcium channel, voltage-dependent, L type, alpha 1C subunit	GO:0002095	caveolar macromolecular signaling complex	"A complex composed of proteins required for beta adrenergic receptor activation of protein kinase A. It includes the Cav 12. subunit of L-type calcium channel, protein kinase A regulatory subunit 2(PKAR2), adenyl cyclase, beta-adrenergic receptor, G-alpha-S, protein phosphatase 2A (PP2A) and caveolin 3 (CAV3)." [PMID:16648270]	IEA	cellular_component
ENSGALG00000013022	1	61319415	61742926	CACNA1C	calcium channel, voltage-dependent, L type, alpha 1C subunit	GO:0006874	cellular calcium ion homeostasis	"Any process involved in the maintenance of an internal steady state of calcium ions at the level of a cell." [GOC:ceb, GOC:mah]	IEA	biological_process
ENSGALG00000013022	1	61319415	61742926	CACNA1C	calcium channel, voltage-dependent, L type, alpha 1C subunit	GO:0006939	smooth muscle contraction	"A process in which force is generated within smooth muscle tissue, resulting in a change in muscle geometry. Force generation involves a chemo-mechanical energy conversion step that is carried out by the actin/myosin complex activity, which generates force through ATP hydrolysis. Smooth muscle differs from striated muscle in the much higher actin/myosin ratio, the absence of conspicuous sarcomer…	IEA	biological_process
ENSGALG00000013022	1	61319415	61742926	CACNA1C	calcium channel, voltage-dependent, L type, alpha 1C subunit	GO:0007268	synaptic transmission	"The process of communication from a neuron to a target (neuron, muscle, or secretory cell) across a synapse." [GOC:jl, MeSH:D009435]	IEA	biological_process
ENSGALG00000013022	1	61319415	61742926	CACNA1C	calcium channel, voltage-dependent, L type, alpha 1C subunit	GO:0008217	regulation of blood pressure	"Any process that modulates the force with which blood travels through the circulatory system. The process is controlled by a balance of processes that increase pressure and decrease pressure." [GOC:dph, GOC:mtg_cardio, ISBN:0721643949]	IEA	biological_process
ENSGALG00000013022	1	61319415	61742926	CACNA1C	calcium channel, voltage-dependent, L type, alpha 1C subunit	GO:0017156	calcium ion-dependent exocytosis	"The release of intracellular molecules (e.g. hormones, matrix proteins) contained within a membrane-bounded vesicle by fusion of the vesicle with the plasma membrane of a cell, requiring the presence of calcium ions." [GOC:go_curators]	IEA	biological_process
ENSGALG00000013022	1	61319415	61742926	CACNA1C	calcium channel, voltage-dependent, L type, alpha 1C subunit	GO:0019229	regulation of vasoconstriction	"Any process that modulates the frequency, rate or extent of reductions in the diameter of blood vessels." [GOC:jl]	IEA	biological_process
ENSGALG00000013022	1	61319415	61742926	CACNA1C	calcium channel, voltage-dependent, L type, alpha 1C subunit	GO:0030018	Z disc	"Platelike region of a muscle sarcomere to which the plus ends of actin filaments are attached." [GOC:mtg_muscle, ISBN:0815316194]	IEA	cellular_component
ENSGALG00000013022	1	61319415	61742926	CACNA1C	calcium channel, voltage-dependent, L type, alpha 1C subunit	GO:0030073	insulin secretion	"The regulated release of proinsulin from secretory granules (B granules) in the B cells of the pancreas; accompanied by cleavage of proinsulin to form mature insulin." [GOC:mah, ISBN:0198506732]	IEA	biological_process
ENSGALG00000013022	1	61319415	61742926	CACNA1C	calcium channel, voltage-dependent, L type, alpha 1C subunit	GO:0030252	growth hormone secretion	"The regulated release of growth hormone from secretory granules into the blood." [GOC:mah]	IEA	biological_process
ENSGALG00000013022	1	61319415	61742926	CACNA1C	calcium channel, voltage-dependent, L type, alpha 1C subunit	GO:0042593	glucose homeostasis	"Any process involved in the maintenance of an internal steady state of glucose within an organism or cell." [GOC:go_curators]	IEA	biological_process
ENSGALG00000013022	1	61319415	61742926	CACNA1C	calcium channel, voltage-dependent, L type, alpha 1C subunit	GO:0046620	regulation of organ growth	"Any process that modulates the frequency, rate or extent of growth of an organ of an organism." [GOC:bf, GOC:tb]	IEA	biological_process
ENSGALG00000013031	1	61797124	61815018	CECR1	adenosine deaminase CECR1 precursor	GO:0005575	cellular_component	"The part of a cell or its extracellular environment in which a gene product is located. A gene product may be located in one or more parts of a cell and its location may be as specific as a particular macromolecular complex, that is, a stable, persistent association of macromolecules that function together." [GOC:go_curators, NIF_Subcellular:sao-1337158144]	IEA	cellular_component
ENSGALG00000013031	1	61797124	61815018	CECR1	adenosine deaminase CECR1 precursor	GO:0003674	molecular_function	"Elemental activities, such as catalysis or binding, describing the actions of a gene product at the molecular level. A given gene product may exhibit one or more molecular functions." [GOC:go_curators]	IEA	molecular_function
ENSGALG00000013031	1	61797124	61815018	CECR1	adenosine deaminase CECR1 precursor	GO:0005615	extracellular space	"That part of a multicellular organism outside the cells proper, usually taken to be outside the plasma membranes, and occupied by fluid." [ISBN:0198547684]	IEA	cellular_component
ENSGALG00000013031	1	61797124	61815018	CECR1	adenosine deaminase CECR1 precursor	GO:0019239	deaminase activity	"Catalysis of the removal of an amino group from a substrate, producing ammonia (NH3)." [GOC:jl]	IEA	molecular_function
ENSGALG00000013031	1	61797124	61815018	CECR1	adenosine deaminase CECR1 precursor	GO:0004000	adenosine deaminase activity	"Catalysis of the reaction: adenosine + H2O = inosine + NH3." [EC:3.5.4.4]	IEA	molecular_function
ENSGALG00000013031	1	61797124	61815018	CECR1	adenosine deaminase CECR1 precursor	GO:0043394	proteoglycan binding	"Interacting selectively and non-covalently with a proteoglycan, any glycoprotein in which the carbohydrate units are glycosaminoglycans." [ISBN:0198506732]	IEA	molecular_function
ENSGALG00000013031	1	61797124	61815018	CECR1	adenosine deaminase CECR1 precursor	GO:0006154	adenosine catabolic process	"The chemical reactions and pathways resulting in the breakdown of adenosine, adenine riboside, a ribonucleoside found widely distributed in cells of every type as the free nucleoside and in combination in nucleic acids and various nucleoside coenzymes." [GOC:go_curators]	IEA	biological_process
ENSGALG00000013031	1	61797124	61815018	CECR1	adenosine deaminase CECR1 precursor	GO:0031685	adenosine receptor binding	"Interacting selectively and non-covalently with an adenosine receptor." [GOC:mah, GOC:nln]	IEA	molecular_function
ENSGALG00000013031	1	61797124	61815018	CECR1	adenosine deaminase CECR1 precursor	GO:0042803	protein homodimerization activity	"Interacting selectively and non-covalently with an identical protein to form a homodimer." [GOC:jl]	IEA	molecular_function
ENSGALG00000013031	1	61797124	61815018	CECR1	adenosine deaminase CECR1 precursor	GO:0008270	zinc ion binding	"Interacting selectively and non-covalently with zinc (Zn) ions." [GOC:ai]	IEA	molecular_function
ENSGALG00000013031	1	61797124	61815018	CECR1	adenosine deaminase CECR1 precursor	GO:0005575	cellular_component	"The part of a cell or its extracellular environment in which a gene product is located. A gene product may be located in one or more parts of a cell and its location may be as specific as a particular macromolecular complex, that is, a stable, persistent association of macromolecules that function together." [GOC:go_curators, NIF_Subcellular:sao-1337158144]	IEA	cellular_component
ENSGALG00000013031	1	61797124	61815018	CECR1	adenosine deaminase CECR1 precursor	GO:0003674	molecular_function	"Elemental activities, such as catalysis or binding, describing the actions of a gene product at the molecular level. A given gene product may exhibit one or more molecular functions." [GOC:go_curators]	IEA	molecular_function
ENSGALG00000013031	1	61797124	61815018	CECR1	adenosine deaminase CECR1 precursor	GO:0005615	extracellular space	"That part of a multicellular organism outside the cells proper, usually taken to be outside the plasma membranes, and occupied by fluid." [ISBN:0198547684]	IEA	cellular_component
ENSGALG00000013031	1	61797124	61815018	CECR1	adenosine deaminase CECR1 precursor	GO:0019239	deaminase activity	"Catalysis of the removal of an amino group from a substrate, producing ammonia (NH3)." [GOC:jl]	IEA	molecular_function
ENSGALG00000013034	1	61872808	61917908	CECR2	cat eye syndrome critical region protein 2	GO:0043234	protein complex	"Any macromolecular complex composed (only) of two or more polypeptide subunits along with any covalently attached molecules (such as lipid anchors or oligosaccharide) or non-protein prosthetic groups (such as nucleotides or metal ions). Prosthetic group in this context refers to a tightly bound cofactor. The component polypeptide subunits may be identical." [GOC:go_curators]	IEA	cellular_component
ENSGALG00000013034	1	61872808	61917908	CECR2	cat eye syndrome critical region protein 2	GO:0005575	cellular_component	"The part of a cell or its extracellular environment in which a gene product is located. A gene product may be located in one or more parts of a cell and its location may be as specific as a particular macromolecular complex, that is, a stable, persistent association of macromolecules that function together." [GOC:go_curators, NIF_Subcellular:sao-1337158144]	IEA	cellular_component
ENSGALG00000013034	1	61872808	61917908	CECR2	cat eye syndrome critical region protein 2	GO:0003674	molecular_function	"Elemental activities, such as catalysis or binding, describing the actions of a gene product at the molecular level. A given gene product may exhibit one or more molecular functions." [GOC:go_curators]	IEA	molecular_function
ENSGALG00000013034	1	61872808	61917908	CECR2	cat eye syndrome critical region protein 2	GO:0005515	protein binding	"Interacting selectively and non-covalently with any protein or protein complex (a complex of two or more proteins that may include other nonprotein molecules)." [GOC:go_curators]	IEA	molecular_function
ENSGALG00000013034	1	61872808	61917908	CECR2	cat eye syndrome critical region protein 2	GO:0090537	CERF complex	"An ISWI complex that contains an ATPase subunit of the ISWI family (specifically SNF2L in mammals, which contain two ISWI homologs) and a CECR2 homolog. In mammals, CERF is involved in regulation of transcription from RNA polymerase II promoters." [GOC:krc]	IEA	cellular_component
ENSGALG00000013034	1	61872808	61917908	CECR2	cat eye syndrome critical region protein 2	GO:0043044	ATP-dependent chromatin remodeling	"Dynamic structural changes to eukaryotic chromatin that require energy from the hydrolysis of ATP, ranging from local changes necessary for transcriptional regulation to global changes necessary for chromosome segregation, mediated by ATP-dependent chromatin-remodelling factors." [GOC:jl, PMID:12042764]	IEA	biological_process
ENSGALG00000013034	1	61872808	61917908	CECR2	cat eye syndrome critical region protein 2	GO:0021915	neural tube development	"The process whose specific outcome is the progression of the neural tube over time, from its formation to the mature structure. The mature structure of the neural tube exists when the tube has been segmented into the forebrain, midbrain, hindbrain and spinal cord regions. In addition neural crest has budded away from the epithelium." [GO_REF:0000021, GOC:cls, GOC:dgh, GOC:dph, GOC:jid, GOC:mtg_1…	IEA	biological_process
ENSGALG00000013034	1	61872808	61917908	CECR2	cat eye syndrome critical region protein 2	GO:0008150	biological_process	"Any process specifically pertinent to the functioning of integrated living units: cells, tissues, organs, and organisms. A process is a collection of molecular events with a defined beginning and end." [GOC:go_curators, GOC:isa_complete]	IEA	biological_process
ENSGALG00000013034	1	61872808	61917908	CECR2	cat eye syndrome critical region protein 2	GO:0048856	anatomical structure development	"The biological process whose specific outcome is the progression of an anatomical structure from an initial condition to its mature state. This process begins with the formation of the structure and ends with the mature structure, whatever form that may be including its natural destruction. An anatomical structure is any biological entity that occupies space and is distinguished from its surroun…	IEA	biological_process
ENSGALG00000013034	1	61872808	61917908	CECR2	cat eye syndrome critical region protein 2	GO:0097194	execution phase of apoptosis	"A stage of the apoptotic process that starts with the controlled breakdown of the cell through the action of effector caspases or other effector molecules (e.g. cathepsins, calpains etc.). Key steps of the execution phase are rounding-up of the cell, retraction of pseudopodes, reduction of cellular volume (pyknosis), chromatin condensation, nuclear fragmentation (karyorrhexis), plasma membrane b…	IEA	biological_process
ENSGALG00000013034	1	61872808	61917908	CECR2	cat eye syndrome critical region protein 2	GO:0005634	nucleus	"A membrane-bounded organelle of eukaryotic cells in which chromosomes are housed and replicated. In most cells, the nucleus contains all of the cell's chromosomes except the organellar chromosomes, and is the site of RNA synthesis and processing. In some species, or in specialized cell types, RNA metabolism or DNA replication may be absent." [GOC:go_curators]	IEA	cellular_component
ENSGALG00000013034	1	61872808	61917908	CECR2	cat eye syndrome critical region protein 2	GO:0001843	neural tube closure	"The last step in the formation of the neural tube, where the paired neural folds are brought together and fuse at the dorsal midline." [GOC:dph, ISBN:0878932437]	IEA	biological_process
ENSGALG00000013034	1	61872808	61917908	CECR2	cat eye syndrome critical region protein 2	GO:0060122	inner ear receptor stereocilium organization	"A process that is carried out at the cellular level which results in the assembly, arrangement of constituent parts, or disassembly of a stereocilium. A stereocilium is an actin-based protrusion from the apical surface of inner ear receptor cells." [GOC:dph]	IEA	biological_process
ENSGALG00000013034	1	61872808	61917908	CECR2	cat eye syndrome critical region protein 2	GO:0005719	nuclear euchromatin	"The dispersed less dense form of chromatin in the interphase nucleus. It exists in at least two forms, a some being in the form of transcriptionally active chromatin which is the least condensed, while the rest is inactive euchromatin which is more condensed than active chromatin but less condensed than heterochromatin." [ISBN:0198506732]	IEA	cellular_component
ENSGALG00000013034	1	61872808	61917908	CECR2	cat eye syndrome critical region protein 2	GO:0007338	single fertilization	"The union of male and female gametes to form a zygote." [GOC:ems, GOC:mtg_sensu]	IEA	biological_process
ENSGALG00000013034	1	61872808	61917908	CECR2	cat eye syndrome critical region protein 2	GO:0090102	cochlea development	"The progression of the cochlea over time from its formation to the mature structure. The cochlea is the snail-shaped portion of the inner ear that is responsible for the detection of sound." [GOC:dph, GOC:tb]	IEA	biological_process
ENSGALG00000013034	1	61872808	61917908	CECR2	cat eye syndrome critical region protein 2	GO:0001842	neural fold formation	"The process in which the neural fold is formed. The edges of the neural plate thicken and move up to form a U-shaped structure called the neural groove." [GOC:dph, ISBN:0878932437]	IEA	biological_process
ENSGALG00000013034	1	61872808	61917908	CECR2	cat eye syndrome critical region protein 2	GO:0031010	ISWI-type complex	"Any nuclear protein complex that contains an ATPase subunit of the imitation switch (ISWI) family. ISWI ATPases are involved in assembling chromatin and in sliding and spacing nucleosomes to regulate transcription of nuclear RNA polymerases I, II, and III and also DNA replication, recombination and repair." [GOC:krc, GOC:mah, PMID:15020051, PMID:15284901, PMID:16568949, PMID:21810179]	IEA	cellular_component
ENSGALG00000013037	1	61940877	61980005	BCL2L13	BCL2-like 13 (apoptosis facilitator)	GO:0042981	regulation of apoptotic process	"Any process that modulates the occurrence or rate of cell death by apoptotic process." [GOC:jl, GOC:mtg_apoptosis]	IEA	biological_process
ENSGALG00000013037	1	61940877	61980005	BCL2L13	BCL2-like 13 (apoptosis facilitator)	GO:0008150	biological_process	"Any process specifically pertinent to the functioning of integrated living units: cells, tissues, organs, and organisms. A process is a collection of molecular events with a defined beginning and end." [GOC:go_curators, GOC:isa_complete]	IEA	biological_process
ENSGALG00000013037	1	61940877	61980005	BCL2L13	BCL2-like 13 (apoptosis facilitator)	GO:0005739	mitochondrion	"A semiautonomous, self replicating organelle that occurs in varying numbers, shapes, and sizes in the cytoplasm of virtually all eukaryotic cells. It is notably the site of tissue respiration." [GOC:giardia, ISBN:0198506732]	IEA	cellular_component
ENSGALG00000013042	1	62010577	62110007	MICAL3	microtubule associated monooxygenase, calponin and LIM domain containing 3	GO:0043167	ion binding	"Interacting selectively and non-covalently with ions, charged atoms or groups of atoms." [GOC:jl]	IEA	molecular_function
ENSGALG00000013042	1	62010577	62110007	MICAL3	microtubule associated monooxygenase, calponin and LIM domain containing 3	GO:0003674	molecular_function	"Elemental activities, such as catalysis or binding, describing the actions of a gene product at the molecular level. A given gene product may exhibit one or more molecular functions." [GOC:go_curators]	IEA	molecular_function
ENSGALG00000013042	1	62010577	62110007	MICAL3	microtubule associated monooxygenase, calponin and LIM domain containing 3	GO:0046872	metal ion binding	"Interacting selectively and non-covalently with any metal ion." [GOC:ai]	IEA	molecular_function
ENSGALG00000013042	1	62010577	62110007	MICAL3	microtubule associated monooxygenase, calponin and LIM domain containing 3	GO:0005515	protein binding	"Interacting selectively and non-covalently with any protein or protein complex (a complex of two or more proteins that may include other nonprotein molecules)." [GOC:go_curators]	IEA	molecular_function
ENSGALG00000013042	1	62010577	62110007	MICAL3	microtubule associated monooxygenase, calponin and LIM domain containing 3	GO:0008270	zinc ion binding	"Interacting selectively and non-covalently with zinc (Zn) ions." [GOC:ai]	IEA	molecular_function
ENSGALG00000013042	1	62010577	62110007	MICAL3	microtubule associated monooxygenase, calponin and LIM domain containing 3	GO:0007010	cytoskeleton organization	"A process that is carried out at the cellular level which results in the assembly, arrangement of constituent parts, or disassembly of cytoskeletal structures." [GOC:dph, GOC:jl, GOC:mah]	IEA	biological_process
ENSGALG00000013042	1	62010577	62110007	MICAL3	microtubule associated monooxygenase, calponin and LIM domain containing 3	GO:0005654	nucleoplasm	"That part of the nuclear content other than the chromosomes or the nucleolus." [GOC:ma, ISBN:0124325653]	IEA	cellular_component
ENSGALG00000013042	1	62010577	62110007	MICAL3	microtubule associated monooxygenase, calponin and LIM domain containing 3	GO:0005737	cytoplasm	"All of the contents of a cell excluding the plasma membrane and nucleus, but including other subcellular structures." [ISBN:0198547684]	IEA	cellular_component
ENSGALG00000013042	1	62010577	62110007	MICAL3	microtubule associated monooxygenase, calponin and LIM domain containing 3	GO:0005886	plasma membrane	"The membrane surrounding a cell that separates the cell from its external environment. It consists of a phospholipid bilayer and associated proteins." [ISBN:0716731363]	IEA	cellular_component
ENSGALG00000013042	1	62010577	62110007	MICAL3	microtubule associated monooxygenase, calponin and LIM domain containing 3	GO:0005634	nucleus	"A membrane-bounded organelle of eukaryotic cells in which chromosomes are housed and replicated. In most cells, the nucleus contains all of the cell's chromosomes except the organellar chromosomes, and is the site of RNA synthesis and processing. In some species, or in specialized cell types, RNA metabolism or DNA replication may be absent." [GOC:go_curators]	IEA	cellular_component
ENSGALG00000013056	1	62201006	62210709		Uncharacterized protein	GO:0006461	protein complex assembly	"The aggregation, arrangement and bonding together of a set of components to form a protein complex." [GOC:ai]	IEA	biological_process
ENSGALG00000013056	1	62201006	62210709		Uncharacterized protein	GO:0043226	organelle	"Organized structure of distinctive morphology and function. Includes the nucleus, mitochondria, plastids, vacuoles, vesicles, ribosomes and the cytoskeleton, and prokaryotic structures such as anammoxosomes and pirellulosomes. Excludes the plasma membrane." [GOC:go_curators]	IEA	cellular_component
ENSGALG00000013056	1	62201006	62210709		Uncharacterized protein	GO:0034655	nucleobase-containing compound catabolic process	"The chemical reactions and pathways resulting in the breakdown of nucleobases, nucleosides, nucleotides and nucleic acids." [GOC:mah]	IEA	biological_process
ENSGALG00000013056	1	62201006	62210709		Uncharacterized protein	GO:0009056	catabolic process	"The chemical reactions and pathways resulting in the breakdown of substances, including the breakdown of carbon compounds with the liberation of energy for use by the cell or organism." [ISBN:0198547684]	IEA	biological_process
ENSGALG00000013056	1	62201006	62210709		Uncharacterized protein	GO:0043167	ion binding	"Interacting selectively and non-covalently with ions, charged atoms or groups of atoms." [GOC:jl]	IEA	molecular_function
ENSGALG00000013056	1	62201006	62210709		Uncharacterized protein	GO:0044281	small molecule metabolic process	"The chemical reactions and pathways involving small molecules, any low molecular weight, monomeric, non-encoded molecule." [GOC:curators, GOC:pde, GOC:vw]	IEA	biological_process
ENSGALG00000013056	1	62201006	62210709		Uncharacterized protein	GO:0065003	macromolecular complex assembly	"The aggregation, arrangement and bonding together of a set of macromolecules to form a complex." [GOC:jl]	IEA	biological_process
ENSGALG00000013056	1	62201006	62210709		Uncharacterized protein	GO:0022607	cellular component assembly	"The aggregation, arrangement and bonding together of a cellular component." [GOC:isa_complete]	IEA	biological_process
ENSGALG00000013056	1	62201006	62210709		Uncharacterized protein	GO:0043234	protein complex	"Any macromolecular complex composed (only) of two or more polypeptide subunits along with any covalently attached molecules (such as lipid anchors or oligosaccharide) or non-protein prosthetic groups (such as nucleotides or metal ions). Prosthetic group in this context refers to a tightly bound cofactor. The component polypeptide subunits may be identical." [GOC:go_curators]	IEA	cellular_component
ENSGALG00000013056	1	62201006	62210709		Uncharacterized protein	GO:0005575	cellular_component	"The part of a cell or its extracellular environment in which a gene product is located. A gene product may be located in one or more parts of a cell and its location may be as specific as a particular macromolecular complex, that is, a stable, persistent association of macromolecules that function together." [GOC:go_curators, NIF_Subcellular:sao-1337158144]	IEA	cellular_component
ENSGALG00000013056	1	62201006	62210709		Uncharacterized protein	GO:0003674	molecular_function	"Elemental activities, such as catalysis or binding, describing the actions of a gene product at the molecular level. A given gene product may exhibit one or more molecular functions." [GOC:go_curators]	IEA	molecular_function
ENSGALG00000013056	1	62201006	62210709		Uncharacterized protein	GO:0005737	cytoplasm	"All of the contents of a cell excluding the plasma membrane and nucleus, but including other subcellular structures." [ISBN:0198547684]	IEA	cellular_component
ENSGALG00000013056	1	62201006	62210709		Uncharacterized protein	GO:0005874	microtubule	"Any of the long, generally straight, hollow tubes of internal diameter 12-15 nm and external diameter 24 nm found in a wide variety of eukaryotic cells; each consists (usually) of 13 protofilaments of polymeric tubulin, staggered in such a manner that the tubulin monomers are arranged in a helical pattern on the microtubular surface, and with the alpha/beta axes of the tubulin subunits parallel …	IEA	cellular_component
ENSGALG00000013056	1	62201006	62210709		Uncharacterized protein	GO:0000166	nucleotide binding	"Interacting selectively and non-covalently with a nucleotide, any compound consisting of a nucleoside that is esterified with (ortho)phosphate or an oligophosphate at any hydroxyl group on the ribose or deoxyribose." [GOC:mah, ISBN:0198547684]	IEA	molecular_function
ENSGALG00000013056	1	62201006	62210709		Uncharacterized protein	GO:0005856	cytoskeleton	"Any of the various filamentous elements that form the internal framework of cells, and typically remain after treatment of the cells with mild detergent to remove membrane constituents and soluble components of the cytoplasm. The term embraces intermediate filaments, microfilaments, microtubules, the microtrabecular lattice, and other structures characterized by a polymeric filamentous nature an…	IEA	cellular_component
ENSGALG00000013056	1	62201006	62210709		Uncharacterized protein	GO:0006184	obsolete GTP catabolic process	"OBSOLETE. The chemical reactions and pathways resulting in the breakdown of GTP, guanosine triphosphate." [ISBN:0198506732]	IEA	biological_process
ENSGALG00000013056	1	62201006	62210709		Uncharacterized protein	GO:0005525	GTP binding	"Interacting selectively and non-covalently with GTP, guanosine triphosphate." [GOC:ai]	IEA	molecular_function
ENSGALG00000013056	1	62201006	62210709		Uncharacterized protein	GO:0003924	GTPase activity	"Catalysis of the reaction: GTP + H2O = GDP + phosphate." [ISBN:0198547684]	IEA	molecular_function
ENSGALG00000013056	1	62201006	62210709		Uncharacterized protein	GO:0005200	structural constituent of cytoskeleton	"The action of a molecule that contributes to the structural integrity of a cytoskeletal structure." [GOC:mah]	IEA	molecular_function
ENSGALG00000013056	1	62201006	62210709		Uncharacterized protein	GO:0034641	cellular nitrogen compound metabolic process	"The chemical reactions and pathways involving various organic and inorganic nitrogenous compounds, as carried out by individual cells." [GOC:mah]	IEA	biological_process
ENSGALG00000013056	1	62201006	62210709		Uncharacterized protein	GO:0008150	biological_process	"Any process specifically pertinent to the functioning of integrated living units: cells, tissues, organs, and organisms. A process is a collection of molecular events with a defined beginning and end." [GOC:go_curators, GOC:isa_complete]	IEA	biological_process
ENSGALG00000013056	1	62201006	62210709		Uncharacterized protein	GO:0005198	structural molecule activity	"The action of a molecule that contributes to the structural integrity of a complex or assembly within or outside a cell." [GOC:mah]	IEA	molecular_function
ENSGALG00000013056	1	62201006	62210709		Uncharacterized protein	GO:0051258	protein polymerization	"The process of creating protein polymers, compounds composed of a large number of component monomers; polymeric proteins may be made up of different or identical monomers. Polymerization occurs by the addition of extra monomers to an existing poly- or oligomeric protein." [GOC:ai]	IEA	biological_process
ENSGALG00000013056	1	62201006	62210709		Uncharacterized protein	GO:0007017	microtubule-based process	"Any cellular process that depends upon or alters the microtubule cytoskeleton, that part of the cytoskeleton comprising microtubules and their associated proteins." [GOC:mah]	IEA	biological_process
ENSGALG00000013057	1	62215178	62227083		Ubiquitin carboxyl-terminal hydrolase	GO:0019785	ISG15-specific protease activity	"Catalysis of the hydrolysis of ISG15, a small ubiquitin-related modifier, from previously modified substrates." [GOC:mah]	IEA	molecular_function
ENSGALG00000013057	1	62215178	62227083		Ubiquitin carboxyl-terminal hydrolase	GO:0035634	response to stilbenoid	"Any process that results in a change in state or activity of a cell or an organism (in terms of movement, secretion, enzyme production, gene expression, etc.) as a result of exposure to a stilbenoid. Stilbenoids are secondary products of heartwood formation in trees that can act as phytoalexins. Stilbenoids are hydroxylated derivatives of stilbene. They belong to the family of phenylpropanoids a…	IEA	biological_process
ENSGALG00000013057	1	62215178	62227083		Ubiquitin carboxyl-terminal hydrolase	GO:0005515	protein binding	"Interacting selectively and non-covalently with any protein or protein complex (a complex of two or more proteins that may include other nonprotein molecules)." [GOC:go_curators]	IEA	molecular_function
ENSGALG00000013057	1	62215178	62227083		Ubiquitin carboxyl-terminal hydrolase	GO:0043226	organelle	"Organized structure of distinctive morphology and function. Includes the nucleus, mitochondria, plastids, vacuoles, vesicles, ribosomes and the cytoskeleton, and prokaryotic structures such as anammoxosomes and pirellulosomes. Excludes the plasma membrane." [GOC:go_curators]	IEA	cellular_component
ENSGALG00000013057	1	62215178	62227083		Ubiquitin carboxyl-terminal hydrolase	GO:0006464	cellular protein modification process	"The covalent alteration of one or more amino acids occurring in proteins, peptides and nascent polypeptides (co-translational, post-translational modifications) occurring at the level of an individual cell. Includes the modification of charged tRNAs that are destined to occur in a protein (pre-translation modification)." [GOC:go_curators]	IEA	biological_process
ENSGALG00000013057	1	62215178	62227083		Ubiquitin carboxyl-terminal hydrolase	GO:0009056	catabolic process	"The chemical reactions and pathways resulting in the breakdown of substances, including the breakdown of carbon compounds with the liberation of energy for use by the cell or organism." [ISBN:0198547684]	IEA	biological_process
ENSGALG00000013057	1	62215178	62227083		Ubiquitin carboxyl-terminal hydrolase	GO:0005575	cellular_component	"The part of a cell or its extracellular environment in which a gene product is located. A gene product may be located in one or more parts of a cell and its location may be as specific as a particular macromolecular complex, that is, a stable, persistent association of macromolecules that function together." [GOC:go_curators, NIF_Subcellular:sao-1337158144]	IEA	cellular_component
ENSGALG00000013057	1	62215178	62227083		Ubiquitin carboxyl-terminal hydrolase	GO:0003674	molecular_function	"Elemental activities, such as catalysis or binding, describing the actions of a gene product at the molecular level. A given gene product may exhibit one or more molecular functions." [GOC:go_curators]	IEA	molecular_function
ENSGALG00000013057	1	62215178	62227083		Ubiquitin carboxyl-terminal hydrolase	GO:0005634	nucleus	"A membrane-bounded organelle of eukaryotic cells in which chromosomes are housed and replicated. In most cells, the nucleus contains all of the cell's chromosomes except the organellar chromosomes, and is the site of RNA synthesis and processing. In some species, or in specialized cell types, RNA metabolism or DNA replication may be absent." [GOC:go_curators]	IBA	cellular_component
ENSGALG00000013057	1	62215178	62227083		Ubiquitin carboxyl-terminal hydrolase	GO:0004843	ubiquitin-specific protease activity	"Catalysis of the thiol-dependent hydrolysis of a peptide bond formed by the C-terminal glycine of ubiquitin." [GOC:jh2, ISBN:0120793709]	IBA	molecular_function
ENSGALG00000013057	1	62215178	62227083		Ubiquitin carboxyl-terminal hydrolase	GO:0016787	hydrolase activity	"Catalysis of the hydrolysis of various bonds, e.g. C-O, C-N, C-C, phosphoric anhydride bonds, etc. Hydrolase is the systematic name for any enzyme of EC class 3." [ISBN:0198506732]	IEA	molecular_function
ENSGALG00000013057	1	62215178	62227083		Ubiquitin carboxyl-terminal hydrolase	GO:0008234	cysteine-type peptidase activity	"Catalysis of the hydrolysis of peptide bonds in a polypeptide chain by a mechanism in which the sulfhydryl group of a cysteine residue at the active center acts as a nucleophile." [GOC:mah, http://merops.sanger.ac.uk/about/glossary.htm#CATTYPE]	IEA	molecular_function
ENSGALG00000013057	1	62215178	62227083		Ubiquitin carboxyl-terminal hydrolase	GO:0008233	peptidase activity	"Catalysis of the hydrolysis of a peptide bond. A peptide bond is a covalent bond formed when the carbon atom from the carboxyl group of one amino acid shares electrons with the nitrogen atom from the amino group of a second amino acid." [GOC:jl, ISBN:0815332181]	IEA	molecular_function
ENSGALG00000013057	1	62215178	62227083		Ubiquitin carboxyl-terminal hydrolase	GO:0006511	ubiquitin-dependent protein catabolic process	"The chemical reactions and pathways resulting in the breakdown of a protein or peptide by hydrolysis of its peptide bonds, initiated by the covalent attachment of a ubiquitin group, or multiple ubiquitin groups, to the protein." [GOC:go_curators]	IEA	biological_process
ENSGALG00000013057	1	62215178	62227083		Ubiquitin carboxyl-terminal hydrolase	GO:0006508	proteolysis	"The hydrolysis of proteins into smaller polypeptides and/or amino acids by cleavage of their peptide bonds." [GOC:bf, GOC:mah]	IEA	biological_process
ENSGALG00000013057	1	62215178	62227083		Ubiquitin carboxyl-terminal hydrolase	GO:0004197	cysteine-type endopeptidase activity	"Catalysis of the hydrolysis of internal, alpha-peptide bonds in a polypeptide chain by a mechanism in which the sulfhydryl group of a cysteine residue at the active center acts as a nucleophile." [GOC:mah, http://merops.sanger.ac.uk/about/glossary.htm#CATTYPE, http://merops.sanger.ac.uk/about/glossary.htm#ENDOPEPTIDASE]	IBA	molecular_function
ENSGALG00000013057	1	62215178	62227083		Ubiquitin carboxyl-terminal hydrolase	GO:0036459	ubiquitinyl hydrolase activity	"Catalysis of the thiol-dependent hydrolysis of an ester, thioester, amide, peptide or isopeptide bond formed by the C-terminal glycine of ubiquitin." [EC:3.4.19.12, GOC:bf, GOC:ka]	IEA	molecular_function
ENSGALG00000013057	1	62215178	62227083		Ubiquitin carboxyl-terminal hydrolase	GO:0016579	protein deubiquitination	"The removal of one or more ubiquitin groups from a protein." [GOC:ai]	IBA	biological_process
ENSGALG00000013057	1	62215178	62227083		Ubiquitin carboxyl-terminal hydrolase	GO:0004221	ubiquitin thiolesterase activity	"OBSOLETE. Catalysis of the reaction: ubiquitin C-terminal thioester + H2O = ubiquitin + a thiol." [EC:3.1.2.15, GOC:jh2]	IBA	molecular_function
ENSGALG00000013057	1	62215178	62227083		Ubiquitin carboxyl-terminal hydrolase	GO:0061136	regulation of proteasomal protein catabolic process	"Any process that modulates the rate, frequency, or extent of the chemical reactions and pathways resulting in the breakdown of a protein or peptide by hydrolysis of its peptide bonds that is mediated by the proteasome." [GOC:dph, GOC:tb]	IBA	biological_process
ENSGALG00000013057	1	62215178	62227083		Ubiquitin carboxyl-terminal hydrolase	GO:0043161	proteasome-mediated ubiquitin-dependent protein catabolic process	"The chemical reactions and pathways resulting in the breakdown of a protein or peptide by hydrolysis of its peptide bonds, initiated by the covalent attachment of ubiquitin, and mediated by the proteasome." [GOC:go_curators]	IBA	biological_process
ENSGALG00000013057	1	62215178	62227083		Ubiquitin carboxyl-terminal hydrolase	GO:0008150	biological_process	"Any process specifically pertinent to the functioning of integrated living units: cells, tissues, organs, and organisms. A process is a collection of molecular events with a defined beginning and end." [GOC:go_curators, GOC:isa_complete]	IEA	biological_process
ENSGALG00000013057	1	62215178	62227083		Ubiquitin carboxyl-terminal hydrolase	GO:0005634	nucleus	"A membrane-bounded organelle of eukaryotic cells in which chromosomes are housed and replicated. In most cells, the nucleus contains all of the cell's chromosomes except the organellar chromosomes, and is the site of RNA synthesis and processing. In some species, or in specialized cell types, RNA metabolism or DNA replication may be absent." [GOC:go_curators]	IEA	cellular_component
ENSGALG00000013057	1	62215178	62227083		Ubiquitin carboxyl-terminal hydrolase	GO:0019785	ISG15-specific protease activity	"Catalysis of the hydrolysis of ISG15, a small ubiquitin-related modifier, from previously modified substrates." [GOC:mah]	IBA	molecular_function
ENSGALG00000013069	1	62299226	62318069	BPGM	bisphosphoglycerate mutase	GO:0005975	carbohydrate metabolic process	"The chemical reactions and pathways involving carbohydrates, any of a group of organic compounds based of the general formula Cx(H2O)y. Includes the formation of carbohydrate derivatives by the addition of a carbohydrate residue to another molecule." [GOC:mah, ISBN:0198506732]	IEA	biological_process
ENSGALG00000013069	1	62299226	62318069	BPGM	bisphosphoglycerate mutase	GO:0009056	catabolic process	"The chemical reactions and pathways resulting in the breakdown of substances, including the breakdown of carbon compounds with the liberation of energy for use by the cell or organism." [ISBN:0198547684]	IEA	biological_process
ENSGALG00000013069	1	62299226	62318069	BPGM	bisphosphoglycerate mutase	GO:0044281	small molecule metabolic process	"The chemical reactions and pathways involving small molecules, any low molecular weight, monomeric, non-encoded molecule." [GOC:curators, GOC:pde, GOC:vw]	IEA	biological_process
ENSGALG00000013069	1	62299226	62318069	BPGM	bisphosphoglycerate mutase	GO:0003674	molecular_function	"Elemental activities, such as catalysis or binding, describing the actions of a gene product at the molecular level. A given gene product may exhibit one or more molecular functions." [GOC:go_curators]	IEA	molecular_function
ENSGALG00000013069	1	62299226	62318069	BPGM	bisphosphoglycerate mutase	GO:0003824	catalytic activity	"Catalysis of a biochemical reaction at physiological temperatures. In biologically catalyzed reactions, the reactants are known as substrates, and the catalysts are naturally occurring macromolecular substances known as enzymes. Enzymes possess specific binding sites for substrates, and are usually composed wholly or largely of protein, but RNA that has catalytic activity (ribozyme) is often als…	IEA	molecular_function
ENSGALG00000013069	1	62299226	62318069	BPGM	bisphosphoglycerate mutase	GO:0008152	metabolic process	"The chemical reactions and pathways, including anabolism and catabolism, by which living organisms transform chemical substances. Metabolic processes typically transform small molecules, but also include macromolecular processes such as DNA repair and replication, and protein synthesis and degradation." [GOC:go_curators, ISBN:0198547684]	IEA	biological_process
ENSGALG00000013069	1	62299226	62318069	BPGM	bisphosphoglycerate mutase	GO:0006096	glycolytic process	"The chemical reactions and pathways resulting in the breakdown of a carbohydrate into pyruvate, with the concomitant production of a small amount of ATP and the reduction of NAD(P) to NAD(P)H. Glycolysis begins with the metabolism of a carbohydrate to generate products that can enter the pathway and ends with the production of pyruvate. Pyruvate may be converted to acetyl-coenzyme A, ethanol, la…	IEA	biological_process
ENSGALG00000013069	1	62299226	62318069	BPGM	bisphosphoglycerate mutase	GO:0016868	intramolecular transferase activity, phosphotransferases	"Catalysis of the transfer of a phosphate group from one position to another within a single molecule." [GOC:mah]	IEA	molecular_function
ENSGALG00000013069	1	62299226	62318069	BPGM	bisphosphoglycerate mutase	GO:0016853	isomerase activity	"Catalysis of the geometric or structural changes within one molecule. Isomerase is the systematic name for any enzyme of EC class 5." [ISBN:0198506732]	IEA	molecular_function
ENSGALG00000013069	1	62299226	62318069	BPGM	bisphosphoglycerate mutase	GO:0008150	biological_process	"Any process specifically pertinent to the functioning of integrated living units: cells, tissues, organs, and organisms. A process is a collection of molecular events with a defined beginning and end." [GOC:go_curators, GOC:isa_complete]	IEA	biological_process
ENSGALG00000013069	1	62299226	62318069	BPGM	bisphosphoglycerate mutase	GO:0006091	generation of precursor metabolites and energy	"The chemical reactions and pathways resulting in the formation of precursor metabolites, substances from which energy is derived, and any process involved in the liberation of energy from these substances." [GOC:jl]	IEA	biological_process
ENSGALG00000013069	1	62299226	62318069	BPGM	bisphosphoglycerate mutase	GO:0004619	phosphoglycerate mutase activity	"Catalysis of the reaction: 2-phospho-D-glycerate = 3-phospho-D-glycerate." [EC:5.4.2.1]	IEA	molecular_function
ENSGALG00000013069	1	62299226	62318069	BPGM	bisphosphoglycerate mutase	GO:0070062	extracellular exosome	"A membrane-bounded vesicle that is released into the extracellular region by fusion of the limiting endosomal membrane of a multivesicular body with the plasma membrane." [GOC:BHF, GOC:mah, PMID:15908444, PMID:17641064]	IEA	cellular_component
ENSGALG00000013071	1	62400842	62587151	CALD1	caldesmon	GO:0030478	actin cap	"Polarized accumulation of cytoskeletal proteins (including F-actin) and regulatory proteins in a cell. An example of this is the actin cap found in Saccharomyces cerevisiae." [GOC:mah, ISBN:10652251]	IEA	cellular_component
ENSGALG00000013071	1	62400842	62587151	CALD1	caldesmon	GO:0016020	membrane	"Double layer of lipid molecules that encloses all cells, and, in eukaryotes, many organelles; may be a single or double lipid bilayer; also includes associated proteins." [GOC:mah, ISBN:0815316194]	IEA	cellular_component
ENSGALG00000013071	1	62400842	62587151	CALD1	caldesmon	GO:0003674	molecular_function	"Elemental activities, such as catalysis or binding, describing the actions of a gene product at the molecular level. A given gene product may exhibit one or more molecular functions." [GOC:go_curators]	IEA	molecular_function
ENSGALG00000013071	1	62400842	62587151	CALD1	caldesmon	GO:0003779	actin binding	"Interacting selectively and non-covalently with monomeric or multimeric forms of actin, including actin filaments." [GOC:clt]	IEA	molecular_function
ENSGALG00000013071	1	62400842	62587151	CALD1	caldesmon	GO:0005516	calmodulin binding	"Interacting selectively and non-covalently with calmodulin, a calcium-binding protein with many roles, both in the calcium-bound and calcium-free states." [GOC:krc]	IEA	molecular_function
ENSGALG00000013071	1	62400842	62587151	CALD1	caldesmon	GO:0008150	biological_process	"Any process specifically pertinent to the functioning of integrated living units: cells, tissues, organs, and organisms. A process is a collection of molecular events with a defined beginning and end." [GOC:go_curators, GOC:isa_complete]	IEA	biological_process
ENSGALG00000013071	1	62400842	62587151	CALD1	caldesmon	GO:0008092	cytoskeletal protein binding	"Interacting selectively and non-covalently with any protein component of any cytoskeleton (actin, microtubule, or intermediate filament cytoskeleton)." [GOC:mah]	IEA	molecular_function
ENSGALG00000013071	1	62400842	62587151	CALD1	caldesmon	GO:0017022	myosin binding	"Interacting selectively and non-covalently with any part of a myosin complex; myosins are any of a superfamily of molecular motor proteins that bind to actin and use the energy of ATP hydrolysis to generate force and movement along actin filaments." [GOC:mah, http://www.mrc-lmb.cam.ac.uk/myosin/Review/Reviewframeset.html]	IEA	molecular_function
ENSGALG00000013071	1	62400842	62587151	CALD1	caldesmon	GO:0006936	muscle contraction	"A process in which force is generated within muscle tissue, resulting in a change in muscle geometry. Force generation involves a chemo-mechanical energy conversion step that is carried out by the actin/myosin complex activity, which generates force through ATP hydrolysis." [GOC:ef, GOC:mtg_muscle, ISBN:0198506732]	IEA	biological_process
ENSGALG00000013071	1	62400842	62587151	CALD1	caldesmon	GO:0015629	actin cytoskeleton	"The part of the cytoskeleton (the internal framework of a cell) composed of actin and associated proteins. Includes actin cytoskeleton-associated complexes." [GOC:jl, ISBN:0395825172, ISBN:0815316194]	IEA	cellular_component
ENSGALG00000013071	1	62400842	62587151	CALD1	caldesmon	GO:0005886	plasma membrane	"The membrane surrounding a cell that separates the cell from its external environment. It consists of a phospholipid bilayer and associated proteins." [ISBN:0716731363]	IEA	cellular_component
ENSGALG00000013072	1	62590066	62598178	akr	aldo-keto reductase family 1 member B10	GO:0016491	oxidoreductase activity	"Catalysis of an oxidation-reduction (redox) reaction, a reversible chemical reaction in which the oxidation state of an atom or atoms within a molecule is altered. One substrate acts as a hydrogen or electron donor and becomes oxidized, while the other acts as hydrogen or electron acceptor and becomes reduced." [GOC:go_curators]	IEA	molecular_function
ENSGALG00000013072	1	62590066	62598178	akr	aldo-keto reductase family 1 member B10	GO:0003674	molecular_function	"Elemental activities, such as catalysis or binding, describing the actions of a gene product at the molecular level. A given gene product may exhibit one or more molecular functions." [GOC:go_curators]	IEA	molecular_function
ENSGALG00000013072	1	62590066	62598178	akr	aldo-keto reductase family 1 member B10	GO:0055114	oxidation-reduction process	"A metabolic process that results in the removal or addition of one or more electrons to or from a substance, with or without the concomitant removal or addition of a proton or protons." [GOC:dhl, GOC:ecd, GOC:jh2, GOC:jid, GOC:mlg, GOC:rph]	IEA	biological_process
ENSGALG00000013072	1	62590066	62598178	akr	aldo-keto reductase family 1 member B10	GO:0008150	biological_process	"Any process specifically pertinent to the functioning of integrated living units: cells, tissues, organs, and organisms. A process is a collection of molecular events with a defined beginning and end." [GOC:go_curators, GOC:isa_complete]	IEA	biological_process
ENSGALG00000013072	1	62590066	62598178	akr	aldo-keto reductase family 1 member B10	GO:0008106	alcohol dehydrogenase (NADP+) activity	"Catalysis of the reaction: an alcohol + NADP+ = an aldehyde + NADPH + H+." [EC:1.1.1.2]	IEA	molecular_function
ENSGALG00000013085	1	62933511	63081609	PTPRO	receptor-type tyrosine-protein phosphatase O	GO:0072112	glomerular visceral epithelial cell differentiation	"The process in which a relatively unspecialized cell acquires specialized features of a glomerular visceral epithelial cell. A glomerular visceral epithelial cell is a specialized epithelial cell that contains \"feet\" that interdigitate with the \"feet\" of other glomerular epithelial cells." [GOC:mtg_kidney_jan10]	IEA	biological_process
ENSGALG00000013085	1	62933511	63081609	PTPRO	receptor-type tyrosine-protein phosphatase O	GO:0036060	slit diaphragm assembly	"The aggregation, arrangement and bonding together of a set of components to form a slit diaphragm, specialized cell-cell junction found between the interdigitating foot processes of the glomerular epithelium (the podocytes) in the vertebrate kidney, which is adapted for facilitating glomerular filtration." [GOC:mtg_kidney_jan10, GOC:rph, PMID:20633639]	IEA	biological_process
ENSGALG00000013085	1	62933511	63081609	PTPRO	receptor-type tyrosine-protein phosphatase O	GO:0017147	Wnt-protein binding	"Interacting selectively and non-covalently with Wnt-protein, a secreted growth factor involved in signaling." [GOC:jl]	IEA	molecular_function
ENSGALG00000013085	1	62933511	63081609	PTPRO	receptor-type tyrosine-protein phosphatase O	GO:0090090	negative regulation of canonical Wnt signaling pathway	"Any process that decreases the rate, frequency, or extent of the Wnt signaling pathway through beta-catenin, the series of molecular signals initiated by binding of a Wnt protein to a frizzled family receptor on the surface of the target cell, followed by propagation of the signal via beta-catenin, and ending with a change in transcription of target genes." [GOC:dph, GOC:tb]	IEA	biological_process
ENSGALG00000013085	1	62933511	63081609	PTPRO	receptor-type tyrosine-protein phosphatase O	GO:0000902	cell morphogenesis	"The developmental process in which the size or shape of a cell is generated and organized." [GOC:clt, GOC:dph, GOC:go_curators, GOC:tb]	IEA	biological_process
ENSGALG00000013085	1	62933511	63081609	PTPRO	receptor-type tyrosine-protein phosphatase O	GO:0003093	regulation of glomerular filtration	"Any process that modulates the frequency, rate or extent of glomerular filtration. Glomerular filtration is the process in which blood is filtered by the glomerulus into the renal tubule." [GOC:mtg_cardio]	IEA	biological_process
ENSGALG00000013085	1	62933511	63081609	PTPRO	receptor-type tyrosine-protein phosphatase O	GO:0030032	lamellipodium assembly	"Formation of a lamellipodium, a thin sheetlike extension of the surface of a migrating cell." [GOC:mah, ISBN:0815316194]	IEA	biological_process
ENSGALG00000013085	1	62933511	63081609	PTPRO	receptor-type tyrosine-protein phosphatase O	GO:0043197	dendritic spine	"Protrusion from a dendrite. Spines are specialised subcellular compartments involved in the synaptic transmission. They are linked to the dendritic shaft by a restriction. Because of their bulb shape, they function as a biochemical and an electrical compartment. Spine remodeling is though to be involved in synaptic plasticity." [GOC:nln]	IEA	cellular_component
ENSGALG00000013085	1	62933511	63081609	PTPRO	receptor-type tyrosine-protein phosphatase O	GO:0016324	apical plasma membrane	"The region of the plasma membrane located at the apical end of the cell." [GOC:curators]	IEA	cellular_component
ENSGALG00000013085	1	62933511	63081609	PTPRO	receptor-type tyrosine-protein phosphatase O	GO:0016328	lateral plasma membrane	"The portion of the plasma membrane at the lateral side of the cell. In epithelial cells, lateral plasma membranes are on the sides of cells which lie at the interface of adjacent cells." [GOC:hb, GOC:mah, GOC:pr]	IEA	cellular_component
ENSGALG00000013085	1	62933511	63081609	PTPRO	receptor-type tyrosine-protein phosphatase O	GO:0007411	axon guidance	"The chemotaxis process that directs the migration of an axon growth cone to a specific target site in response to a combination of attractive and repulsive cues." [ISBN:0878932437]	IEA	biological_process
ENSGALG00000013085	1	62933511	63081609	PTPRO	receptor-type tyrosine-protein phosphatase O	GO:0042803	protein homodimerization activity	"Interacting selectively and non-covalently with an identical protein to form a homodimer." [GOC:jl]	IEA	molecular_function
ENSGALG00000013085	1	62933511	63081609	PTPRO	receptor-type tyrosine-protein phosphatase O	GO:0005886	plasma membrane	"The membrane surrounding a cell that separates the cell from its external environment. It consists of a phospholipid bilayer and associated proteins." [ISBN:0716731363]	IEA	cellular_component
ENSGALG00000013085	1	62933511	63081609	PTPRO	receptor-type tyrosine-protein phosphatase O	GO:0005515	protein binding	"Interacting selectively and non-covalently with any protein or protein complex (a complex of two or more proteins that may include other nonprotein molecules)." [GOC:go_curators]	IEA	molecular_function
ENSGALG00000013085	1	62933511	63081609	PTPRO	receptor-type tyrosine-protein phosphatase O	GO:0006464	cellular protein modification process	"The covalent alteration of one or more amino acids occurring in proteins, peptides and nascent polypeptides (co-translational, post-translational modifications) occurring at the level of an individual cell. Includes the modification of charged tRNAs that are destined to occur in a protein (pre-translation modification)." [GOC:go_curators]	IEA	biological_process
ENSGALG00000013085	1	62933511	63081609	PTPRO	receptor-type tyrosine-protein phosphatase O	GO:0003674	molecular_function	"Elemental activities, such as catalysis or binding, describing the actions of a gene product at the molecular level. A given gene product may exhibit one or more molecular functions." [GOC:go_curators]	IEA	molecular_function
ENSGALG00000013085	1	62933511	63081609	PTPRO	receptor-type tyrosine-protein phosphatase O	GO:0016791	phosphatase activity	"Catalysis of the hydrolysis of phosphoric monoesters, releasing inorganic phosphate." [EC:3.1.3, EC:3.1.3.41, GOC:curators]	IEA	molecular_function
ENSGALG00000013085	1	62933511	63081609	PTPRO	receptor-type tyrosine-protein phosphatase O	GO:0016311	dephosphorylation	"The process of removing one or more phosphoric (ester or anhydride) residues from a molecule." [ISBN:0198506732]	IEA	biological_process
ENSGALG00000013085	1	62933511	63081609	PTPRO	receptor-type tyrosine-protein phosphatase O	GO:0006470	protein dephosphorylation	"The process of removing one or more phosphoric residues from a protein." [GOC:hb]	IEA	biological_process
ENSGALG00000013085	1	62933511	63081609	PTPRO	receptor-type tyrosine-protein phosphatase O	GO:0004725	protein tyrosine phosphatase activity	"Catalysis of the reaction: protein tyrosine phosphate + H2O = protein tyrosine + phosphate." [EC:3.1.3.48]	IEA	molecular_function
ENSGALG00000013085	1	62933511	63081609	PTPRO	receptor-type tyrosine-protein phosphatase O	GO:0016787	hydrolase activity	"Catalysis of the hydrolysis of various bonds, e.g. C-O, C-N, C-C, phosphoric anhydride bonds, etc. Hydrolase is the systematic name for any enzyme of EC class 3." [ISBN:0198506732]	IEA	molecular_function
ENSGALG00000013085	1	62933511	63081609	PTPRO	receptor-type tyrosine-protein phosphatase O	GO:0004721	phosphoprotein phosphatase activity	"Catalysis of the reaction: a phosphoprotein + H2O = a protein + phosphate. Together with protein kinases, these enzymes control the state of phosphorylation of cell proteins and thereby provide an important mechanism for regulating cellular activity." [EC:3.1.3.16, ISBN:0198547684]	IEA	molecular_function
ENSGALG00000013085	1	62933511	63081609	PTPRO	receptor-type tyrosine-protein phosphatase O	GO:0008150	biological_process	"Any process specifically pertinent to the functioning of integrated living units: cells, tissues, organs, and organisms. A process is a collection of molecular events with a defined beginning and end." [GOC:go_curators, GOC:isa_complete]	IEA	biological_process
ENSGALG00000013085	1	62933511	63081609	PTPRO	receptor-type tyrosine-protein phosphatase O	GO:0002548	monocyte chemotaxis	"The movement of a monocyte in response to an external stimulus." [GOC:add, PMID:11696603, PMID:15173832]	IEA	biological_process
ENSGALG00000013085	1	62933511	63081609	PTPRO	receptor-type tyrosine-protein phosphatase O	GO:0032835	glomerulus development	"The progression of the glomerulus over time from its initial formation until its mature state. The glomerulus is a capillary tuft which forms a close network with the visceral epithelium (podocytes) and the mesangium to form the filtration barrier and is surrounded by Bowman's capsule in nephrons of the vertebrate kidney. The glomerulus is part of the nephron and is restricted to one body segmen…	IEA	biological_process
ENSGALG00000013085	1	62933511	63081609	PTPRO	receptor-type tyrosine-protein phosphatase O	GO:0070062	extracellular exosome	"A membrane-bounded vesicle that is released into the extracellular region by fusion of the limiting endosomal membrane of a multivesicular body with the plasma membrane." [GOC:BHF, GOC:mah, PMID:15908444, PMID:17641064]	IEA	cellular_component
ENSGALG00000013085	1	62933511	63081609	PTPRO	receptor-type tyrosine-protein phosphatase O	GO:0035335	peptidyl-tyrosine dephosphorylation	"The removal of phosphoric residues from peptidyl-O-phospho-tyrosine to form peptidyl-tyrosine." [GOC:bf]	IEA	biological_process
ENSGALG00000013085	1	62933511	63081609	PTPRO	receptor-type tyrosine-protein phosphatase O	GO:0006464	cellular protein modification process	"The covalent alteration of one or more amino acids occurring in proteins, peptides and nascent polypeptides (co-translational, post-translational modifications) occurring at the level of an individual cell. Includes the modification of charged tRNAs that are destined to occur in a protein (pre-translation modification)." [GOC:go_curators]	IEA	biological_process
ENSGALG00000013085	1	62933511	63081609	PTPRO	receptor-type tyrosine-protein phosphatase O	GO:0003674	molecular_function	"Elemental activities, such as catalysis or binding, describing the actions of a gene product at the molecular level. A given gene product may exhibit one or more molecular functions." [GOC:go_curators]	IEA	molecular_function
ENSGALG00000013085	1	62933511	63081609	PTPRO	receptor-type tyrosine-protein phosphatase O	GO:0005515	protein binding	"Interacting selectively and non-covalently with any protein or protein complex (a complex of two or more proteins that may include other nonprotein molecules)." [GOC:go_curators]	IEA	molecular_function
ENSGALG00000013085	1	62933511	63081609	PTPRO	receptor-type tyrosine-protein phosphatase O	GO:0035335	peptidyl-tyrosine dephosphorylation	"The removal of phosphoric residues from peptidyl-O-phospho-tyrosine to form peptidyl-tyrosine." [GOC:bf]	IEA	biological_process
ENSGALG00000013085	1	62933511	63081609	PTPRO	receptor-type tyrosine-protein phosphatase O	GO:0016791	phosphatase activity	"Catalysis of the hydrolysis of phosphoric monoesters, releasing inorganic phosphate." [EC:3.1.3, EC:3.1.3.41, GOC:curators]	IEA	molecular_function
ENSGALG00000013085	1	62933511	63081609	PTPRO	receptor-type tyrosine-protein phosphatase O	GO:0016311	dephosphorylation	"The process of removing one or more phosphoric (ester or anhydride) residues from a molecule." [ISBN:0198506732]	IEA	biological_process
ENSGALG00000013085	1	62933511	63081609	PTPRO	receptor-type tyrosine-protein phosphatase O	GO:0006470	protein dephosphorylation	"The process of removing one or more phosphoric residues from a protein." [GOC:hb]	IEA	biological_process
ENSGALG00000013085	1	62933511	63081609	PTPRO	receptor-type tyrosine-protein phosphatase O	GO:0004725	protein tyrosine phosphatase activity	"Catalysis of the reaction: protein tyrosine phosphate + H2O = protein tyrosine + phosphate." [EC:3.1.3.48]	IEA	molecular_function
ENSGALG00000013085	1	62933511	63081609	PTPRO	receptor-type tyrosine-protein phosphatase O	GO:0016787	hydrolase activity	"Catalysis of the hydrolysis of various bonds, e.g. C-O, C-N, C-C, phosphoric anhydride bonds, etc. Hydrolase is the systematic name for any enzyme of EC class 3." [ISBN:0198506732]	IEA	molecular_function
ENSGALG00000013085	1	62933511	63081609	PTPRO	receptor-type tyrosine-protein phosphatase O	GO:0004721	phosphoprotein phosphatase activity	"Catalysis of the reaction: a phosphoprotein + H2O = a protein + phosphate. Together with protein kinases, these enzymes control the state of phosphorylation of cell proteins and thereby provide an important mechanism for regulating cellular activity." [EC:3.1.3.16, ISBN:0198547684]	IEA	molecular_function
ENSGALG00000013085	1	62933511	63081609	PTPRO	receptor-type tyrosine-protein phosphatase O	GO:0008150	biological_process	"Any process specifically pertinent to the functioning of integrated living units: cells, tissues, organs, and organisms. A process is a collection of molecular events with a defined beginning and end." [GOC:go_curators, GOC:isa_complete]	IEA	biological_process
ENSGALG00000013091	1	63087279	63140780	EPS8	epidermal growth factor receptor pathway substrate 8	GO:0070358	actin polymerization-dependent cell motility	"A process involved in the controlled movement of a bacterial cell powered by the continuous polymerization of actin at one pole of the cell." [GOC:mah, PMID:15773977]	IEA	biological_process
ENSGALG00000013091	1	63087279	63140780	EPS8	epidermal growth factor receptor pathway substrate 8	GO:0036336	dendritic cell migration	"The movement of a dendritic cell within or between different tissues and organs of the body." [CL:0000451, GOC:nhn, PMID:19339990]	IEA	biological_process
ENSGALG00000013091	1	63087279	63140780	EPS8	epidermal growth factor receptor pathway substrate 8	GO:0030832	regulation of actin filament length	"Any process that controls the length of actin filaments in a cell." [GOC:dph, GOC:mah]	IEA	biological_process
ENSGALG00000013091	1	63087279	63140780	EPS8	epidermal growth factor receptor pathway substrate 8	GO:0032420	stereocilium	"An actin-based protrusion from the apical surface of auditory and vestibular hair cells. Bundles of stereocilia act as mechanosensory organelles." [GOC:ecd, PMID:15661519, PMID:7840137]	IEA	cellular_component
ENSGALG00000013091	1	63087279	63140780	EPS8	epidermal growth factor receptor pathway substrate 8	GO:0048149	behavioral response to ethanol	"Any process that results in a change in the behavior of an organism as a result of an ethanol stimulus." [GOC:jid]	IEA	biological_process
ENSGALG00000013091	1	63087279	63140780	EPS8	epidermal growth factor receptor pathway substrate 8	GO:0051764	actin crosslink formation	"The process in which two or more actin filaments are connected together by proteins that act as crosslinks between the filaments. The crosslinked filaments may be on the same or differing axes." [GOC:ai]	IEA	biological_process
ENSGALG00000013091	1	63087279	63140780	EPS8	epidermal growth factor receptor pathway substrate 8	GO:0005903	brush border	"Dense covering of microvilli on the apical surface of epithelial cells in tissues such as the intestine, kidney, and choroid plexus; the microvilli aid absorption by increasing the surface area of the cell." [GOC:sl, ISBN:0815316194]	IEA	cellular_component
ENSGALG00000013091	1	63087279	63140780	EPS8	epidermal growth factor receptor pathway substrate 8	GO:0031532	actin cytoskeleton reorganization	"A process that is carried out at the cellular level which results in dynamic structural changes to the arrangement of constituent parts of cytoskeletal structures comprising actin filaments and their associated proteins." [GOC:ecd, GOC:mah]	IEA	biological_process
ENSGALG00000013091	1	63087279	63140780	EPS8	epidermal growth factor receptor pathway substrate 8	GO:0051016	barbed-end actin filament capping	"The binding of a protein or protein complex to the barbed (or plus) end of an actin filament, thus preventing the addition, exchange or removal of further actin subunits." [ISBN:071673706X]	IEA	biological_process
ENSGALG00000013091	1	63087279	63140780	EPS8	epidermal growth factor receptor pathway substrate 8	GO:0017146	N-methyl-D-aspartate selective glutamate receptor complex	"An assembly of four or five subunits which form a structure with an extracellular N-terminus and a large loop that together form the ligand binding domain. The C-terminus is intracellular. The ionotropic glutamate receptor complex itself acts as a ligand gated ion channel; on binding glutamate, charged ions pass through a channel in the center of the receptor complex. NMDA receptors are composed…	IEA	cellular_component
ENSGALG00000013091	1	63087279	63140780	EPS8	epidermal growth factor receptor pathway substrate 8	GO:0051017	actin filament bundle assembly	"The assembly of actin filament bundles; actin filaments are on the same axis but may be oriented with the same or opposite polarities and may be packed with different levels of tightness." [GOC:ai]	IEA	biological_process
ENSGALG00000013091	1	63087279	63140780	EPS8	epidermal growth factor receptor pathway substrate 8	GO:0014069	postsynaptic density	"The postsynaptic density is a region that lies adjacent to the cytoplasmic face of the postsynaptic membrane at excitatory synapse. It forms a disc that consists of a range of proteins with different functions, some of which contact the cytoplasmic domains of ion channels in the postsynaptic membrane. The proteins making up the disc include receptors, and structural proteins linked to the actin …	IEA	cellular_component
ENSGALG00000013091	1	63087279	63140780	EPS8	epidermal growth factor receptor pathway substrate 8	GO:0032587	ruffle membrane	"The portion of the plasma membrane surrounding a ruffle." [GOC:mah]	IEA	cellular_component
ENSGALG00000013091	1	63087279	63140780	EPS8	epidermal growth factor receptor pathway substrate 8	GO:0008360	regulation of cell shape	"Any process that modulates the surface configuration of a cell." [GOC:dph, GOC:go_curators, GOC:tb]	IEA	biological_process
ENSGALG00000013091	1	63087279	63140780	EPS8	epidermal growth factor receptor pathway substrate 8	GO:0008344	adult locomotory behavior	"Locomotory behavior in a fully developed and mature organism." [GOC:ai]	IEA	biological_process
ENSGALG00000013091	1	63087279	63140780	EPS8	epidermal growth factor receptor pathway substrate 8	GO:0003779	actin binding	"Interacting selectively and non-covalently with monomeric or multimeric forms of actin, including actin filaments." [GOC:clt]	IEA	molecular_function
ENSGALG00000013091	1	63087279	63140780	EPS8	epidermal growth factor receptor pathway substrate 8	GO:0010458	exit from mitosis	"The cell cycle process where a cell leaves M phase. M phase is the part of the mitotic cell cycle during which mitosis and cytokinesis take place." [GOC:dph, GOC:tb]	IEA	biological_process
ENSGALG00000013091	1	63087279	63140780	EPS8	epidermal growth factor receptor pathway substrate 8	GO:0005938	cell cortex	"The region of a cell that lies just beneath the plasma membrane and often, but not always, contains a network of actin filaments and associated proteins." [GOC:mah, ISBN:0815316194]	IEA	cellular_component
ENSGALG00000013091	1	63087279	63140780	EPS8	epidermal growth factor receptor pathway substrate 8	GO:0016601	Rac protein signal transduction	"A series of molecular signals within the cell that are mediated by a member of the Rac family of proteins switching to a GTP-bound active state." [GOC:bf]	IEA	biological_process
ENSGALG00000013091	1	63087279	63140780	EPS8	epidermal growth factor receptor pathway substrate 8	GO:0048365	Rac GTPase binding	"Interacting selectively and non-covalently with Rac protein, any member of the Rac subfamily of the Ras superfamily of monomeric GTPases." [GOC:ebc, PMID:11702775]	IEA	molecular_function
ENSGALG00000013091	1	63087279	63140780	EPS8	epidermal growth factor receptor pathway substrate 8	GO:0045202	synapse	"The junction between a nerve fiber of one neuron and another neuron or muscle fiber or glial cell; the site of interneuronal communication. As the nerve fiber approaches the synapse it enlarges into a specialized structure, the presynaptic nerve ending, which contains mitochondria and synaptic vesicles. At the tip of the nerve ending is the presynaptic membrane; facing it, and separated from it …	IEA	cellular_component
ENSGALG00000013091	1	63087279	63140780	EPS8	epidermal growth factor receptor pathway substrate 8	GO:0005515	protein binding	"Interacting selectively and non-covalently with any protein or protein complex (a complex of two or more proteins that may include other nonprotein molecules)." [GOC:go_curators]	IEA	molecular_function
ENSGALG00000013091	1	63087279	63140780	EPS8	epidermal growth factor receptor pathway substrate 8	GO:0003674	molecular_function	"Elemental activities, such as catalysis or binding, describing the actions of a gene product at the molecular level. A given gene product may exhibit one or more molecular functions." [GOC:go_curators]	IEA	molecular_function
ENSGALG00000013091	1	63087279	63140780	EPS8	epidermal growth factor receptor pathway substrate 8	GO:0031982	vesicle	"Any small, fluid-filled, spherical organelle enclosed by membrane or protein." [GOC:mah, GOC:pz]	IEA	cellular_component
ENSGALG00000013091	1	63087279	63140780	EPS8	epidermal growth factor receptor pathway substrate 8	GO:0070062	extracellular exosome	"A membrane-bounded vesicle that is released into the extracellular region by fusion of the limiting endosomal membrane of a multivesicular body with the plasma membrane." [GOC:BHF, GOC:mah, PMID:15908444, PMID:17641064]	IEA	cellular_component
ENSGALG00000013092	1	63250603	63259735	STRAP	Serine-threonine kinase receptor-associated protein	GO:0000122	negative regulation of transcription from RNA polymerase II promoter	"Any process that stops, prevents, or reduces the frequency, rate or extent of transcription from an RNA polymerase II promoter." [GOC:go_curators, GOC:txnOH]	IEA	biological_process
ENSGALG00000013092	1	63250603	63259735	STRAP	Serine-threonine kinase receptor-associated protein	GO:0005102	receptor binding	"Interacting selectively and non-covalently with one or more specific sites on a receptor molecule, a macromolecule that undergoes combination with a hormone, neurotransmitter, drug or intracellular messenger to initiate a change in cell function." [GOC:bf, GOC:ceb, ISBN:0198506732]	IEA	molecular_function
ENSGALG00000013092	1	63250603	63259735	STRAP	Serine-threonine kinase receptor-associated protein	GO:0005515	protein binding	"Interacting selectively and non-covalently with any protein or protein complex (a complex of two or more proteins that may include other nonprotein molecules)." [GOC:go_curators]	IEA	molecular_function
ENSGALG00000013092	1	63250603	63259735	STRAP	Serine-threonine kinase receptor-associated protein	GO:0006397	mRNA processing	"Any process involved in the conversion of a primary mRNA transcript into one or more mature mRNA(s) prior to translation into polypeptide." [GOC:mah]	IEA	biological_process
ENSGALG00000013092	1	63250603	63259735	STRAP	Serine-threonine kinase receptor-associated protein	GO:0043226	organelle	"Organized structure of distinctive morphology and function. Includes the nucleus, mitochondria, plastids, vacuoles, vesicles, ribosomes and the cytoskeleton, and prokaryotic structures such as anammoxosomes and pirellulosomes. Excludes the plasma membrane." [GOC:go_curators]	IEA	cellular_component
ENSGALG00000013092	1	63250603	63259735	STRAP	Serine-threonine kinase receptor-associated protein	GO:0065003	macromolecular complex assembly	"The aggregation, arrangement and bonding together of a set of macromolecules to form a complex." [GOC:jl]	IEA	biological_process
ENSGALG00000013092	1	63250603	63259735	STRAP	Serine-threonine kinase receptor-associated protein	GO:0022618	ribonucleoprotein complex assembly	"The aggregation, arrangement and bonding together of proteins and RNA molecules to form a ribonucleoprotein complex." [GOC:jl]	IEA	biological_process
ENSGALG00000013092	1	63250603	63259735	STRAP	Serine-threonine kinase receptor-associated protein	GO:0022607	cellular component assembly	"The aggregation, arrangement and bonding together of a cellular component." [GOC:isa_complete]	IEA	biological_process
ENSGALG00000013092	1	63250603	63259735	STRAP	Serine-threonine kinase receptor-associated protein	GO:0043234	protein complex	"Any macromolecular complex composed (only) of two or more polypeptide subunits along with any covalently attached molecules (such as lipid anchors or oligosaccharide) or non-protein prosthetic groups (such as nucleotides or metal ions). Prosthetic group in this context refers to a tightly bound cofactor. The component polypeptide subunits may be identical." [GOC:go_curators]	IEA	cellular_component
ENSGALG00000013092	1	63250603	63259735	STRAP	Serine-threonine kinase receptor-associated protein	GO:0005575	cellular_component	"The part of a cell or its extracellular environment in which a gene product is located. A gene product may be located in one or more parts of a cell and its location may be as specific as a particular macromolecular complex, that is, a stable, persistent association of macromolecules that function together." [GOC:go_curators, NIF_Subcellular:sao-1337158144]	IEA	cellular_component
ENSGALG00000013092	1	63250603	63259735	STRAP	Serine-threonine kinase receptor-associated protein	GO:0003674	molecular_function	"Elemental activities, such as catalysis or binding, describing the actions of a gene product at the molecular level. A given gene product may exhibit one or more molecular functions." [GOC:go_curators]	IEA	molecular_function
ENSGALG00000013092	1	63250603	63259735	STRAP	Serine-threonine kinase receptor-associated protein	GO:0005737	cytoplasm	"All of the contents of a cell excluding the plasma membrane and nucleus, but including other subcellular structures." [ISBN:0198547684]	IEA	cellular_component
ENSGALG00000013092	1	63250603	63259735	STRAP	Serine-threonine kinase receptor-associated protein	GO:0005634	nucleus	"A membrane-bounded organelle of eukaryotic cells in which chromosomes are housed and replicated. In most cells, the nucleus contains all of the cell's chromosomes except the organellar chromosomes, and is the site of RNA synthesis and processing. In some species, or in specialized cell types, RNA metabolism or DNA replication may be absent." [GOC:go_curators]	IEA	cellular_component
ENSGALG00000013092	1	63250603	63259735	STRAP	Serine-threonine kinase receptor-associated protein	GO:0005102	receptor binding	"Interacting selectively and non-covalently with one or more specific sites on a receptor molecule, a macromolecule that undergoes combination with a hormone, neurotransmitter, drug or intracellular messenger to initiate a change in cell function." [GOC:bf, GOC:ceb, ISBN:0198506732]	ISS	molecular_function
ENSGALG00000013092	1	63250603	63259735	STRAP	Serine-threonine kinase receptor-associated protein	GO:0005829	cytosol	"The part of the cytoplasm that does not contain organelles but which does contain other particulate matter, such as protein complexes." [GOC:hgd, GOC:jl]	ISS	cellular_component
ENSGALG00000013092	1	63250603	63259735	STRAP	Serine-threonine kinase receptor-associated protein	GO:0000122	negative regulation of transcription from RNA polymerase II promoter	"Any process that stops, prevents, or reduces the frequency, rate or extent of transcription from an RNA polymerase II promoter." [GOC:go_curators, GOC:txnOH]	ISS	biological_process
ENSGALG00000013092	1	63250603	63259735	STRAP	Serine-threonine kinase receptor-associated protein	GO:0034641	cellular nitrogen compound metabolic process	"The chemical reactions and pathways involving various organic and inorganic nitrogenous compounds, as carried out by individual cells." [GOC:mah]	IEA	biological_process
ENSGALG00000013092	1	63250603	63259735	STRAP	Serine-threonine kinase receptor-associated protein	GO:0008150	biological_process	"Any process specifically pertinent to the functioning of integrated living units: cells, tissues, organs, and organisms. A process is a collection of molecular events with a defined beginning and end." [GOC:go_curators, GOC:isa_complete]	IEA	biological_process
ENSGALG00000013092	1	63250603	63259735	STRAP	Serine-threonine kinase receptor-associated protein	GO:0032797	SMN complex	"A protein complex that contains the survival motor neuron (SMN) protein and at least eight additional integral components, including the Gemin2-8 and Unrip proteins; the complex is found in the cytoplasm and in nuclear Gems, and is involved in spliceosomal snRNP assembly in the cytoplasm and in pre-mRNA splicing in the nucleus." [PMID:16434402, PMID:17023415]	ISS	cellular_component
ENSGALG00000013092	1	63250603	63259735	STRAP	Serine-threonine kinase receptor-associated protein	GO:0034719	SMN-Sm protein complex	"A protein complex formed by the association of several methylated Sm proteins with the SMN complex; the latter contains the survival motor neuron (SMN) protein and at least eight additional integral components, including the Gemin2-8 and unrip proteins; additional proteins, including galectin-1 and galectin-3, are also found in the SMN-SM complex. The SMN-Sm complex is involved in spliceosomal s…	ISS	cellular_component
ENSGALG00000013092	1	63250603	63259735	STRAP	Serine-threonine kinase receptor-associated protein	GO:0005829	cytosol	"The part of the cytoplasm that does not contain organelles but which does contain other particulate matter, such as protein complexes." [GOC:hgd, GOC:jl]	IEA	cellular_component
ENSGALG00000013092	1	63250603	63259735	STRAP	Serine-threonine kinase receptor-associated protein	GO:0000387	spliceosomal snRNP assembly	"The aggregation, arrangement and bonding together of one or more snRNA and multiple protein components to form a ribonucleoprotein complex that is involved in formation of the spliceosome." [GOC:krc, GOC:mah, ISBN:0879695897]	ISS	biological_process
ENSGALG00000013092	1	63250603	63259735	STRAP	Serine-threonine kinase receptor-associated protein	GO:0008380	RNA splicing	"The process of removing sections of the primary RNA transcript to remove sequences not present in the mature form of the RNA and joining the remaining sections to form the mature form of the RNA." [GOC:krc, GOC:mah]	IEA	biological_process
ENSGALG00000013092	1	63250603	63259735	STRAP	Serine-threonine kinase receptor-associated protein	GO:0030512	negative regulation of transforming growth factor beta receptor signaling pathway	"Any process that stops, prevents, or reduces the frequency, rate or extent of any TGF-beta receptor signaling pathway." [GOC:mah]	ISS	biological_process
ENSGALG00000013092	1	63250603	63259735	STRAP	Serine-threonine kinase receptor-associated protein	GO:0030277	maintenance of gastrointestinal epithelium	"Protection of epithelial surfaces of the gastrointestinal tract from proteolytic and caustic digestive agents." [GOC:mah]	IEA	biological_process
ENSGALG00000013092	1	63250603	63259735	STRAP	Serine-threonine kinase receptor-associated protein	GO:0032797	SMN complex	"A protein complex that contains the survival motor neuron (SMN) protein and at least eight additional integral components, including the Gemin2-8 and Unrip proteins; the complex is found in the cytoplasm and in nuclear Gems, and is involved in spliceosomal snRNP assembly in the cytoplasm and in pre-mRNA splicing in the nucleus." [PMID:16434402, PMID:17023415]	IEA	cellular_component
ENSGALG00000013092	1	63250603	63259735	STRAP	Serine-threonine kinase receptor-associated protein	GO:0034719	SMN-Sm protein complex	"A protein complex formed by the association of several methylated Sm proteins with the SMN complex; the latter contains the survival motor neuron (SMN) protein and at least eight additional integral components, including the Gemin2-8 and unrip proteins; additional proteins, including galectin-1 and galectin-3, are also found in the SMN-SM complex. The SMN-Sm complex is involved in spliceosomal s…	IEA	cellular_component
ENSGALG00000013092	1	63250603	63259735	STRAP	Serine-threonine kinase receptor-associated protein	GO:0050680	negative regulation of epithelial cell proliferation	"Any process that stops, prevents or reduces the rate or extent of epithelial cell proliferation." [GOC:ai]	IEA	biological_process
ENSGALG00000013092	1	63250603	63259735	STRAP	Serine-threonine kinase receptor-associated protein	GO:0010719	negative regulation of epithelial to mesenchymal transition	"Any process that decreases the rate, frequency, or extent of epithelial to mesenchymal transition. Epithelial to mesenchymal transition where an epithelial cell loses apical/basolateral polarity, severs intercellular adhesive junctions, degrades basement membrane components and becomes a migratory mesenchymal cell." [GOC:BHF, GOC:dph, GOC:tb]	IEA	biological_process
ENSGALG00000013092	1	63250603	63259735	STRAP	Serine-threonine kinase receptor-associated protein	GO:0060394	negative regulation of pathway-restricted SMAD protein phosphorylation	"Any process that decreases the rate, frequency or extent of pathway-restricted SMAD protein phosphorylation. Pathway-restricted SMAD proteins and common-partner SMAD proteins are involved in the transforming growth factor beta receptor signaling pathways." [GOC:BHF, GOC:dph, GOC:tb]	IEA	biological_process
ENSGALG00000013092	1	63250603	63259735	STRAP	Serine-threonine kinase receptor-associated protein	GO:0010633	negative regulation of epithelial cell migration	"Any process that stops, prevents, or reduces the frequency, rate or extent of epithelial cell migration." [GOC:BHF, GOC:dph, GOC:tb]	IEA	biological_process
ENSGALG00000013092	1	63250603	63259735	STRAP	Serine-threonine kinase receptor-associated protein	GO:0030512	negative regulation of transforming growth factor beta receptor signaling pathway	"Any process that stops, prevents, or reduces the frequency, rate or extent of any TGF-beta receptor signaling pathway." [GOC:mah]	IEA	biological_process
ENSGALG00000013092	1	63250603	63259735	STRAP	Serine-threonine kinase receptor-associated protein	GO:0000387	spliceosomal snRNP assembly	"The aggregation, arrangement and bonding together of one or more snRNA and multiple protein components to form a ribonucleoprotein complex that is involved in formation of the spliceosome." [GOC:krc, GOC:mah, ISBN:0879695897]	IEA	biological_process
ENSGALG00000013092	1	63250603	63259735	STRAP	Serine-threonine kinase receptor-associated protein	GO:0044822	poly(A) RNA binding	"Interacting non-covalently with a poly(A) RNA, a RNA molecule which has a tail of adenine bases." [GOC:jl]	IEA	molecular_function
ENSGALG00000013092	1	63250603	63259735	STRAP	Serine-threonine kinase receptor-associated protein	GO:0005654	nucleoplasm	"That part of the nuclear content other than the chromosomes or the nucleolus." [GOC:ma, ISBN:0124325653]	IEA	cellular_component
ENSGALG00000013092	1	63250603	63259735	STRAP	Serine-threonine kinase receptor-associated protein	GO:0005886	plasma membrane	"The membrane surrounding a cell that separates the cell from its external environment. It consists of a phospholipid bilayer and associated proteins." [ISBN:0716731363]	IEA	cellular_component
ENSGALG00000013095	1	63261392	63316947	DERA	putative deoxyribose-phosphate aldolase	GO:0005975	carbohydrate metabolic process	"The chemical reactions and pathways involving carbohydrates, any of a group of organic compounds based of the general formula Cx(H2O)y. Includes the formation of carbohydrate derivatives by the addition of a carbohydrate residue to another molecule." [GOC:mah, ISBN:0198506732]	IEA	biological_process
ENSGALG00000013095	1	63261392	63316947	DERA	putative deoxyribose-phosphate aldolase	GO:0034655	nucleobase-containing compound catabolic process	"The chemical reactions and pathways resulting in the breakdown of nucleobases, nucleosides, nucleotides and nucleic acids." [GOC:mah]	IEA	biological_process
ENSGALG00000013095	1	63261392	63316947	DERA	putative deoxyribose-phosphate aldolase	GO:0009056	catabolic process	"The chemical reactions and pathways resulting in the breakdown of substances, including the breakdown of carbon compounds with the liberation of energy for use by the cell or organism." [ISBN:0198547684]	IEA	biological_process
ENSGALG00000013095	1	63261392	63316947	DERA	putative deoxyribose-phosphate aldolase	GO:0044281	small molecule metabolic process	"The chemical reactions and pathways involving small molecules, any low molecular weight, monomeric, non-encoded molecule." [GOC:curators, GOC:pde, GOC:vw]	IEA	biological_process
ENSGALG00000013095	1	63261392	63316947	DERA	putative deoxyribose-phosphate aldolase	GO:0005575	cellular_component	"The part of a cell or its extracellular environment in which a gene product is located. A gene product may be located in one or more parts of a cell and its location may be as specific as a particular macromolecular complex, that is, a stable, persistent association of macromolecules that function together." [GOC:go_curators, NIF_Subcellular:sao-1337158144]	IEA	cellular_component
ENSGALG00000013095	1	63261392	63316947	DERA	putative deoxyribose-phosphate aldolase	GO:0003674	molecular_function	"Elemental activities, such as catalysis or binding, describing the actions of a gene product at the molecular level. A given gene product may exhibit one or more molecular functions." [GOC:go_curators]	IEA	molecular_function
ENSGALG00000013095	1	63261392	63316947	DERA	putative deoxyribose-phosphate aldolase	GO:0005737	cytoplasm	"All of the contents of a cell excluding the plasma membrane and nucleus, but including other subcellular structures." [ISBN:0198547684]	IEA	cellular_component
ENSGALG00000013095	1	63261392	63316947	DERA	putative deoxyribose-phosphate aldolase	GO:0003824	catalytic activity	"Catalysis of a biochemical reaction at physiological temperatures. In biologically catalyzed reactions, the reactants are known as substrates, and the catalysts are naturally occurring macromolecular substances known as enzymes. Enzymes possess specific binding sites for substrates, and are usually composed wholly or largely of protein, but RNA that has catalytic activity (ribozyme) is often als…	IEA	molecular_function
ENSGALG00000013095	1	63261392	63316947	DERA	putative deoxyribose-phosphate aldolase	GO:0016829	lyase activity	"Catalysis of the cleavage of C-C, C-O, C-N and other bonds by other means than by hydrolysis or oxidation, or conversely adding a group to a double bond. They differ from other enzymes in that two substrates are involved in one reaction direction, but only one in the other direction. When acting on the single substrate, a molecule is eliminated and this generates either a new double bond or a ne…	IEA	molecular_function
ENSGALG00000013095	1	63261392	63316947	DERA	putative deoxyribose-phosphate aldolase	GO:0034641	cellular nitrogen compound metabolic process	"The chemical reactions and pathways involving various organic and inorganic nitrogenous compounds, as carried out by individual cells." [GOC:mah]	IEA	biological_process
ENSGALG00000013095	1	63261392	63316947	DERA	putative deoxyribose-phosphate aldolase	GO:0008150	biological_process	"Any process specifically pertinent to the functioning of integrated living units: cells, tissues, organs, and organisms. A process is a collection of molecular events with a defined beginning and end." [GOC:go_curators, GOC:isa_complete]	IEA	biological_process
ENSGALG00000013095	1	63261392	63316947	DERA	putative deoxyribose-phosphate aldolase	GO:0016052	carbohydrate catabolic process	"The chemical reactions and pathways resulting in the breakdown of carbohydrates, any of a group of organic compounds based of the general formula Cx(H2O)y." [ISBN:0198506732]	IBA	biological_process
ENSGALG00000013095	1	63261392	63316947	DERA	putative deoxyribose-phosphate aldolase	GO:0004139	deoxyribose-phosphate aldolase activity	"Catalysis of the reaction: 2-deoxy-D-ribose 5-phosphate = D-glyceraldehyde 3-phosphate + acetaldehyde." [EC:4.1.2.4, RHEA:12824]	IEA	molecular_function
ENSGALG00000013095	1	63261392	63316947	DERA	putative deoxyribose-phosphate aldolase	GO:0009264	deoxyribonucleotide catabolic process	"The chemical reactions and pathways resulting in the breakdown of a deoxyribonucleotide, a compound consisting of deoxyribonucleoside (a base linked to a deoxyribose sugar) esterified with a phosphate group at either the 3' or 5'-hydroxyl group of the sugar." [GOC:go_curators, ISBN:0198506732]	IEA	biological_process
ENSGALG00000013095	1	63261392	63316947	DERA	putative deoxyribose-phosphate aldolase	GO:0034655	nucleobase-containing compound catabolic process	"The chemical reactions and pathways resulting in the breakdown of nucleobases, nucleosides, nucleotides and nucleic acids." [GOC:mah]	IEA	biological_process
ENSGALG00000013095	1	63261392	63316947	DERA	putative deoxyribose-phosphate aldolase	GO:0009056	catabolic process	"The chemical reactions and pathways resulting in the breakdown of substances, including the breakdown of carbon compounds with the liberation of energy for use by the cell or organism." [ISBN:0198547684]	IEA	biological_process
ENSGALG00000013095	1	63261392	63316947	DERA	putative deoxyribose-phosphate aldolase	GO:0044281	small molecule metabolic process	"The chemical reactions and pathways involving small molecules, any low molecular weight, monomeric, non-encoded molecule." [GOC:curators, GOC:pde, GOC:vw]	IEA	biological_process
ENSGALG00000013095	1	63261392	63316947	DERA	putative deoxyribose-phosphate aldolase	GO:0005575	cellular_component	"The part of a cell or its extracellular environment in which a gene product is located. A gene product may be located in one or more parts of a cell and its location may be as specific as a particular macromolecular complex, that is, a stable, persistent association of macromolecules that function together." [GOC:go_curators, NIF_Subcellular:sao-1337158144]	IEA	cellular_component
ENSGALG00000013095	1	63261392	63316947	DERA	putative deoxyribose-phosphate aldolase	GO:0003674	molecular_function	"Elemental activities, such as catalysis or binding, describing the actions of a gene product at the molecular level. A given gene product may exhibit one or more molecular functions." [GOC:go_curators]	IEA	molecular_function
ENSGALG00000013095	1	63261392	63316947	DERA	putative deoxyribose-phosphate aldolase	GO:0005737	cytoplasm	"All of the contents of a cell excluding the plasma membrane and nucleus, but including other subcellular structures." [ISBN:0198547684]	IEA	cellular_component
ENSGALG00000013095	1	63261392	63316947	DERA	putative deoxyribose-phosphate aldolase	GO:0003824	catalytic activity	"Catalysis of a biochemical reaction at physiological temperatures. In biologically catalyzed reactions, the reactants are known as substrates, and the catalysts are naturally occurring macromolecular substances known as enzymes. Enzymes possess specific binding sites for substrates, and are usually composed wholly or largely of protein, but RNA that has catalytic activity (ribozyme) is often als…	IEA	molecular_function
ENSGALG00000013095	1	63261392	63316947	DERA	putative deoxyribose-phosphate aldolase	GO:0016829	lyase activity	"Catalysis of the cleavage of C-C, C-O, C-N and other bonds by other means than by hydrolysis or oxidation, or conversely adding a group to a double bond. They differ from other enzymes in that two substrates are involved in one reaction direction, but only one in the other direction. When acting on the single substrate, a molecule is eliminated and this generates either a new double bond or a ne…	IEA	molecular_function
ENSGALG00000013095	1	63261392	63316947	DERA	putative deoxyribose-phosphate aldolase	GO:0034641	cellular nitrogen compound metabolic process	"The chemical reactions and pathways involving various organic and inorganic nitrogenous compounds, as carried out by individual cells." [GOC:mah]	IEA	biological_process
ENSGALG00000013095	1	63261392	63316947	DERA	putative deoxyribose-phosphate aldolase	GO:0008150	biological_process	"Any process specifically pertinent to the functioning of integrated living units: cells, tissues, organs, and organisms. A process is a collection of molecular events with a defined beginning and end." [GOC:go_curators, GOC:isa_complete]	IEA	biological_process
ENSGALG00000013095	1	63261392	63316947	DERA	putative deoxyribose-phosphate aldolase	GO:0004139	deoxyribose-phosphate aldolase activity	"Catalysis of the reaction: 2-deoxy-D-ribose 5-phosphate = D-glyceraldehyde 3-phosphate + acetaldehyde." [EC:4.1.2.4, RHEA:12824]	IEA	molecular_function
ENSGALG00000013095	1	63261392	63316947	DERA	putative deoxyribose-phosphate aldolase	GO:0009264	deoxyribonucleotide catabolic process	"The chemical reactions and pathways resulting in the breakdown of a deoxyribonucleotide, a compound consisting of deoxyribonucleoside (a base linked to a deoxyribose sugar) esterified with a phosphate group at either the 3' or 5'-hydroxyl group of the sugar." [GOC:go_curators, ISBN:0198506732]	IEA	biological_process
ENSGALG00000013095	1	63261392	63316947	DERA	putative deoxyribose-phosphate aldolase	GO:0046121	deoxyribonucleoside catabolic process	"The chemical reactions and pathways resulting in the breakdown of any one of a family of organic molecules consisting of a purine or pyrimidine base covalently bonded to a sugar deoxyribose (a deoxyribonucleoside)." [GOC:ai]	IEA	biological_process
ENSGALG00000013095	1	63261392	63316947	DERA	putative deoxyribose-phosphate aldolase	GO:0070062	extracellular exosome	"A membrane-bounded vesicle that is released into the extracellular region by fusion of the limiting endosomal membrane of a multivesicular body with the plasma membrane." [GOC:BHF, GOC:mah, PMID:15908444, PMID:17641064]	IEA	cellular_component
ENSGALG00000013098	1	63429485	63435977	MGST1	microsomal glutathione S-transferase 1	GO:0006749	glutathione metabolic process	"The chemical reactions and pathways involving glutathione, the tripeptide glutamylcysteinylglycine, which acts as a coenzyme for some enzymes and as an antioxidant in the protection of sulfhydryl groups in enzymes and other proteins; it has a specific role in the reduction of hydrogen peroxide (H2O2) and oxidized ascorbate, and it participates in the gamma-glutamyl cycle." [CHEBI:16856, ISBN:019…	IEA	biological_process
ENSGALG00000013098	1	63429485	63435977	MGST1	microsomal glutathione S-transferase 1	GO:0005743	mitochondrial inner membrane	"The inner, i.e. lumen-facing, lipid bilayer of the mitochondrial envelope. It is highly folded to form cristae." [GOC:ai]	IEA	cellular_component
ENSGALG00000013098	1	63429485	63435977	MGST1	microsomal glutathione S-transferase 1	GO:0071449	cellular response to lipid hydroperoxide	"Any process that results in a change in state or activity of a cell (in terms of movement, secretion, enzyme production, gene expression, etc.) as a result of a lipid hydroperoxide stimulus. Lipid hydroperoxide is the highly reactive primary oxygenated products of polyunsaturated fatty acids." [GOC:mah]	IEA	biological_process
ENSGALG00000013098	1	63429485	63435977	MGST1	microsomal glutathione S-transferase 1	GO:0005739	mitochondrion	"A semiautonomous, self replicating organelle that occurs in varying numbers, shapes, and sizes in the cytoplasm of virtually all eukaryotic cells. It is notably the site of tissue respiration." [GOC:giardia, ISBN:0198506732]	IEA	cellular_component
ENSGALG00000013098	1	63429485	63435977	MGST1	microsomal glutathione S-transferase 1	GO:0004364	glutathione transferase activity	"Catalysis of the reaction: R-X + glutathione = H-X + R-S-glutathione. R may be an aliphatic, aromatic or heterocyclic group; X may be a sulfate, nitrile or halide group." [EC:2.5.1.18]	IEA	molecular_function
ENSGALG00000013098	1	63429485	63435977	MGST1	microsomal glutathione S-transferase 1	GO:0005515	protein binding	"Interacting selectively and non-covalently with any protein or protein complex (a complex of two or more proteins that may include other nonprotein molecules)." [GOC:go_curators]	IEA	molecular_function
ENSGALG00000013098	1	63429485	63435977	MGST1	microsomal glutathione S-transferase 1	GO:0055114	oxidation-reduction process	"A metabolic process that results in the removal or addition of one or more electrons to or from a substance, with or without the concomitant removal or addition of a proton or protons." [GOC:dhl, GOC:ecd, GOC:jh2, GOC:jid, GOC:mlg, GOC:rph]	IEA	biological_process
ENSGALG00000013098	1	63429485	63435977	MGST1	microsomal glutathione S-transferase 1	GO:0004602	glutathione peroxidase activity	"Catalysis of the reaction: 2 glutathione + hydrogen peroxide = oxidized glutathione + 2 H2O." [EC:1.11.1.9]	IEA	molecular_function
ENSGALG00000013112	1	64044462	64052106	RERGL	RERG/RAS-like	GO:0034655	nucleobase-containing compound catabolic process	"The chemical reactions and pathways resulting in the breakdown of nucleobases, nucleosides, nucleotides and nucleic acids." [GOC:mah]	IEA	biological_process
ENSGALG00000013112	1	64044462	64052106	RERGL	RERG/RAS-like	GO:0009056	catabolic process	"The chemical reactions and pathways resulting in the breakdown of substances, including the breakdown of carbon compounds with the liberation of energy for use by the cell or organism." [ISBN:0198547684]	IEA	biological_process
ENSGALG00000013112	1	64044462	64052106	RERGL	RERG/RAS-like	GO:0007165	signal transduction	"The cellular process in which a signal is conveyed to trigger a change in the activity or state of a cell. Signal transduction begins with reception of a signal (e.g. a ligand binding to a receptor or receptor activation by a stimulus such as light), or for signal transduction in the absence of ligand, signal-withdrawal or the activity of a constitutively active receptor. Signal transduction end…	IEA	biological_process
ENSGALG00000013112	1	64044462	64052106	RERGL	RERG/RAS-like	GO:0043167	ion binding	"Interacting selectively and non-covalently with ions, charged atoms or groups of atoms." [GOC:jl]	IEA	molecular_function
ENSGALG00000013112	1	64044462	64052106	RERGL	RERG/RAS-like	GO:0044281	small molecule metabolic process	"The chemical reactions and pathways involving small molecules, any low molecular weight, monomeric, non-encoded molecule." [GOC:curators, GOC:pde, GOC:vw]	IEA	biological_process
ENSGALG00000013112	1	64044462	64052106	RERGL	RERG/RAS-like	GO:0006810	transport	"The directed movement of substances (such as macromolecules, small molecules, ions) into, out of or within a cell, or between cells, or within a multicellular organism by means of some agent such as a transporter or pore." [GOC:dph, GOC:jl, GOC:mah]	IEA	biological_process
ENSGALG00000013112	1	64044462	64052106	RERGL	RERG/RAS-like	GO:0005575	cellular_component	"The part of a cell or its extracellular environment in which a gene product is located. A gene product may be located in one or more parts of a cell and its location may be as specific as a particular macromolecular complex, that is, a stable, persistent association of macromolecules that function together." [GOC:go_curators, NIF_Subcellular:sao-1337158144]	IEA	cellular_component
ENSGALG00000013112	1	64044462	64052106	RERGL	RERG/RAS-like	GO:0003674	molecular_function	"Elemental activities, such as catalysis or binding, describing the actions of a gene product at the molecular level. A given gene product may exhibit one or more molecular functions." [GOC:go_curators]	IEA	molecular_function
ENSGALG00000013112	1	64044462	64052106	RERGL	RERG/RAS-like	GO:0000166	nucleotide binding	"Interacting selectively and non-covalently with a nucleotide, any compound consisting of a nucleoside that is esterified with (ortho)phosphate or an oligophosphate at any hydroxyl group on the ribose or deoxyribose." [GOC:mah, ISBN:0198547684]	IEA	molecular_function
ENSGALG00000013112	1	64044462	64052106	RERGL	RERG/RAS-like	GO:0006184	obsolete GTP catabolic process	"OBSOLETE. The chemical reactions and pathways resulting in the breakdown of GTP, guanosine triphosphate." [ISBN:0198506732]	IEA	biological_process
ENSGALG00000013112	1	64044462	64052106	RERGL	RERG/RAS-like	GO:0005525	GTP binding	"Interacting selectively and non-covalently with GTP, guanosine triphosphate." [GOC:ai]	IEA	molecular_function
ENSGALG00000013112	1	64044462	64052106	RERGL	RERG/RAS-like	GO:0005622	intracellular	"The living contents of a cell; the matter contained within (but not including) the plasma membrane, usually taken to exclude large vacuoles and masses of secretory or ingested material. In eukaryotes it includes the nucleus and cytoplasm." [ISBN:0198506732]	IEA	cellular_component
ENSGALG00000013112	1	64044462	64052106	RERGL	RERG/RAS-like	GO:0015031	protein transport	"The directed movement of proteins into, out of or within a cell, or between cells, by means of some agent such as a transporter or pore." [GOC:ai]	IEA	biological_process
ENSGALG00000013112	1	64044462	64052106	RERGL	RERG/RAS-like	GO:0007264	small GTPase mediated signal transduction	"Any series of molecular signals in which a small monomeric GTPase relays one or more of the signals." [GOC:mah]	IEA	biological_process
ENSGALG00000013112	1	64044462	64052106	RERGL	RERG/RAS-like	GO:0034641	cellular nitrogen compound metabolic process	"The chemical reactions and pathways involving various organic and inorganic nitrogenous compounds, as carried out by individual cells." [GOC:mah]	IEA	biological_process
ENSGALG00000013112	1	64044462	64052106	RERGL	RERG/RAS-like	GO:0008150	biological_process	"Any process specifically pertinent to the functioning of integrated living units: cells, tissues, organs, and organisms. A process is a collection of molecular events with a defined beginning and end." [GOC:go_curators, GOC:isa_complete]	IEA	biological_process
ENSGALG00000013112	1	64044462	64052106	RERGL	RERG/RAS-like	GO:0016020	membrane	"Double layer of lipid molecules that encloses all cells, and, in eukaryotes, many organelles; may be a single or double lipid bilayer; also includes associated proteins." [GOC:mah, ISBN:0815316194]	IEA	cellular_component
ENSGALG00000013117	1	64133608	64331932	PIK3C2G	phosphatidylinositol-4-phosphate 3-kinase, catalytic subunit type 2 gamma	GO:0007165	signal transduction	"The cellular process in which a signal is conveyed to trigger a change in the activity or state of a cell. Signal transduction begins with reception of a signal (e.g. a ligand binding to a receptor or receptor activation by a stimulus such as light), or for signal transduction in the absence of ligand, signal-withdrawal or the activity of a constitutively active receptor. Signal transduction end…	IEA	biological_process
ENSGALG00000013117	1	64133608	64331932	PIK3C2G	phosphatidylinositol-4-phosphate 3-kinase, catalytic subunit type 2 gamma	GO:0016301	kinase activity	"Catalysis of the transfer of a phosphate group, usually from ATP, to a substrate molecule." [ISBN:0198506732]	IEA	molecular_function
ENSGALG00000013117	1	64133608	64331932	PIK3C2G	phosphatidylinositol-4-phosphate 3-kinase, catalytic subunit type 2 gamma	GO:0043167	ion binding	"Interacting selectively and non-covalently with ions, charged atoms or groups of atoms." [GOC:jl]	IEA	molecular_function
ENSGALG00000013117	1	64133608	64331932	PIK3C2G	phosphatidylinositol-4-phosphate 3-kinase, catalytic subunit type 2 gamma	GO:0009058	biosynthetic process	"The chemical reactions and pathways resulting in the formation of substances; typically the energy-requiring part of metabolism in which simpler substances are transformed into more complex ones." [GOC:curators, ISBN:0198547684]	IEA	biological_process
ENSGALG00000013117	1	64133608	64331932	PIK3C2G	phosphatidylinositol-4-phosphate 3-kinase, catalytic subunit type 2 gamma	GO:0043234	protein complex	"Any macromolecular complex composed (only) of two or more polypeptide subunits along with any covalently attached molecules (such as lipid anchors or oligosaccharide) or non-protein prosthetic groups (such as nucleotides or metal ions). Prosthetic group in this context refers to a tightly bound cofactor. The component polypeptide subunits may be identical." [GOC:go_curators]	IEA	cellular_component
ENSGALG00000013117	1	64133608	64331932	PIK3C2G	phosphatidylinositol-4-phosphate 3-kinase, catalytic subunit type 2 gamma	GO:0005575	cellular_component	"The part of a cell or its extracellular environment in which a gene product is located. A gene product may be located in one or more parts of a cell and its location may be as specific as a particular macromolecular complex, that is, a stable, persistent association of macromolecules that function together." [GOC:go_curators, NIF_Subcellular:sao-1337158144]	IEA	cellular_component
ENSGALG00000013117	1	64133608	64331932	PIK3C2G	phosphatidylinositol-4-phosphate 3-kinase, catalytic subunit type 2 gamma	GO:0003674	molecular_function	"Elemental activities, such as catalysis or binding, describing the actions of a gene product at the molecular level. A given gene product may exhibit one or more molecular functions." [GOC:go_curators]	IEA	molecular_function
ENSGALG00000013117	1	64133608	64331932	PIK3C2G	phosphatidylinositol-4-phosphate 3-kinase, catalytic subunit type 2 gamma	GO:0005886	plasma membrane	"The membrane surrounding a cell that separates the cell from its external environment. It consists of a phospholipid bilayer and associated proteins." [ISBN:0716731363]	IBA	cellular_component
ENSGALG00000013117	1	64133608	64331932	PIK3C2G	phosphatidylinositol-4-phosphate 3-kinase, catalytic subunit type 2 gamma	GO:0046854	phosphatidylinositol phosphorylation	"The process of introducing one or more phosphate groups into a phosphatidylinositol, any glycerophosphoinositol having one phosphatidyl group esterified to one of the hydroxy groups of inositol." [ISBN:0198506732]	IEA	biological_process
ENSGALG00000013117	1	64133608	64331932	PIK3C2G	phosphatidylinositol-4-phosphate 3-kinase, catalytic subunit type 2 gamma	GO:0016310	phosphorylation	"The process of introducing a phosphate group into a molecule, usually with the formation of a phosphoric ester, a phosphoric anhydride or a phosphoric amide." [ISBN:0198506732]	IEA	biological_process
ENSGALG00000013117	1	64133608	64331932	PIK3C2G	phosphatidylinositol-4-phosphate 3-kinase, catalytic subunit type 2 gamma	GO:0000166	nucleotide binding	"Interacting selectively and non-covalently with a nucleotide, any compound consisting of a nucleoside that is esterified with (ortho)phosphate or an oligophosphate at any hydroxyl group on the ribose or deoxyribose." [GOC:mah, ISBN:0198547684]	IEA	molecular_function
ENSGALG00000013117	1	64133608	64331932	PIK3C2G	phosphatidylinositol-4-phosphate 3-kinase, catalytic subunit type 2 gamma	GO:0016740	transferase activity	"Catalysis of the transfer of a group, e.g. a methyl group, glycosyl group, acyl group, phosphorus-containing, or other groups, from one compound (generally regarded as the donor) to another compound (generally regarded as the acceptor). Transferase is the systematic name for any enzyme of EC class 2." [ISBN:0198506732]	IEA	molecular_function
ENSGALG00000013117	1	64133608	64331932	PIK3C2G	phosphatidylinositol-4-phosphate 3-kinase, catalytic subunit type 2 gamma	GO:0016772	transferase activity, transferring phosphorus-containing groups	"Catalysis of the transfer of a phosphorus-containing group from one compound (donor) to another (acceptor)." [GOC:jl, ISBN:0198506732]	IEA	molecular_function
ENSGALG00000013117	1	64133608	64331932	PIK3C2G	phosphatidylinositol-4-phosphate 3-kinase, catalytic subunit type 2 gamma	GO:0005515	protein binding	"Interacting selectively and non-covalently with any protein or protein complex (a complex of two or more proteins that may include other nonprotein molecules)." [GOC:go_curators]	IEA	molecular_function
ENSGALG00000013117	1	64133608	64331932	PIK3C2G	phosphatidylinositol-4-phosphate 3-kinase, catalytic subunit type 2 gamma	GO:0035091	phosphatidylinositol binding	"Interacting selectively and non-covalently with any inositol-containing glycerophospholipid, i.e. phosphatidylinositol (PtdIns) and its phosphorylated derivatives." [GOC:bf, ISBN:0198506732, PMID:11395417]	IEA	molecular_function
ENSGALG00000013117	1	64133608	64331932	PIK3C2G	phosphatidylinositol-4-phosphate 3-kinase, catalytic subunit type 2 gamma	GO:0016773	phosphotransferase activity, alcohol group as acceptor	"Catalysis of the transfer of a phosphorus-containing group from one compound (donor) to an alcohol group (acceptor)." [GOC:jl]	IEA	molecular_function
ENSGALG00000013117	1	64133608	64331932	PIK3C2G	phosphatidylinositol-4-phosphate 3-kinase, catalytic subunit type 2 gamma	GO:0008150	biological_process	"Any process specifically pertinent to the functioning of integrated living units: cells, tissues, organs, and organisms. A process is a collection of molecular events with a defined beginning and end." [GOC:go_curators, GOC:isa_complete]	IEA	biological_process
ENSGALG00000013117	1	64133608	64331932	PIK3C2G	phosphatidylinositol-4-phosphate 3-kinase, catalytic subunit type 2 gamma	GO:0005488	binding	"The selective, non-covalent, often stoichiometric, interaction of a molecule with one or more specific sites on another molecule." [GOC:ceb, GOC:mah, ISBN:0198506732]	IEA	molecular_function
ENSGALG00000013117	1	64133608	64331932	PIK3C2G	phosphatidylinositol-4-phosphate 3-kinase, catalytic subunit type 2 gamma	GO:0005886	plasma membrane	"The membrane surrounding a cell that separates the cell from its external environment. It consists of a phospholipid bilayer and associated proteins." [ISBN:0716731363]	IEA	cellular_component
ENSGALG00000013117	1	64133608	64331932	PIK3C2G	phosphatidylinositol-4-phosphate 3-kinase, catalytic subunit type 2 gamma	GO:0008289	lipid binding	"Interacting selectively and non-covalently with a lipid." [GOC:ai]	IEA	molecular_function
ENSGALG00000013117	1	64133608	64331932	PIK3C2G	phosphatidylinositol-4-phosphate 3-kinase, catalytic subunit type 2 gamma	GO:0006629	lipid metabolic process	"The chemical reactions and pathways involving lipids, compounds soluble in an organic solvent but not, or sparingly, in an aqueous solvent. Includes fatty acids; neutral fats, other fatty-acid esters, and soaps; long-chain (fatty) alcohols and waxes; sphingoids and other long-chain bases; glycolipids, phospholipids and sphingolipids; and carotenes, polyprenols, sterols, terpenes and other isopre…	IEA	biological_process
ENSGALG00000013117	1	64133608	64331932	PIK3C2G	phosphatidylinositol-4-phosphate 3-kinase, catalytic subunit type 2 gamma	GO:0035005	1-phosphatidylinositol-4-phosphate 3-kinase activity	"Catalysis of the reaction: 1-phosphatidyl-1D-myo-inositol 4-phosphate + ATP = 1-phosphatidyl-1D-myo-inositol 3,4-bisphosphate + ADP + 2 H(+)." [EC:2.7.1.154, RHEA:18376]	IBA	molecular_function
ENSGALG00000013117	1	64133608	64331932	PIK3C2G	phosphatidylinositol-4-phosphate 3-kinase, catalytic subunit type 2 gamma	GO:0048015	phosphatidylinositol-mediated signaling	"A series of molecular signals in which a cell uses a phosphatidylinositol-mediated signaling to convert a signal into a response. Phosphatidylinositols include phosphatidylinositol (PtdIns) and its phosphorylated derivatives." [GOC:bf, GOC:ceb, ISBN:0198506732]	IEA	biological_process
ENSGALG00000013117	1	64133608	64331932	PIK3C2G	phosphatidylinositol-4-phosphate 3-kinase, catalytic subunit type 2 gamma	GO:0036092	phosphatidylinositol-3-phosphate biosynthetic process	"The chemical reactions and pathways resulting in the formation of phosphatidylinositol-3-phosphate, a phosphatidylinositol monophosphate carrying the phosphate group at the 3-position." [CHEBI:26034, GOC:al, GOC:vw]	IBA	biological_process
ENSGALG00000013117	1	64133608	64331932	PIK3C2G	phosphatidylinositol-4-phosphate 3-kinase, catalytic subunit type 2 gamma	GO:0016303	1-phosphatidylinositol-3-kinase activity	"Catalysis of the reaction: 1-phosphatidyl-1D-myo-inositol + ATP = a 1-phosphatidyl-1D-myo-inositol 3-phosphate + ADP + 2 H(+)." [EC:2.7.1.137, RHEA:12712]	IBA	molecular_function
ENSGALG00000013117	1	64133608	64331932	PIK3C2G	phosphatidylinositol-4-phosphate 3-kinase, catalytic subunit type 2 gamma	GO:0005942	phosphatidylinositol 3-kinase complex	"A protein complex capable of phosphatidylinositol 3-kinase activity and containing subunits of any phosphatidylinositol 3-kinase (PI3K) enzyme. These complexes are divided in three classes (called I, II and III) that differ for their presence across taxonomic groups and for the type of their constituents. Catalytic subunits of phosphatidylinositol 3-kinase enzymes are present in all 3 classes; r…	IBA	cellular_component
ENSGALG00000013117	1	64133608	64331932	PIK3C2G	phosphatidylinositol-4-phosphate 3-kinase, catalytic subunit type 2 gamma	GO:0005524	ATP binding	"Interacting selectively and non-covalently with ATP, adenosine 5'-triphosphate, a universally important coenzyme and enzyme regulator." [ISBN:0198506732]	IEA	molecular_function
ENSGALG00000013123	1	64333507	64376477	PLCZ1	1-phosphatidylinositol 4,5-bisphosphate phosphodiesterase zeta-1	GO:0007343	egg activation	"The process in which the egg becomes metabolically active, initiates protein and DNA synthesis and undergoes structural changes to its cortex and/or cytoplasm." [GOC:bf, PMID:9630751]	IEA	biological_process
ENSGALG00000013123	1	64333507	64376477	PLCZ1	1-phosphatidylinositol 4,5-bisphosphate phosphodiesterase zeta-1	GO:0004435	phosphatidylinositol phospholipase C activity	"Catalysis of the reaction: 1-phosphatidyl-1D-myo-inositol 4,5-bisphosphate + H(2)O = 1,2-diacylglycerol + 1D-myo-inositol 1,4,5-trisphosphate + H(+)." [EC:3.1.4.11, RHEA:23915]	IEA	molecular_function
ENSGALG00000013123	1	64333507	64376477	PLCZ1	1-phosphatidylinositol 4,5-bisphosphate phosphodiesterase zeta-1	GO:0004629	phospholipase C activity	"Catalysis of the reaction: a phospholipid + H2O = 1,2-diacylglycerol + a phosphatidate." [EC:3.1.4.3, EC:3.1.4.4, GOC:mah]	IEA	molecular_function
ENSGALG00000013123	1	64333507	64376477	PLCZ1	1-phosphatidylinositol 4,5-bisphosphate phosphodiesterase zeta-1	GO:0006816	calcium ion transport	"The directed movement of calcium (Ca) ions into, out of or within a cell, or between cells, by means of some agent such as a transporter or pore." [GOC:ai]	IEA	biological_process
ENSGALG00000013123	1	64333507	64376477	PLCZ1	1-phosphatidylinositol 4,5-bisphosphate phosphodiesterase zeta-1	GO:0043226	organelle	"Organized structure of distinctive morphology and function. Includes the nucleus, mitochondria, plastids, vacuoles, vesicles, ribosomes and the cytoskeleton, and prokaryotic structures such as anammoxosomes and pirellulosomes. Excludes the plasma membrane." [GOC:go_curators]	IEA	cellular_component
ENSGALG00000013123	1	64333507	64376477	PLCZ1	1-phosphatidylinositol 4,5-bisphosphate phosphodiesterase zeta-1	GO:0009056	catabolic process	"The chemical reactions and pathways resulting in the breakdown of substances, including the breakdown of carbon compounds with the liberation of energy for use by the cell or organism." [ISBN:0198547684]	IEA	biological_process
ENSGALG00000013123	1	64333507	64376477	PLCZ1	1-phosphatidylinositol 4,5-bisphosphate phosphodiesterase zeta-1	GO:0007165	signal transduction	"The cellular process in which a signal is conveyed to trigger a change in the activity or state of a cell. Signal transduction begins with reception of a signal (e.g. a ligand binding to a receptor or receptor activation by a stimulus such as light), or for signal transduction in the absence of ligand, signal-withdrawal or the activity of a constitutively active receptor. Signal transduction end…	IEA	biological_process
ENSGALG00000013123	1	64333507	64376477	PLCZ1	1-phosphatidylinositol 4,5-bisphosphate phosphodiesterase zeta-1	GO:0004871	signal transducer activity	"Conveys a signal across a cell to trigger a change in cell function or state. A signal is a physical entity or change in state that is used to transfer information in order to trigger a response." [GOC:go_curators]	IEA	molecular_function
ENSGALG00000013123	1	64333507	64376477	PLCZ1	1-phosphatidylinositol 4,5-bisphosphate phosphodiesterase zeta-1	GO:0043167	ion binding	"Interacting selectively and non-covalently with ions, charged atoms or groups of atoms." [GOC:jl]	IEA	molecular_function
ENSGALG00000013123	1	64333507	64376477	PLCZ1	1-phosphatidylinositol 4,5-bisphosphate phosphodiesterase zeta-1	GO:0006810	transport	"The directed movement of substances (such as macromolecules, small molecules, ions) into, out of or within a cell, or between cells, or within a multicellular organism by means of some agent such as a transporter or pore." [GOC:dph, GOC:jl, GOC:mah]	IEA	biological_process
ENSGALG00000013123	1	64333507	64376477	PLCZ1	1-phosphatidylinositol 4,5-bisphosphate phosphodiesterase zeta-1	GO:0005575	cellular_component	"The part of a cell or its extracellular environment in which a gene product is located. A gene product may be located in one or more parts of a cell and its location may be as specific as a particular macromolecular complex, that is, a stable, persistent association of macromolecules that function together." [GOC:go_curators, NIF_Subcellular:sao-1337158144]	IEA	cellular_component
ENSGALG00000013123	1	64333507	64376477	PLCZ1	1-phosphatidylinositol 4,5-bisphosphate phosphodiesterase zeta-1	GO:0003674	molecular_function	"Elemental activities, such as catalysis or binding, describing the actions of a gene product at the molecular level. A given gene product may exhibit one or more molecular functions." [GOC:go_curators]	IEA	molecular_function
ENSGALG00000013123	1	64333507	64376477	PLCZ1	1-phosphatidylinositol 4,5-bisphosphate phosphodiesterase zeta-1	GO:0048471	perinuclear region of cytoplasm	"Cytoplasm situated near, or occurring around, the nucleus." [GOC:jid]	IEA	cellular_component
ENSGALG00000013123	1	64333507	64376477	PLCZ1	1-phosphatidylinositol 4,5-bisphosphate phosphodiesterase zeta-1	GO:0007275	multicellular organismal development	"The biological process whose specific outcome is the progression of a multicellular organism over time from an initial condition (e.g. a zygote or a young adult) to a later condition (e.g. a multicellular animal or an aged adult)." [GOC:dph, GOC:ems, GOC:isa_complete, GOC:tb]	IEA	biological_process
ENSGALG00000013123	1	64333507	64376477	PLCZ1	1-phosphatidylinositol 4,5-bisphosphate phosphodiesterase zeta-1	GO:0005737	cytoplasm	"All of the contents of a cell excluding the plasma membrane and nucleus, but including other subcellular structures." [ISBN:0198547684]	IEA	cellular_component
ENSGALG00000013123	1	64333507	64376477	PLCZ1	1-phosphatidylinositol 4,5-bisphosphate phosphodiesterase zeta-1	GO:0005634	nucleus	"A membrane-bounded organelle of eukaryotic cells in which chromosomes are housed and replicated. In most cells, the nucleus contains all of the cell's chromosomes except the organellar chromosomes, and is the site of RNA synthesis and processing. In some species, or in specialized cell types, RNA metabolism or DNA replication may be absent." [GOC:go_curators]	IEA	cellular_component
ENSGALG00000013123	1	64333507	64376477	PLCZ1	1-phosphatidylinositol 4,5-bisphosphate phosphodiesterase zeta-1	GO:0005509	calcium ion binding	"Interacting selectively and non-covalently with calcium ions (Ca2+)." [GOC:ai]	IEA	molecular_function
ENSGALG00000013123	1	64333507	64376477	PLCZ1	1-phosphatidylinositol 4,5-bisphosphate phosphodiesterase zeta-1	GO:0005515	protein binding	"Interacting selectively and non-covalently with any protein or protein complex (a complex of two or more proteins that may include other nonprotein molecules)." [GOC:go_curators]	IEA	molecular_function
ENSGALG00000013123	1	64333507	64376477	PLCZ1	1-phosphatidylinositol 4,5-bisphosphate phosphodiesterase zeta-1	GO:0016787	hydrolase activity	"Catalysis of the hydrolysis of various bonds, e.g. C-O, C-N, C-C, phosphoric anhydride bonds, etc. Hydrolase is the systematic name for any enzyme of EC class 3." [ISBN:0198506732]	IEA	molecular_function
ENSGALG00000013123	1	64333507	64376477	PLCZ1	1-phosphatidylinositol 4,5-bisphosphate phosphodiesterase zeta-1	GO:0035556	intracellular signal transduction	"The process in which a signal is passed on to downstream components within the cell, which become activated themselves to further propagate the signal and finally trigger a change in the function or state of the cell." [GOC:bf, GOC:jl, GOC:signaling, ISBN:3527303782]	IEA	biological_process
ENSGALG00000013123	1	64333507	64376477	PLCZ1	1-phosphatidylinositol 4,5-bisphosphate phosphodiesterase zeta-1	GO:0006629	lipid metabolic process	"The chemical reactions and pathways involving lipids, compounds soluble in an organic solvent but not, or sparingly, in an aqueous solvent. Includes fatty acids; neutral fats, other fatty-acid esters, and soaps; long-chain (fatty) alcohols and waxes; sphingoids and other long-chain bases; glycolipids, phospholipids and sphingolipids; and carotenes, polyprenols, sterols, terpenes and other isopre…	IEA	biological_process
ENSGALG00000013123	1	64333507	64376477	PLCZ1	1-phosphatidylinositol 4,5-bisphosphate phosphodiesterase zeta-1	GO:0005829	cytosol	"The part of the cytoplasm that does not contain organelles but which does contain other particulate matter, such as protein complexes." [GOC:hgd, GOC:jl]	IEA	cellular_component
ENSGALG00000013123	1	64333507	64376477	PLCZ1	1-phosphatidylinositol 4,5-bisphosphate phosphodiesterase zeta-1	GO:0016042	lipid catabolic process	"The chemical reactions and pathways resulting in the breakdown of lipids, compounds soluble in an organic solvent but not, or sparingly, in an aqueous solvent." [GOC:go_curators]	IEA	biological_process
ENSGALG00000013123	1	64333507	64376477	PLCZ1	1-phosphatidylinositol 4,5-bisphosphate phosphodiesterase zeta-1	GO:0008081	phosphoric diester hydrolase activity	"Catalysis of the hydrolysis of a phosphodiester to give a phosphomonoester and a free hydroxyl group." [EC:3.1.4, GOC:curators]	IEA	molecular_function
ENSGALG00000013123	1	64333507	64376477	PLCZ1	1-phosphatidylinositol 4,5-bisphosphate phosphodiesterase zeta-1	GO:0008150	biological_process	"Any process specifically pertinent to the functioning of integrated living units: cells, tissues, organs, and organisms. A process is a collection of molecular events with a defined beginning and end." [GOC:go_curators, GOC:isa_complete]	IEA	biological_process
ENSGALG00000013123	1	64333507	64376477	PLCZ1	1-phosphatidylinositol 4,5-bisphosphate phosphodiesterase zeta-1	GO:0007338	single fertilization	"The union of male and female gametes to form a zygote." [GOC:ems, GOC:mtg_sensu]	IEA	biological_process
ENSGALG00000013125	1	64376712	64377673	CAPZA3	F-actin-capping protein subunit alpha-3	GO:0007010	cytoskeleton organization	"A process that is carried out at the cellular level which results in the assembly, arrangement of constituent parts, or disassembly of cytoskeletal structures." [GOC:dph, GOC:jl, GOC:mah]	IEA	biological_process
ENSGALG00000013125	1	64376712	64377673	CAPZA3	F-actin-capping protein subunit alpha-3	GO:0043234	protein complex	"Any macromolecular complex composed (only) of two or more polypeptide subunits along with any covalently attached molecules (such as lipid anchors or oligosaccharide) or non-protein prosthetic groups (such as nucleotides or metal ions). Prosthetic group in this context refers to a tightly bound cofactor. The component polypeptide subunits may be identical." [GOC:go_curators]	IEA	cellular_component
ENSGALG00000013125	1	64376712	64377673	CAPZA3	F-actin-capping protein subunit alpha-3	GO:0005575	cellular_component	"The part of a cell or its extracellular environment in which a gene product is located. A gene product may be located in one or more parts of a cell and its location may be as specific as a particular macromolecular complex, that is, a stable, persistent association of macromolecules that function together." [GOC:go_curators, NIF_Subcellular:sao-1337158144]	IEA	cellular_component
ENSGALG00000013125	1	64376712	64377673	CAPZA3	F-actin-capping protein subunit alpha-3	GO:0003674	molecular_function	"Elemental activities, such as catalysis or binding, describing the actions of a gene product at the molecular level. A given gene product may exhibit one or more molecular functions." [GOC:go_curators]	IEA	molecular_function
ENSGALG00000013125	1	64376712	64377673	CAPZA3	F-actin-capping protein subunit alpha-3	GO:0071203	WASH complex	"A protein complex that localizes at the surface of endosomes, where it recruits and activates the Arp2/3 complex to induce actin polymerization. In human, the WASH complex is composed of F-actin-capping protein subunits alpha and beta, WASH1, FAM21, KIAA1033, KIAA0196 and CCDC53." [GOC:sp, PMID:19922875]	IEA	cellular_component
ENSGALG00000013125	1	64376712	64377673	CAPZA3	F-actin-capping protein subunit alpha-3	GO:0051693	actin filament capping	"The binding of a protein or protein complex to the end of an actin filament, thus preventing the addition, exchange or removal of further actin subunits." [ISBN:071673706X]	IEA	biological_process
ENSGALG00000013125	1	64376712	64377673	CAPZA3	F-actin-capping protein subunit alpha-3	GO:0030036	actin cytoskeleton organization	"A process that is carried out at the cellular level which results in the assembly, arrangement of constituent parts, or disassembly of cytoskeletal structures comprising actin filaments and their associated proteins." [GOC:dph, GOC:jl, GOC:mah]	IEA	biological_process
ENSGALG00000013125	1	64376712	64377673	CAPZA3	F-actin-capping protein subunit alpha-3	GO:0008290	F-actin capping protein complex	"A heterodimer consisting of alpha and beta subunits that binds to and caps the barbed ends of actin filaments, thereby regulating the polymerization of actin monomers but not severing actin filaments." [GOC:go_curators, ISBN:0198599560]	IEA	cellular_component
ENSGALG00000013125	1	64376712	64377673	CAPZA3	F-actin-capping protein subunit alpha-3	GO:0003779	actin binding	"Interacting selectively and non-covalently with monomeric or multimeric forms of actin, including actin filaments." [GOC:clt]	IEA	molecular_function
ENSGALG00000013125	1	64376712	64377673	CAPZA3	F-actin-capping protein subunit alpha-3	GO:0008150	biological_process	"Any process specifically pertinent to the functioning of integrated living units: cells, tissues, organs, and organisms. A process is a collection of molecular events with a defined beginning and end." [GOC:go_curators, GOC:isa_complete]	IEA	biological_process
ENSGALG00000013125	1	64376712	64377673	CAPZA3	F-actin-capping protein subunit alpha-3	GO:0051016	barbed-end actin filament capping	"The binding of a protein or protein complex to the barbed (or plus) end of an actin filament, thus preventing the addition, exchange or removal of further actin subunits." [ISBN:071673706X]	IEA	biological_process
ENSGALG00000013125	1	64376712	64377673	CAPZA3	F-actin-capping protein subunit alpha-3	GO:0008092	cytoskeletal protein binding	"Interacting selectively and non-covalently with any protein component of any cytoskeleton (actin, microtubule, or intermediate filament cytoskeleton)." [GOC:mah]	IEA	molecular_function
ENSGALG00000013125	1	64376712	64377673	CAPZA3	F-actin-capping protein subunit alpha-3	GO:0005634	nucleus	"A membrane-bounded organelle of eukaryotic cells in which chromosomes are housed and replicated. In most cells, the nucleus contains all of the cell's chromosomes except the organellar chromosomes, and is the site of RNA synthesis and processing. In some species, or in specialized cell types, RNA metabolism or DNA replication may be absent." [GOC:go_curators]	IEA	cellular_component
ENSGALG00000013125	1	64376712	64377673	CAPZA3	F-actin-capping protein subunit alpha-3	GO:0030863	cortical cytoskeleton	"The portion of the cytoskeleton that lies just beneath the plasma membrane." [GOC:mah]	IEA	cellular_component
ENSGALG00000013125	1	64376712	64377673	CAPZA3	F-actin-capping protein subunit alpha-3	GO:0007286	spermatid development	"The process whose specific outcome is the progression of a spermatid over time, from its formation to the mature structure." [GOC:dph, GOC:go_curators]	IEA	biological_process
ENSGALG00000013125	1	64376712	64377673	CAPZA3	F-actin-capping protein subunit alpha-3	GO:0001669	acrosomal vesicle	"A structure in the head of a spermatozoon that contains acid hydrolases, and is concerned with the breakdown of the outer membrane of the ovum during fertilization. It lies just beneath the plasma membrane and is derived from the lysosome." [ISBN:0124325653, ISBN:0198506732]	IEA	cellular_component
ENSGALG00000013125	1	64376712	64377673	CAPZA3	F-actin-capping protein subunit alpha-3	GO:0016020	membrane	"Double layer of lipid molecules that encloses all cells, and, in eukaryotes, many organelles; may be a single or double lipid bilayer; also includes associated proteins." [GOC:mah, ISBN:0815316194]	IEA	cellular_component
ENSGALG00000013134	1	64579551	64672674	PLEKHA5	pleckstrin homology domain containing, family A member 5	GO:0061458	reproductive system development	"The progression of the reproductive system over time from its formation to the mature structure. The reproductive system consists of the organs that function in reproduction." [GOC:dph]	IEA	biological_process
ENSGALG00000013134	1	64579551	64672674	PLEKHA5	pleckstrin homology domain containing, family A member 5	GO:0070273	phosphatidylinositol-4-phosphate binding	"Interacting selectively and non-covalently with phosphatidylinositol-4-phosphate, a derivative of phosphatidylinositol in which the inositol ring is phosphorylated at the 4' position." [GOC:bf, GOC:mah]	IEA	molecular_function
ENSGALG00000013134	1	64579551	64672674	PLEKHA5	pleckstrin homology domain containing, family A member 5	GO:0010314	phosphatidylinositol-5-phosphate binding	"Interacting selectively and non-covalently with phosphatidylinositol-5-phosphate, a derivative of phosphatidylinositol in which the inositol ring is phosphorylated at the 5' position." [GOC:bf, GOC:tair_curators]	IEA	molecular_function
ENSGALG00000013134	1	64579551	64672674	PLEKHA5	pleckstrin homology domain containing, family A member 5	GO:0080025	phosphatidylinositol-3,5-bisphosphate binding	"Interacting selectively and non-covalently with phosphatidylinositol-3,5-bisphosphate, a derivative of phosphatidylinositol in which the inositol ring is phosphorylated at the 3' and 5' positions." [GOC:bf, PMID:18397324]	IEA	molecular_function
ENSGALG00000013134	1	64579551	64672674	PLEKHA5	pleckstrin homology domain containing, family A member 5	GO:0032266	phosphatidylinositol-3-phosphate binding	"Interacting selectively and non-covalently with phosphatidylinositol-3-phosphate, a derivative of phosphatidylinositol in which the inositol ring is phosphorylated at the 3' position." [GOC:bf, PMID:10209156, PMID:11395417, PMID:11557775]	IEA	molecular_function
ENSGALG00000013134	1	64579551	64672674	PLEKHA5	pleckstrin homology domain containing, family A member 5	GO:0005829	cytosol	"The part of the cytoplasm that does not contain organelles but which does contain other particulate matter, such as protein complexes." [GOC:hgd, GOC:jl]	IEA	cellular_component
ENSGALG00000013134	1	64579551	64672674	PLEKHA5	pleckstrin homology domain containing, family A member 5	GO:0016020	membrane	"Double layer of lipid molecules that encloses all cells, and, in eukaryotes, many organelles; may be a single or double lipid bilayer; also includes associated proteins." [GOC:mah, ISBN:0815316194]	IEA	cellular_component
ENSGALG00000013136	1	64687656	64736649	AEBP2	AE binding protein 2	GO:0003714	transcription corepressor activity	"Interacting selectively and non-covalently with a repressing transcription factor and also with the basal transcription machinery in order to stop, prevent, or reduce the frequency, rate or extent of transcription. Cofactors generally do not bind the template nucleic acid, but rather mediate protein-protein interactions between repressive transcription factors and the basal transcription machine…	IEA	molecular_function
ENSGALG00000013136	1	64687656	64736649	AEBP2	AE binding protein 2	GO:0001078	RNA polymerase II core promoter proximal region sequence-specific DNA binding transcription factor activity involved in negative regulation of transcription	"Interacting selectively and non-covalently with a sequence of DNA that is in cis with and relatively close to a core promoter for RNA polymerase II (RNAP II) in order to stop, prevent, or reduce the frequency, rate or extent of transcription from an RNA polymerase II promoter." [GOC:txnOH]	IEA	molecular_function
ENSGALG00000013136	1	64687656	64736649	AEBP2	AE binding protein 2	GO:0000978	RNA polymerase II core promoter proximal region sequence-specific DNA binding	"Interacting selectively and non-covalently with a sequence of DNA that is in cis with and relatively close to a core promoter for RNA polymerase II." [GOC:txnOH]	IEA	molecular_function
ENSGALG00000013136	1	64687656	64736649	AEBP2	AE binding protein 2	GO:0000122	negative regulation of transcription from RNA polymerase II promoter	"Any process that stops, prevents, or reduces the frequency, rate or extent of transcription from an RNA polymerase II promoter." [GOC:go_curators, GOC:txnOH]	IEA	biological_process
ENSGALG00000013136	1	64687656	64736649	AEBP2	AE binding protein 2	GO:0006355	regulation of transcription, DNA-templated	"Any process that modulates the frequency, rate or extent of cellular DNA-templated transcription." [GOC:go_curators, GOC:txnOH]	IEA	biological_process
ENSGALG00000013136	1	64687656	64736649	AEBP2	AE binding protein 2	GO:0005634	nucleus	"A membrane-bounded organelle of eukaryotic cells in which chromosomes are housed and replicated. In most cells, the nucleus contains all of the cell's chromosomes except the organellar chromosomes, and is the site of RNA synthesis and processing. In some species, or in specialized cell types, RNA metabolism or DNA replication may be absent." [GOC:go_curators]	IEA	cellular_component
ENSGALG00000013136	1	64687656	64736649	AEBP2	AE binding protein 2	GO:0003677	DNA binding	"Any molecular function by which a gene product interacts selectively and non-covalently with DNA (deoxyribonucleic acid)." [GOC:dph, GOC:jl, GOC:tb, GOC:vw]	IEA	molecular_function
ENSGALG00000013136	1	64687656	64736649	AEBP2	AE binding protein 2	GO:0043167	ion binding	"Interacting selectively and non-covalently with ions, charged atoms or groups of atoms." [GOC:jl]	IEA	molecular_function
ENSGALG00000013136	1	64687656	64736649	AEBP2	AE binding protein 2	GO:0003674	molecular_function	"Elemental activities, such as catalysis or binding, describing the actions of a gene product at the molecular level. A given gene product may exhibit one or more molecular functions." [GOC:go_curators]	IEA	molecular_function
ENSGALG00000013136	1	64687656	64736649	AEBP2	AE binding protein 2	GO:0003676	nucleic acid binding	"Interacting selectively and non-covalently with any nucleic acid." [GOC:jl]	IEA	molecular_function
ENSGALG00000013136	1	64687656	64736649	AEBP2	AE binding protein 2	GO:0046872	metal ion binding	"Interacting selectively and non-covalently with any metal ion." [GOC:ai]	IEA	molecular_function
ENSGALG00000013136	1	64687656	64736649	AEBP2	AE binding protein 2	GO:0035098	ESC/E(Z) complex	"A multimeric protein complex that can methylate lysine-27 and lysine-9 residues of histone H3. In Drosophila the core subunits of the complex include ESC, E(Z), CAF1 (NURF-55) and SU(Z)12. In mammals the core subunits of the complex include EED, EZH2, SUZ12 and RBBP4." [GOC:bf, GOC:sp, PMID:12408863, PMID:12408864, PMID:20064375]	IEA	cellular_component
ENSGALG00000013136	1	64687656	64736649	AEBP2	AE binding protein 2	GO:0005515	protein binding	"Interacting selectively and non-covalently with any protein or protein complex (a complex of two or more proteins that may include other nonprotein molecules)." [GOC:go_curators]	IEA	molecular_function
ENSGALG00000013143	1	65036282	65270875	PDE3A	phosphodiesterase 3A, cGMP-inhibited	GO:0007165	signal transduction	"The cellular process in which a signal is conveyed to trigger a change in the activity or state of a cell. Signal transduction begins with reception of a signal (e.g. a ligand binding to a receptor or receptor activation by a stimulus such as light), or for signal transduction in the absence of ligand, signal-withdrawal or the activity of a constitutively active receptor. Signal transduction end…	IEA	biological_process
ENSGALG00000013143	1	65036282	65270875	PDE3A	phosphodiesterase 3A, cGMP-inhibited	GO:0043167	ion binding	"Interacting selectively and non-covalently with ions, charged atoms or groups of atoms." [GOC:jl]	IEA	molecular_function
ENSGALG00000013143	1	65036282	65270875	PDE3A	phosphodiesterase 3A, cGMP-inhibited	GO:0003674	molecular_function	"Elemental activities, such as catalysis or binding, describing the actions of a gene product at the molecular level. A given gene product may exhibit one or more molecular functions." [GOC:go_curators]	IEA	molecular_function
ENSGALG00000013143	1	65036282	65270875	PDE3A	phosphodiesterase 3A, cGMP-inhibited	GO:0046872	metal ion binding	"Interacting selectively and non-covalently with any metal ion." [GOC:ai]	IEA	molecular_function
ENSGALG00000013143	1	65036282	65270875	PDE3A	phosphodiesterase 3A, cGMP-inhibited	GO:0016787	hydrolase activity	"Catalysis of the hydrolysis of various bonds, e.g. C-O, C-N, C-C, phosphoric anhydride bonds, etc. Hydrolase is the systematic name for any enzyme of EC class 3." [ISBN:0198506732]	IEA	molecular_function
ENSGALG00000013143	1	65036282	65270875	PDE3A	phosphodiesterase 3A, cGMP-inhibited	GO:0008081	phosphoric diester hydrolase activity	"Catalysis of the hydrolysis of a phosphodiester to give a phosphomonoester and a free hydroxyl group." [EC:3.1.4, GOC:curators]	IEA	molecular_function
ENSGALG00000013143	1	65036282	65270875	PDE3A	phosphodiesterase 3A, cGMP-inhibited	GO:0004114	3',5'-cyclic-nucleotide phosphodiesterase activity	"Catalysis of the reaction: nucleoside 3',5'-cyclic phosphate + H2O = nucleoside 5'-phosphate." [EC:3.1.4.17]	IEA	molecular_function
ENSGALG00000013143	1	65036282	65270875	PDE3A	phosphodiesterase 3A, cGMP-inhibited	GO:0008150	biological_process	"Any process specifically pertinent to the functioning of integrated living units: cells, tissues, organs, and organisms. A process is a collection of molecular events with a defined beginning and end." [GOC:go_curators, GOC:isa_complete]	IEA	biological_process
ENSGALG00000013143	1	65036282	65270875	PDE3A	phosphodiesterase 3A, cGMP-inhibited	GO:0006198	cAMP catabolic process	"The chemical reactions and pathways resulting in the breakdown of the nucleotide cAMP (cyclic AMP, adenosine 3',5'-cyclophosphate)." [ISBN:0198506732]	IEA	biological_process
ENSGALG00000013143	1	65036282	65270875	PDE3A	phosphodiesterase 3A, cGMP-inhibited	GO:0019933	cAMP-mediated signaling	"Any intracellular signal transduction in which the signal is passed on within the cell via cyclic AMP (cAMP). Includes production of cAMP, and downstream effectors that further transmit the signal within the cell." [GOC:signaling]	IEA	biological_process
ENSGALG00000013143	1	65036282	65270875	PDE3A	phosphodiesterase 3A, cGMP-inhibited	GO:0019934	cGMP-mediated signaling	"Any intracellular signal transduction in which the signal is passed on within the cell via cyclic GMP (cGMP). Includes production of cGMP, and downstream effectors that further transmit the signal within the cell." [GOC:signaling]	IEA	biological_process
ENSGALG00000013143	1	65036282	65270875	PDE3A	phosphodiesterase 3A, cGMP-inhibited	GO:0043116	negative regulation of vascular permeability	"Any process that reduces the extent to which blood vessels can be pervaded by fluid." [GOC:jl]	IEA	biological_process
ENSGALG00000013143	1	65036282	65270875	PDE3A	phosphodiesterase 3A, cGMP-inhibited	GO:0043117	positive regulation of vascular permeability	"Any process that increases the extent to which blood vessels can be pervaded by fluid." [GOC:jl]	IEA	biological_process
ENSGALG00000013143	1	65036282	65270875	PDE3A	phosphodiesterase 3A, cGMP-inhibited	GO:0071321	cellular response to cGMP	"Any process that results in a change in state or activity of a cell (in terms of movement, secretion, enzyme production, gene expression, etc.) as a result of a cGMP (cyclic GMP, guanosine 3',5'-cyclophosphate) stimulus." [GOC:mah]	IEA	biological_process
ENSGALG00000013143	1	65036282	65270875	PDE3A	phosphodiesterase 3A, cGMP-inhibited	GO:0071560	cellular response to transforming growth factor beta stimulus	"Any process that results in a change in state or activity of a cell (in terms of movement, secretion, enzyme production, gene expression, etc.) as a result of a transforming growth factor beta stimulus." [GOC:ecd, PMID:15451575]	IEA	biological_process
ENSGALG00000013143	1	65036282	65270875	PDE3A	phosphodiesterase 3A, cGMP-inhibited	GO:0060282	positive regulation of oocyte development	"Any process that increases the rate or extent of the process whose specific outcome is the progression of an oocyte over time, from initial commitment of the cell to its specific fate, to the fully functional differentiated cell." [GOC:dph, GOC:tb]	IEA	biological_process
ENSGALG00000013143	1	65036282	65270875	PDE3A	phosphodiesterase 3A, cGMP-inhibited	GO:0004115	3',5'-cyclic-AMP phosphodiesterase activity	"Catalysis of the reaction: adenosine 3',5'-cyclic phosphate + H2O = adenosine 5'-phosphate." [GOC:ai]	IEA	molecular_function
ENSGALG00000013143	1	65036282	65270875	PDE3A	phosphodiesterase 3A, cGMP-inhibited	GO:0040020	regulation of meiosis	"Any process that modulates the frequency, rate or extent of meiosis, the process in which the nucleus of a diploid cell divides twice forming four haploid cells, one or more of which usually function as gametes." [GOC:ems, GOC:ma]	IEA	biological_process
ENSGALG00000013143	1	65036282	65270875	PDE3A	phosphodiesterase 3A, cGMP-inhibited	GO:0001556	oocyte maturation	"A developmental process, independent of morphogenetic (shape) change, that is required for an oocyte to attain its fully functional state. Oocyte maturation commences after reinitiation of meiosis commonly starting with germinal vesicle breakdown, and continues up to the second meiotic arrest prior to fertilization." [GOC:devbiol, http://ovary.stanford.edu]	IEA	biological_process
ENSGALG00000013143	1	65036282	65270875	PDE3A	phosphodiesterase 3A, cGMP-inhibited	GO:0042493	response to drug	"Any process that results in a change in state or activity of a cell or an organism (in terms of movement, secretion, enzyme production, gene expression, etc.) as a result of a drug stimulus. A drug is a substance used in the diagnosis, treatment or prevention of a disease." [GOC:jl]	IEA	biological_process
ENSGALG00000013143	1	65036282	65270875	PDE3A	phosphodiesterase 3A, cGMP-inhibited	GO:0016020	membrane	"Double layer of lipid molecules that encloses all cells, and, in eukaryotes, many organelles; may be a single or double lipid bilayer; also includes associated proteins." [GOC:mah, ISBN:0815316194]	IEA	cellular_component
ENSGALG00000013143	1	65036282	65270875	PDE3A	phosphodiesterase 3A, cGMP-inhibited	GO:0005829	cytosol	"The part of the cytoplasm that does not contain organelles but which does contain other particulate matter, such as protein complexes." [GOC:hgd, GOC:jl]	IEA	cellular_component
ENSGALG00000013154	1	65289165	65310400	SLCO1C1	solute carrier organic anion transporter family member 1C1	GO:0006810	transport	"The directed movement of substances (such as macromolecules, small molecules, ions) into, out of or within a cell, or between cells, or within a multicellular organism by means of some agent such as a transporter or pore." [GOC:dph, GOC:jl, GOC:mah]	IEA	biological_process
ENSGALG00000013154	1	65289165	65310400	SLCO1C1	solute carrier organic anion transporter family member 1C1	GO:0005575	cellular_component	"The part of a cell or its extracellular environment in which a gene product is located. A gene product may be located in one or more parts of a cell and its location may be as specific as a particular macromolecular complex, that is, a stable, persistent association of macromolecules that function together." [GOC:go_curators, NIF_Subcellular:sao-1337158144]	IEA	cellular_component
ENSGALG00000013154	1	65289165	65310400	SLCO1C1	solute carrier organic anion transporter family member 1C1	GO:0003674	molecular_function	"Elemental activities, such as catalysis or binding, describing the actions of a gene product at the molecular level. A given gene product may exhibit one or more molecular functions." [GOC:go_curators]	IEA	molecular_function
ENSGALG00000013154	1	65289165	65310400	SLCO1C1	solute carrier organic anion transporter family member 1C1	GO:0055085	transmembrane transport	"The process in which a solute is transported from one side of a membrane to the other." [GOC:dph, GOC:jid]	IEA	biological_process
ENSGALG00000013154	1	65289165	65310400	SLCO1C1	solute carrier organic anion transporter family member 1C1	GO:0005515	protein binding	"Interacting selectively and non-covalently with any protein or protein complex (a complex of two or more proteins that may include other nonprotein molecules)." [GOC:go_curators]	IEA	molecular_function
ENSGALG00000013154	1	65289165	65310400	SLCO1C1	solute carrier organic anion transporter family member 1C1	GO:0005215	transporter activity	"Enables the directed movement of substances (such as macromolecules, small molecules, ions) into, out of or within a cell, or between cells." [GOC:ai, GOC:dgf]	IEA	molecular_function
ENSGALG00000013154	1	65289165	65310400	SLCO1C1	solute carrier organic anion transporter family member 1C1	GO:0008150	biological_process	"Any process specifically pertinent to the functioning of integrated living units: cells, tissues, organs, and organisms. A process is a collection of molecular events with a defined beginning and end." [GOC:go_curators, GOC:isa_complete]	IEA	biological_process
ENSGALG00000013154	1	65289165	65310400	SLCO1C1	solute carrier organic anion transporter family member 1C1	GO:0016021	integral component of membrane	"The component of a membrane consisting of gene products and protein complexes that have some part that penetrates at least one leaflet of the membrane bilayer. This component includes gene products that are buried in the bilayer with no exposure outside the bilayer." [GOC:dos, GOC:go_curators]	IEA	cellular_component
ENSGALG00000013154	1	65289165	65310400	SLCO1C1	solute carrier organic anion transporter family member 1C1	GO:0016020	membrane	"Double layer of lipid molecules that encloses all cells, and, in eukaryotes, many organelles; may be a single or double lipid bilayer; also includes associated proteins." [GOC:mah, ISBN:0815316194]	IEA	cellular_component
ENSGALG00000013164	1	65382381	65399776	SLCO1A2	solute carrier organic anion transporter family, member 1A2	GO:0006810	transport	"The directed movement of substances (such as macromolecules, small molecules, ions) into, out of or within a cell, or between cells, or within a multicellular organism by means of some agent such as a transporter or pore." [GOC:dph, GOC:jl, GOC:mah]	IEA	biological_process
ENSGALG00000013164	1	65382381	65399776	SLCO1A2	solute carrier organic anion transporter family, member 1A2	GO:0005575	cellular_component	"The part of a cell or its extracellular environment in which a gene product is located. A gene product may be located in one or more parts of a cell and its location may be as specific as a particular macromolecular complex, that is, a stable, persistent association of macromolecules that function together." [GOC:go_curators, NIF_Subcellular:sao-1337158144]	IEA	cellular_component
ENSGALG00000013164	1	65382381	65399776	SLCO1A2	solute carrier organic anion transporter family, member 1A2	GO:0003674	molecular_function	"Elemental activities, such as catalysis or binding, describing the actions of a gene product at the molecular level. A given gene product may exhibit one or more molecular functions." [GOC:go_curators]	IEA	molecular_function
ENSGALG00000013164	1	65382381	65399776	SLCO1A2	solute carrier organic anion transporter family, member 1A2	GO:0055085	transmembrane transport	"The process in which a solute is transported from one side of a membrane to the other." [GOC:dph, GOC:jid]	IEA	biological_process
ENSGALG00000013164	1	65382381	65399776	SLCO1A2	solute carrier organic anion transporter family, member 1A2	GO:0005515	protein binding	"Interacting selectively and non-covalently with any protein or protein complex (a complex of two or more proteins that may include other nonprotein molecules)." [GOC:go_curators]	IEA	molecular_function
ENSGALG00000013164	1	65382381	65399776	SLCO1A2	solute carrier organic anion transporter family, member 1A2	GO:0005215	transporter activity	"Enables the directed movement of substances (such as macromolecules, small molecules, ions) into, out of or within a cell, or between cells." [GOC:ai, GOC:dgf]	IEA	molecular_function
ENSGALG00000013164	1	65382381	65399776	SLCO1A2	solute carrier organic anion transporter family, member 1A2	GO:0008150	biological_process	"Any process specifically pertinent to the functioning of integrated living units: cells, tissues, organs, and organisms. A process is a collection of molecular events with a defined beginning and end." [GOC:go_curators, GOC:isa_complete]	IEA	biological_process
ENSGALG00000013164	1	65382381	65399776	SLCO1A2	solute carrier organic anion transporter family, member 1A2	GO:0016021	integral component of membrane	"The component of a membrane consisting of gene products and protein complexes that have some part that penetrates at least one leaflet of the membrane bilayer. This component includes gene products that are buried in the bilayer with no exposure outside the bilayer." [GOC:dos, GOC:go_curators]	IEA	cellular_component
ENSGALG00000013164	1	65382381	65399776	SLCO1A2	solute carrier organic anion transporter family, member 1A2	GO:0016020	membrane	"Double layer of lipid molecules that encloses all cells, and, in eukaryotes, many organelles; may be a single or double lipid bilayer; also includes associated proteins." [GOC:mah, ISBN:0815316194]	IEA	cellular_component
ENSGALG00000013164	1	65382381	65399776	SLCO1A2	solute carrier organic anion transporter family, member 1A2	GO:1903146	regulation of mitochondrion degradation	"Any process that modulates the frequency, rate or extent of mitochondrion degradation (mitophagy)." [GO_REF:0000058, GOC:bf, GOC:PARL, GOC:TermGenie, PMID:24600391]	IEA	biological_process
ENSGALG00000013168	1	65417044	65421190	IAPP	islet amyloid polypeptide precursor	GO:0005575	cellular_component	"The part of a cell or its extracellular environment in which a gene product is located. A gene product may be located in one or more parts of a cell and its location may be as specific as a particular macromolecular complex, that is, a stable, persistent association of macromolecules that function together." [GOC:go_curators, NIF_Subcellular:sao-1337158144]	IEA	cellular_component
ENSGALG00000013168	1	65417044	65421190	IAPP	islet amyloid polypeptide precursor	GO:0003674	molecular_function	"Elemental activities, such as catalysis or binding, describing the actions of a gene product at the molecular level. A given gene product may exhibit one or more molecular functions." [GOC:go_curators]	IEA	molecular_function
ENSGALG00000013168	1	65417044	65421190	IAPP	islet amyloid polypeptide precursor	GO:0005576	extracellular region	"The space external to the outermost structure of a cell. For cells without external protective or external encapsulating structures this refers to space outside of the plasma membrane. This term covers the host cell environment outside an intracellular parasite." [GOC:go_curators]	IEA	cellular_component
ENSGALG00000013168	1	65417044	65421190	IAPP	islet amyloid polypeptide precursor	GO:0005179	hormone activity	"The action characteristic of a hormone, any substance formed in very small amounts in one specialized organ or group of cells and carried (sometimes in the bloodstream) to another organ or group of cells in the same organism, upon which it has a specific regulatory action. The term was originally applied to agents with a stimulatory physiological action in vertebrate animals (as opposed to a cha…	IEA	molecular_function
ENSGALG00000013168	1	65417044	65421190	IAPP	islet amyloid polypeptide precursor	GO:0042802	identical protein binding	"Interacting selectively and non-covalently with an identical protein or proteins." [GOC:jl]	IEA	molecular_function
ENSGALG00000013168	1	65417044	65421190	IAPP	islet amyloid polypeptide precursor	GO:0045779	negative regulation of bone resorption	"Any process that stops, prevents, or reduces the frequency, rate or extent of bone resorption." [GOC:go_curators]	IEA	biological_process
ENSGALG00000013168	1	65417044	65421190	IAPP	islet amyloid polypeptide precursor	GO:0045596	negative regulation of cell differentiation	"Any process that stops, prevents, or reduces the frequency, rate or extent of cell differentiation." [GOC:go_curators]	IEA	biological_process
ENSGALG00000013168	1	65417044	65421190	IAPP	islet amyloid polypeptide precursor	GO:0019233	sensory perception of pain	"The series of events required for an organism to receive a painful stimulus, convert it to a molecular signal, and recognize and characterize the signal. Pain is medically defined as the physical sensation of discomfort or distress caused by injury or illness, so can hence be described as a harmful stimulus which signals current (or impending) tissue damage. Pain may come from extremes of temper…	IEA	biological_process
ENSGALG00000013168	1	65417044	65421190	IAPP	islet amyloid polypeptide precursor	GO:0043025	neuronal cell body	"The portion of a neuron that includes the nucleus, but excludes cell projections such as axons and dendrites." [GOC:go_curators]	IEA	cellular_component
ENSGALG00000013168	1	65417044	65421190	IAPP	islet amyloid polypeptide precursor	GO:0005615	extracellular space	"That part of a multicellular organism outside the cells proper, usually taken to be outside the plasma membranes, and occupied by fluid." [ISBN:0198547684]	IEA	cellular_component
ENSGALG00000013173	1	65450056	65465179	PYROXD1	pyridine nucleotide-disulfide oxidoreductase domain-containing protein 1	GO:0016491	oxidoreductase activity	"Catalysis of an oxidation-reduction (redox) reaction, a reversible chemical reaction in which the oxidation state of an atom or atoms within a molecule is altered. One substrate acts as a hydrogen or electron donor and becomes oxidized, while the other acts as hydrogen or electron acceptor and becomes reduced." [GOC:go_curators]	IEA	molecular_function
ENSGALG00000013173	1	65450056	65465179	PYROXD1	pyridine nucleotide-disulfide oxidoreductase domain-containing protein 1	GO:0043167	ion binding	"Interacting selectively and non-covalently with ions, charged atoms or groups of atoms." [GOC:jl]	IEA	molecular_function
ENSGALG00000013173	1	65450056	65465179	PYROXD1	pyridine nucleotide-disulfide oxidoreductase domain-containing protein 1	GO:0003674	molecular_function	"Elemental activities, such as catalysis or binding, describing the actions of a gene product at the molecular level. A given gene product may exhibit one or more molecular functions." [GOC:go_curators]	IEA	molecular_function
ENSGALG00000013173	1	65450056	65465179	PYROXD1	pyridine nucleotide-disulfide oxidoreductase domain-containing protein 1	GO:0055114	oxidation-reduction process	"A metabolic process that results in the removal or addition of one or more electrons to or from a substance, with or without the concomitant removal or addition of a proton or protons." [GOC:dhl, GOC:ecd, GOC:jh2, GOC:jid, GOC:mlg, GOC:rph]	IEA	biological_process
ENSGALG00000013173	1	65450056	65465179	PYROXD1	pyridine nucleotide-disulfide oxidoreductase domain-containing protein 1	GO:0050660	flavin adenine dinucleotide binding	"Interacting selectively and non-covalently with FAD, flavin-adenine dinucleotide, the coenzyme or the prosthetic group of various flavoprotein oxidoreductase enzymes, in either the oxidized form, FAD, or the reduced form, FADH2." [CHEBI:24040, GOC:ai, GOC:imk, ISBN:0198506732]	IEA	molecular_function
ENSGALG00000013173	1	65450056	65465179	PYROXD1	pyridine nucleotide-disulfide oxidoreductase domain-containing protein 1	GO:0008150	biological_process	"Any process specifically pertinent to the functioning of integrated living units: cells, tissues, organs, and organisms. A process is a collection of molecular events with a defined beginning and end." [GOC:go_curators, GOC:isa_complete]	IEA	biological_process
ENSGALG00000013173	1	65450056	65465179	PYROXD1	pyridine nucleotide-disulfide oxidoreductase domain-containing protein 1	GO:0005515	protein binding	"Interacting selectively and non-covalently with any protein or protein complex (a complex of two or more proteins that may include other nonprotein molecules)." [GOC:go_curators]	IEA	molecular_function
ENSGALG00000013174	1	65469870	65489085	RECQL	ATP-dependent DNA helicase Q1	GO:0034655	nucleobase-containing compound catabolic process	"The chemical reactions and pathways resulting in the breakdown of nucleobases, nucleosides, nucleotides and nucleic acids." [GOC:mah]	IEA	biological_process
ENSGALG00000013174	1	65469870	65489085	RECQL	ATP-dependent DNA helicase Q1	GO:0009056	catabolic process	"The chemical reactions and pathways resulting in the breakdown of substances, including the breakdown of carbon compounds with the liberation of energy for use by the cell or organism." [ISBN:0198547684]	IEA	biological_process
ENSGALG00000013174	1	65469870	65489085	RECQL	ATP-dependent DNA helicase Q1	GO:0043167	ion binding	"Interacting selectively and non-covalently with ions, charged atoms or groups of atoms." [GOC:jl]	IEA	molecular_function
ENSGALG00000013174	1	65469870	65489085	RECQL	ATP-dependent DNA helicase Q1	GO:0044281	small molecule metabolic process	"The chemical reactions and pathways involving small molecules, any low molecular weight, monomeric, non-encoded molecule." [GOC:curators, GOC:pde, GOC:vw]	IEA	biological_process
ENSGALG00000013174	1	65469870	65489085	RECQL	ATP-dependent DNA helicase Q1	GO:0003674	molecular_function	"Elemental activities, such as catalysis or binding, describing the actions of a gene product at the molecular level. A given gene product may exhibit one or more molecular functions." [GOC:go_curators]	IEA	molecular_function
ENSGALG00000013174	1	65469870	65489085	RECQL	ATP-dependent DNA helicase Q1	GO:0003676	nucleic acid binding	"Interacting selectively and non-covalently with any nucleic acid." [GOC:jl]	IEA	molecular_function
ENSGALG00000013174	1	65469870	65489085	RECQL	ATP-dependent DNA helicase Q1	GO:0006200	obsolete ATP catabolic process	"OBSOLETE. The chemical reactions and pathways resulting in the breakdown of ATP, adenosine 5'-triphosphate, a universally important coenzyme and enzyme regulator." [GOC:ai]	IEA	biological_process
ENSGALG00000013174	1	65469870	65489085	RECQL	ATP-dependent DNA helicase Q1	GO:0004386	helicase activity	"Catalysis of the reaction: NTP + H2O = NDP + phosphate, to drive the unwinding of a DNA or RNA helix." [GOC:mah, ISBN:0198506732]	IEA	molecular_function
ENSGALG00000013174	1	65469870	65489085	RECQL	ATP-dependent DNA helicase Q1	GO:0016787	hydrolase activity	"Catalysis of the hydrolysis of various bonds, e.g. C-O, C-N, C-C, phosphoric anhydride bonds, etc. Hydrolase is the systematic name for any enzyme of EC class 3." [ISBN:0198506732]	IEA	molecular_function
ENSGALG00000013174	1	65469870	65489085	RECQL	ATP-dependent DNA helicase Q1	GO:0008026	ATP-dependent helicase activity	"Catalysis of the reaction: ATP + H2O = ADP + phosphate, to drive the unwinding of a DNA or RNA helix." [EC:3.6.1.3, GOC:jl]	IEA	molecular_function
ENSGALG00000013174	1	65469870	65489085	RECQL	ATP-dependent DNA helicase Q1	GO:0006310	DNA recombination	"Any process in which a new genotype is formed by reassortment of genes resulting in gene combinations different from those that were present in the parents. In eukaryotes genetic recombination can occur by chromosome assortment, intrachromosomal recombination, or nonreciprocal interchromosomal recombination. Intrachromosomal recombination occurs by crossing over. In bacteria it may occur by gene…	IEA	biological_process
ENSGALG00000013174	1	65469870	65489085	RECQL	ATP-dependent DNA helicase Q1	GO:0034641	cellular nitrogen compound metabolic process	"The chemical reactions and pathways involving various organic and inorganic nitrogenous compounds, as carried out by individual cells." [GOC:mah]	IEA	biological_process
ENSGALG00000013174	1	65469870	65489085	RECQL	ATP-dependent DNA helicase Q1	GO:0006259	DNA metabolic process	"Any cellular metabolic process involving deoxyribonucleic acid. This is one of the two main types of nucleic acid, consisting of a long, unbranched macromolecule formed from one, or more commonly, two, strands of linked deoxyribonucleotides." [ISBN:0198506732]	IEA	biological_process
ENSGALG00000013174	1	65469870	65489085	RECQL	ATP-dependent DNA helicase Q1	GO:0008150	biological_process	"Any process specifically pertinent to the functioning of integrated living units: cells, tissues, organs, and organisms. A process is a collection of molecular events with a defined beginning and end." [GOC:go_curators, GOC:isa_complete]	IEA	biological_process
ENSGALG00000013174	1	65469870	65489085	RECQL	ATP-dependent DNA helicase Q1	GO:0016887	ATPase activity	"Catalysis of the reaction: ATP + H2O = ADP + phosphate + 2 H+. May or may not be coupled to another reaction." [EC:3.6.1.3, GOC:jl]	IEA	molecular_function
ENSGALG00000013174	1	65469870	65489085	RECQL	ATP-dependent DNA helicase Q1	GO:0005524	ATP binding	"Interacting selectively and non-covalently with ATP, adenosine 5'-triphosphate, a universally important coenzyme and enzyme regulator." [ISBN:0198506732]	IEA	molecular_function
ENSGALG00000013174	1	65469870	65489085	RECQL	ATP-dependent DNA helicase Q1	GO:0000733	DNA strand renaturation	"The identification and annealing of complementary base pairs in single-strand DNA." [GOC:elh]	IEA	biological_process
ENSGALG00000013174	1	65469870	65489085	RECQL	ATP-dependent DNA helicase Q1	GO:0036310	annealing helicase activity	"Catalysis of the ATP-dependent rewinding of single-stranded DNA (ssDNA) to reform base pairs between strands. Often acts on ssDNA bubbles bound by replication protein A (RPA)." [GOC:bf, GOC:sp, PMID:21078962, PMID:22704558, PMID:22705370, PMID:22759634]	IEA	molecular_function
ENSGALG00000013174	1	65469870	65489085	RECQL	ATP-dependent DNA helicase Q1	GO:0003678	DNA helicase activity	"Catalysis of the reaction: NTP + H2O = NDP + phosphate, to drive the unwinding of a DNA helix." [GOC:jl, GOC:mah]	IEA	molecular_function
ENSGALG00000013174	1	65469870	65489085	RECQL	ATP-dependent DNA helicase Q1	GO:0005515	protein binding	"Interacting selectively and non-covalently with any protein or protein complex (a complex of two or more proteins that may include other nonprotein molecules)." [GOC:go_curators]	IEA	molecular_function
ENSGALG00000013174	1	65469870	65489085	RECQL	ATP-dependent DNA helicase Q1	GO:0005654	nucleoplasm	"That part of the nuclear content other than the chromosomes or the nucleolus." [GOC:ma, ISBN:0124325653]	IEA	cellular_component
ENSGALG00000013174	1	65469870	65489085	RECQL	ATP-dependent DNA helicase Q1	GO:0005634	nucleus	"A membrane-bounded organelle of eukaryotic cells in which chromosomes are housed and replicated. In most cells, the nucleus contains all of the cell's chromosomes except the organellar chromosomes, and is the site of RNA synthesis and processing. In some species, or in specialized cell types, RNA metabolism or DNA replication may be absent." [GOC:go_curators]	IEA	cellular_component
ENSGALG00000013174	1	65469870	65489085	RECQL	ATP-dependent DNA helicase Q1	GO:0016020	membrane	"Double layer of lipid molecules that encloses all cells, and, in eukaryotes, many organelles; may be a single or double lipid bilayer; also includes associated proteins." [GOC:mah, ISBN:0815316194]	IEA	cellular_component
ENSGALG00000013177	1	65511652	65570645	BCAT1	branched chain amino-acid transaminase 1, cytosolic	GO:0009083	branched-chain amino acid catabolic process	"The chemical reactions and pathways resulting in the breakdown of amino acids containing a branched carbon skeleton, comprising isoleucine, leucine and valine." [GOC:ai]	IEA	biological_process
ENSGALG00000013177	1	65511652	65570645	BCAT1	branched chain amino-acid transaminase 1, cytosolic	GO:0005739	mitochondrion	"A semiautonomous, self replicating organelle that occurs in varying numbers, shapes, and sizes in the cytoplasm of virtually all eukaryotic cells. It is notably the site of tissue respiration." [GOC:giardia, ISBN:0198506732]	IEA	cellular_component
ENSGALG00000013177	1	65511652	65570645	BCAT1	branched chain amino-acid transaminase 1, cytosolic	GO:0005829	cytosol	"The part of the cytoplasm that does not contain organelles but which does contain other particulate matter, such as protein complexes." [GOC:hgd, GOC:jl]	IEA	cellular_component
ENSGALG00000013177	1	65511652	65570645	BCAT1	branched chain amino-acid transaminase 1, cytosolic	GO:0006520	cellular amino acid metabolic process	"The chemical reactions and pathways involving amino acids, carboxylic acids containing one or more amino groups, as carried out by individual cells." [CHEBI:33709, GOC:curators, ISBN:0198506732]	IEA	biological_process
ENSGALG00000013177	1	65511652	65570645	BCAT1	branched chain amino-acid transaminase 1, cytosolic	GO:0044281	small molecule metabolic process	"The chemical reactions and pathways involving small molecules, any low molecular weight, monomeric, non-encoded molecule." [GOC:curators, GOC:pde, GOC:vw]	IEA	biological_process
ENSGALG00000013177	1	65511652	65570645	BCAT1	branched chain amino-acid transaminase 1, cytosolic	GO:0009058	biosynthetic process	"The chemical reactions and pathways resulting in the formation of substances; typically the energy-requiring part of metabolism in which simpler substances are transformed into more complex ones." [GOC:curators, ISBN:0198547684]	IEA	biological_process
ENSGALG00000013177	1	65511652	65570645	BCAT1	branched chain amino-acid transaminase 1, cytosolic	GO:0003674	molecular_function	"Elemental activities, such as catalysis or binding, describing the actions of a gene product at the molecular level. A given gene product may exhibit one or more molecular functions." [GOC:go_curators]	IEA	molecular_function
ENSGALG00000013177	1	65511652	65570645	BCAT1	branched chain amino-acid transaminase 1, cytosolic	GO:0003824	catalytic activity	"Catalysis of a biochemical reaction at physiological temperatures. In biologically catalyzed reactions, the reactants are known as substrates, and the catalysts are naturally occurring macromolecular substances known as enzymes. Enzymes possess specific binding sites for substrates, and are usually composed wholly or largely of protein, but RNA that has catalytic activity (ribozyme) is often als…	IEA	molecular_function
ENSGALG00000013177	1	65511652	65570645	BCAT1	branched chain amino-acid transaminase 1, cytosolic	GO:0008152	metabolic process	"The chemical reactions and pathways, including anabolism and catabolism, by which living organisms transform chemical substances. Metabolic processes typically transform small molecules, but also include macromolecular processes such as DNA repair and replication, and protein synthesis and degradation." [GOC:go_curators, ISBN:0198547684]	IEA	biological_process
ENSGALG00000013177	1	65511652	65570645	BCAT1	branched chain amino-acid transaminase 1, cytosolic	GO:0016740	transferase activity	"Catalysis of the transfer of a group, e.g. a methyl group, glycosyl group, acyl group, phosphorus-containing, or other groups, from one compound (generally regarded as the donor) to another compound (generally regarded as the acceptor). Transferase is the systematic name for any enzyme of EC class 2." [ISBN:0198506732]	IEA	molecular_function
ENSGALG00000013177	1	65511652	65570645	BCAT1	branched chain amino-acid transaminase 1, cytosolic	GO:0008150	biological_process	"Any process specifically pertinent to the functioning of integrated living units: cells, tissues, organs, and organisms. A process is a collection of molecular events with a defined beginning and end." [GOC:go_curators, GOC:isa_complete]	IEA	biological_process
ENSGALG00000013177	1	65511652	65570645	BCAT1	branched chain amino-acid transaminase 1, cytosolic	GO:0052656	L-isoleucine transaminase activity	"Catalysis of the reaction: 2-oxoglutarate + L-isoleucine = (S)-3-methyl-2-oxopentanoic acid + L-glutamic acid." [EC:2.6.1.42, MetaCyc:BRANCHED-CHAINAMINOTRANSFERILEU-RXN]	IEA	molecular_function
ENSGALG00000013177	1	65511652	65570645	BCAT1	branched chain amino-acid transaminase 1, cytosolic	GO:0052655	L-valine transaminase activity	"Catalysis of the reaction: 2-oxoglutarate + L-valine = 3-methyl-2-oxobutanoic acid + L-glutamatic acid." [EC:2.6.1.42, MetaCyc:BRANCHED-CHAINAMINOTRANSFERVAL-RXN]	IEA	molecular_function
ENSGALG00000013177	1	65511652	65570645	BCAT1	branched chain amino-acid transaminase 1, cytosolic	GO:0052654	L-leucine transaminase activity	"Catalysis of the reaction: 2-oxoglutarate + L-leucine = 4-methyl-2-oxopentanoate + L-glutamatic acid." [EC:2.6.1.42, MetaCyc:BRANCHED-CHAINAMINOTRANSFERLEU-RXN]	IEA	molecular_function
ENSGALG00000013177	1	65511652	65570645	BCAT1	branched chain amino-acid transaminase 1, cytosolic	GO:0009082	branched-chain amino acid biosynthetic process	"The chemical reactions and pathways resulting in the formation of amino acids containing a branched carbon skeleton, comprising isoleucine, leucine and valine." [CHEBI:22918, GOC:ai]	IEA	biological_process
ENSGALG00000013177	1	65511652	65570645	BCAT1	branched chain amino-acid transaminase 1, cytosolic	GO:0009081	branched-chain amino acid metabolic process	"The chemical reactions and pathways involving amino acids containing a branched carbon skeleton, comprising isoleucine, leucine and valine." [CHEBI:22918, GOC:ai]	IEA	biological_process
ENSGALG00000013177	1	65511652	65570645	BCAT1	branched chain amino-acid transaminase 1, cytosolic	GO:0008652	cellular amino acid biosynthetic process	"The chemical reactions and pathways resulting in the formation of amino acids, organic acids containing one or more amino substituents." [ISBN:0198506732]	IEA	biological_process
ENSGALG00000013177	1	65511652	65570645	BCAT1	branched chain amino-acid transaminase 1, cytosolic	GO:0004084	branched-chain-amino-acid transaminase activity	"Catalysis of the reaction: a branched-chain amino acid + 2-oxoglutarate = L-glutamate + a 2-oxocarboxylate derived from the branched-chain amino acid." [EC:2.6.1.42, GOC:mah]	IEA	molecular_function
ENSGALG00000013177	1	65511652	65570645	BCAT1	branched chain amino-acid transaminase 1, cytosolic	GO:0008483	transaminase activity	"Catalysis of the transfer of an amino group to an acceptor, usually a 2-oxo acid." [ISBN:0198506732]	IEA	molecular_function
ENSGALG00000013204	1	66068227	66322847	SOX5	transcription factor SOX-5	GO:0061036	positive regulation of cartilage development	"Any process that increases the rate, frequency, or extent of cartilage development, the process whose specific outcome is the progression of the cartilage over time, from its formation to the mature structure. Cartilage is a connective tissue dominated by extracellular matrix containing collagen type II and large amounts of proteoglycan, particularly chondroitin sulfate." [GOC:dph]	IEA	biological_process
ENSGALG00000013204	1	66068227	66322847	SOX5	transcription factor SOX-5	GO:0071560	cellular response to transforming growth factor beta stimulus	"Any process that results in a change in state or activity of a cell (in terms of movement, secretion, enzyme production, gene expression, etc.) as a result of a transforming growth factor beta stimulus." [GOC:ecd, PMID:15451575]	IEA	biological_process
ENSGALG00000013204	1	66068227	66322847	SOX5	transcription factor SOX-5	GO:0032332	positive regulation of chondrocyte differentiation	"Any process that activates or increases the frequency, rate or extent of chondrocyte differentiation." [GOC:mah]	IEA	biological_process
ENSGALG00000013204	1	66068227	66322847	SOX5	transcription factor SOX-5	GO:2000741	positive regulation of mesenchymal stem cell differentiation	"Any process that activates or increases the frequency, rate or extent of mesenchymal stem cell differentiation." [GOC:obol]	IEA	biological_process
ENSGALG00000013204	1	66068227	66322847	SOX5	transcription factor SOX-5	GO:0005515	protein binding	"Interacting selectively and non-covalently with any protein or protein complex (a complex of two or more proteins that may include other nonprotein molecules)." [GOC:go_curators]	IEA	molecular_function
ENSGALG00000013204	1	66068227	66322847	SOX5	transcription factor SOX-5	GO:0060164	regulation of timing of neuron differentiation	"The process controlling the activation and/or rate at which a relatively unspecialized cell acquires features of a neuron." [GOC:dph]	IEA	biological_process
ENSGALG00000013204	1	66068227	66322847	SOX5	transcription factor SOX-5	GO:0021953	central nervous system neuron differentiation	"The process in which a relatively unspecialized cell acquires specialized features of a neuron whose cell body resides in the central nervous system." [GO_REF:0000021, GOC:cls, GOC:dgh, GOC:dph, GOC:jid, GOC:mtg_15jun06]	IEA	biological_process
ENSGALG00000013204	1	66068227	66322847	SOX5	transcription factor SOX-5	GO:0048709	oligodendrocyte differentiation	"The process in which a relatively unspecialized cell acquires the specialized features of an oligodendrocyte. An oligodendrocyte is a type of glial cell involved in myelinating the axons of neurons in the central nervous system." [GOC:vp, PMID:15139015]	IEA	biological_process
ENSGALG00000013204	1	66068227	66322847	SOX5	transcription factor SOX-5	GO:0044798	nuclear transcription factor complex	"A protein complex, located in the nucleus, that is capable of associating with DNA by direct binding, or via other DNA-binding proteins or complexes, and regulating transcription." [GOC:jl]	IEA	cellular_component
ENSGALG00000013204	1	66068227	66322847	SOX5	transcription factor SOX-5	GO:0051216	cartilage development	"The process whose specific outcome is the progression of a cartilage element over time, from its formation to the mature structure. Cartilage elements are skeletal elements that consist of connective tissue dominated by extracellular matrix containing collagen type II and large amounts of proteoglycan, particularly chondroitin sulfate." [DOI:10.1371/journal.pone.0051070, GOC:cjm, http://www.onel…	IEA	biological_process
ENSGALG00000013204	1	66068227	66322847	SOX5	transcription factor SOX-5	GO:0044212	transcription regulatory region DNA binding	"Interacting selectively and non-covalently with a DNA region that regulates the transcription of a region of DNA, which may be a gene, cistron, or operon. Binding may occur as a sequence specific interaction or as an interaction observed only once a factor has been recruited to the DNA by other factors." [GOC:jl, GOC:txnOH, SO:0005836]	IEA	molecular_function
ENSGALG00000013204	1	66068227	66322847	SOX5	transcription factor SOX-5	GO:0045165	cell fate commitment	"The commitment of cells to specific cell fates and their capacity to differentiate into particular kinds of cells. Positional information is established through protein signals that emanate from a localized source within a cell (the initial one-cell zygote) or within a developmental field." [ISBN:0716731185]	IEA	biological_process
ENSGALG00000013204	1	66068227	66322847	SOX5	transcription factor SOX-5	GO:0046982	protein heterodimerization activity	"Interacting selectively and non-covalently with a nonidentical protein to form a heterodimer." [GOC:ai]	IEA	molecular_function
ENSGALG00000013204	1	66068227	66322847	SOX5	transcription factor SOX-5	GO:0045892	negative regulation of transcription, DNA-templated	"Any process that stops, prevents, or reduces the frequency, rate or extent of cellular DNA-templated transcription." [GOC:go_curators, GOC:txnOH]	IEA	biological_process
ENSGALG00000013204	1	66068227	66322847	SOX5	transcription factor SOX-5	GO:0006366	transcription from RNA polymerase II promoter	"The synthesis of RNA from a DNA template by RNA polymerase II, originating at an RNA polymerase II promoter. Includes transcription of messenger RNA (mRNA) and certain small nuclear RNAs (snRNAs)." [GOC:jl, GOC:txnOH, ISBN:0321000382]	IEA	biological_process
ENSGALG00000013204	1	66068227	66322847	SOX5	transcription factor SOX-5	GO:0003700	sequence-specific DNA binding transcription factor activity	"Interacting selectively and non-covalently with a specific DNA sequence in order to modulate transcription. The transcription factor may or may not also interact selectively with a protein or macromolecular complex." [GOC:curators, GOC:txnOH]	IEA	molecular_function
ENSGALG00000013204	1	66068227	66322847	SOX5	transcription factor SOX-5	GO:0000981	sequence-specific DNA binding RNA polymerase II transcription factor activity	"Interacting selectively and non-covalently with a specific DNA sequence in order to modulate transcription by RNA polymerase II. The transcription factor may or may not also interact selectively with a protein or macromolecular complex." [GOC:txnOH]	IEA	molecular_function
ENSGALG00000013204	1	66068227	66322847	SOX5	transcription factor SOX-5	GO:0045944	positive regulation of transcription from RNA polymerase II promoter	"Any process that activates or increases the frequency, rate or extent of transcription from an RNA polymerase II promoter." [GOC:go_curators, GOC:txnOH]	IEA	biological_process
ENSGALG00000013204	1	66068227	66322847	SOX5	transcription factor SOX-5	GO:0005634	nucleus	"A membrane-bounded organelle of eukaryotic cells in which chromosomes are housed and replicated. In most cells, the nucleus contains all of the cell's chromosomes except the organellar chromosomes, and is the site of RNA synthesis and processing. In some species, or in specialized cell types, RNA metabolism or DNA replication may be absent." [GOC:go_curators]	IEA	cellular_component
ENSGALG00000013204	1	66068227	66322847	SOX5	transcription factor SOX-5	GO:0003677	DNA binding	"Any molecular function by which a gene product interacts selectively and non-covalently with DNA (deoxyribonucleic acid)." [GOC:dph, GOC:jl, GOC:tb, GOC:vw]	IEA	molecular_function
ENSGALG00000013210	1	66627105	66718963	C2CD5	C2 calcium-dependent domain containing 5	GO:0038028	insulin receptor signaling pathway via phosphatidylinositol 3-kinase	"The series of molecular signals generated as a consequence of the insulin receptor binding to its physiological ligand, where the signal is passed on via the phosphatidylinositol 3-kinase cascade." [GOC:bf, GOC:signaling, PMID:19322168, PMID:20696212]	IEA	biological_process
ENSGALG00000013210	1	66627105	66718963	C2CD5	C2 calcium-dependent domain containing 5	GO:2001275	positive regulation of glucose import in response to insulin stimulus	"Any process that activates or increases the frequency, rate or extent of glucose import in response to insulin stimulus." [GOC:BHF]	IEA	biological_process
ENSGALG00000013210	1	66627105	66718963	C2CD5	C2 calcium-dependent domain containing 5	GO:0010828	positive regulation of glucose transport	"Any process that increases the frequency, rate or extent of glucose transport. Glucose transport is the directed movement of the hexose monosaccharide glucose into, out of or within a cell, or between cells, by means of some agent such as a transporter or pore." [GOC:BHF, GOC:dph, GOC:tb]	IEA	biological_process
ENSGALG00000013210	1	66627105	66718963	C2CD5	C2 calcium-dependent domain containing 5	GO:0006906	vesicle fusion	"Fusion of the membrane of a transport vesicle with its target membrane." [GOC:jid]	IEA	biological_process
ENSGALG00000013210	1	66627105	66718963	C2CD5	C2 calcium-dependent domain containing 5	GO:0072659	protein localization to plasma membrane	"A process in which a protein is transported to, or maintained in, a specific location in the plasma membrane." [GOC:mah]	IEA	biological_process
ENSGALG00000013210	1	66627105	66718963	C2CD5	C2 calcium-dependent domain containing 5	GO:0003674	molecular_function	"Elemental activities, such as catalysis or binding, describing the actions of a gene product at the molecular level. A given gene product may exhibit one or more molecular functions." [GOC:go_curators]	IEA	molecular_function
ENSGALG00000013210	1	66627105	66718963	C2CD5	C2 calcium-dependent domain containing 5	GO:0005515	protein binding	"Interacting selectively and non-covalently with any protein or protein complex (a complex of two or more proteins that may include other nonprotein molecules)." [GOC:go_curators]	IEA	molecular_function
ENSGALG00000013210	1	66627105	66718963	C2CD5	C2 calcium-dependent domain containing 5	GO:0032869	cellular response to insulin stimulus	"Any process that results in a change in state or activity of a cell (in terms of movement, secretion, enzyme production, gene expression, etc.) as a result of an insulin stimulus. Insulin is a polypeptide hormone produced by the islets of Langerhans of the pancreas in mammals, and by the homologous organs of other organisms." [GOC:mah, ISBN:0198506732]	IEA	biological_process
ENSGALG00000013210	1	66627105	66718963	C2CD5	C2 calcium-dependent domain containing 5	GO:0032587	ruffle membrane	"The portion of the plasma membrane surrounding a ruffle." [GOC:mah]	IEA	cellular_component
ENSGALG00000013210	1	66627105	66718963	C2CD5	C2 calcium-dependent domain containing 5	GO:0031340	positive regulation of vesicle fusion	"Any process that activates or increases the frequency, rate or extent of vesicle fusion." [GOC:mah]	IEA	biological_process
ENSGALG00000013210	1	66627105	66718963	C2CD5	C2 calcium-dependent domain containing 5	GO:0065002	intracellular protein transmembrane transport	"The directed movement of proteins in a cell, from one side of a membrane to another by means of some agent such as a transporter or pore." [GOC:isa_complete]	IEA	biological_process
ENSGALG00000013210	1	66627105	66718963	C2CD5	C2 calcium-dependent domain containing 5	GO:0090314	positive regulation of protein targeting to membrane	"Any process that increases the frequency, rate or extent of the process of directing proteins towards a membrane, usually using signals contained within the protein." [GOC:tb]	IEA	biological_process
ENSGALG00000013210	1	66627105	66718963	C2CD5	C2 calcium-dependent domain containing 5	GO:0030659	cytoplasmic vesicle membrane	"The lipid bilayer surrounding a cytoplasmic vesicle." [GOC:mah]	IEA	cellular_component
ENSGALG00000013210	1	66627105	66718963	C2CD5	C2 calcium-dependent domain containing 5	GO:0005938	cell cortex	"The region of a cell that lies just beneath the plasma membrane and often, but not always, contains a network of actin filaments and associated proteins." [GOC:mah, ISBN:0815316194]	IEA	cellular_component
ENSGALG00000013210	1	66627105	66718963	C2CD5	C2 calcium-dependent domain containing 5	GO:0005544	calcium-dependent phospholipid binding	"Interacting selectively and non-covalently with phospholipids, a class of lipids containing phosphoric acid as a mono- or diester, in the presence of calcium." [GOC:jl]	IEA	molecular_function
ENSGALG00000013210	1	66627105	66718963	C2CD5	C2 calcium-dependent domain containing 5	GO:0005886	plasma membrane	"The membrane surrounding a cell that separates the cell from its external environment. It consists of a phospholipid bilayer and associated proteins." [ISBN:0716731363]	IEA	cellular_component
ENSGALG00000013210	1	66627105	66718963	C2CD5	C2 calcium-dependent domain containing 5	GO:0005815	microtubule organizing center	"An intracellular structure that can catalyze gamma-tubulin-dependent microtubule nucleation and that can anchor microtubules by interacting with their minus ends, plus ends or sides." [GOC:vw, http://en.wikipedia.org/wiki/Microtubule_organizing_center, ISBN:0815316194, PMID:17072892, PMID:17245416]	IEA	cellular_component
ENSGALG00000013210	1	66627105	66718963	C2CD5	C2 calcium-dependent domain containing 5	GO:0005737	cytoplasm	"All of the contents of a cell excluding the plasma membrane and nucleus, but including other subcellular structures." [ISBN:0198547684]	IEA	cellular_component
ENSGALG00000013210	1	66627105	66718963	C2CD5	C2 calcium-dependent domain containing 5	GO:0005509	calcium ion binding	"Interacting selectively and non-covalently with calcium ions (Ca2+)." [GOC:ai]	IEA	molecular_function
ENSGALG00000013211	1	66735234	66851127	ST8SIA1	alpha-N-acetylneuraminide alpha-2,8-sialyltransferase	GO:0034605	cellular response to heat	"Any process that results in a change in state or activity of a cell (in terms of movement, secretion, enzyme production, gene expression, etc.) as a result of a heat stimulus, a temperature stimulus above the optimal temperature for that organism." [GOC:mah]	IEA	biological_process
ENSGALG00000013211	1	66735234	66851127	ST8SIA1	alpha-N-acetylneuraminide alpha-2,8-sialyltransferase	GO:0008284	positive regulation of cell proliferation	"Any process that activates or increases the rate or extent of cell proliferation." [GOC:go_curators]	IEA	biological_process
ENSGALG00000013211	1	66735234	66851127	ST8SIA1	alpha-N-acetylneuraminide alpha-2,8-sialyltransferase	GO:0005975	carbohydrate metabolic process	"The chemical reactions and pathways involving carbohydrates, any of a group of organic compounds based of the general formula Cx(H2O)y. Includes the formation of carbohydrate derivatives by the addition of a carbohydrate residue to another molecule." [GOC:mah, ISBN:0198506732]	IEA	biological_process
ENSGALG00000013211	1	66735234	66851127	ST8SIA1	alpha-N-acetylneuraminide alpha-2,8-sialyltransferase	GO:0043226	organelle	"Organized structure of distinctive morphology and function. Includes the nucleus, mitochondria, plastids, vacuoles, vesicles, ribosomes and the cytoskeleton, and prokaryotic structures such as anammoxosomes and pirellulosomes. Excludes the plasma membrane." [GOC:go_curators]	IEA	cellular_component
ENSGALG00000013211	1	66735234	66851127	ST8SIA1	alpha-N-acetylneuraminide alpha-2,8-sialyltransferase	GO:0006464	cellular protein modification process	"The covalent alteration of one or more amino acids occurring in proteins, peptides and nascent polypeptides (co-translational, post-translational modifications) occurring at the level of an individual cell. Includes the modification of charged tRNAs that are destined to occur in a protein (pre-translation modification)." [GOC:go_curators]	IEA	biological_process
ENSGALG00000013211	1	66735234	66851127	ST8SIA1	alpha-N-acetylneuraminide alpha-2,8-sialyltransferase	GO:0016757	transferase activity, transferring glycosyl groups	"Catalysis of the transfer of a glycosyl group from one compound (donor) to another (acceptor)." [GOC:jl, ISBN:0198506732]	IEA	molecular_function
ENSGALG00000013211	1	66735234	66851127	ST8SIA1	alpha-N-acetylneuraminide alpha-2,8-sialyltransferase	GO:0005575	cellular_component	"The part of a cell or its extracellular environment in which a gene product is located. A gene product may be located in one or more parts of a cell and its location may be as specific as a particular macromolecular complex, that is, a stable, persistent association of macromolecules that function together." [GOC:go_curators, NIF_Subcellular:sao-1337158144]	IEA	cellular_component
ENSGALG00000013211	1	66735234	66851127	ST8SIA1	alpha-N-acetylneuraminide alpha-2,8-sialyltransferase	GO:0003674	molecular_function	"Elemental activities, such as catalysis or binding, describing the actions of a gene product at the molecular level. A given gene product may exhibit one or more molecular functions." [GOC:go_curators]	IEA	molecular_function
ENSGALG00000013211	1	66735234	66851127	ST8SIA1	alpha-N-acetylneuraminide alpha-2,8-sialyltransferase	GO:0005794	Golgi apparatus	"A compound membranous cytoplasmic organelle of eukaryotic cells, consisting of flattened, ribosome-free vesicles arranged in a more or less regular stack. The Golgi apparatus differs from the endoplasmic reticulum in often having slightly thicker membranes, appearing in sections as a characteristic shallow semicircle so that the convex side (cis or entry face) abuts the endoplasmic reticulum, se…	IEA	cellular_component
ENSGALG00000013211	1	66735234	66851127	ST8SIA1	alpha-N-acetylneuraminide alpha-2,8-sialyltransferase	GO:0016740	transferase activity	"Catalysis of the transfer of a group, e.g. a methyl group, glycosyl group, acyl group, phosphorus-containing, or other groups, from one compound (generally regarded as the donor) to another compound (generally regarded as the acceptor). Transferase is the systematic name for any enzyme of EC class 2." [ISBN:0198506732]	IEA	molecular_function
ENSGALG00000013211	1	66735234	66851127	ST8SIA1	alpha-N-acetylneuraminide alpha-2,8-sialyltransferase	GO:0006486	protein glycosylation	"A protein modification process that results in the addition of a carbohydrate or carbohydrate derivative unit to a protein amino acid, e.g. the addition of glycan chains to proteins." [GOC:curators, GOC:pr]	IEA	biological_process
ENSGALG00000013211	1	66735234	66851127	ST8SIA1	alpha-N-acetylneuraminide alpha-2,8-sialyltransferase	GO:0008150	biological_process	"Any process specifically pertinent to the functioning of integrated living units: cells, tissues, organs, and organisms. A process is a collection of molecular events with a defined beginning and end." [GOC:go_curators, GOC:isa_complete]	IEA	biological_process
ENSGALG00000013211	1	66735234	66851127	ST8SIA1	alpha-N-acetylneuraminide alpha-2,8-sialyltransferase	GO:0030173	integral component of Golgi membrane	"The component of the Golgi membrane consisting of gene products and protein complexes that have some part that penetrates at least one leaflet of the membrane bilayer. This component includes gene products that are buried in the bilayer with no exposure outside the bilayer." [GOC:go_curators]	IEA	cellular_component
ENSGALG00000013211	1	66735234	66851127	ST8SIA1	alpha-N-acetylneuraminide alpha-2,8-sialyltransferase	GO:0097503	sialylation	"The covalent attachment of sialic acid to a substrate molecule." [GOC:cjm]	IEA	biological_process
ENSGALG00000013211	1	66735234	66851127	ST8SIA1	alpha-N-acetylneuraminide alpha-2,8-sialyltransferase	GO:0008373	sialyltransferase activity	"Catalysis of the transfer of sialic acid to an acceptor molecule, typically the terminal portions of the sialylated glycolipids (gangliosides) or to the N- or O-linked sugar chains of glycoproteins." [EC:2.4.99, GOC:cjm, Wikipedia:Sialyltransferase]	IEA	molecular_function
ENSGALG00000013211	1	66735234	66851127	ST8SIA1	alpha-N-acetylneuraminide alpha-2,8-sialyltransferase	GO:0016021	integral component of membrane	"The component of a membrane consisting of gene products and protein complexes that have some part that penetrates at least one leaflet of the membrane bilayer. This component includes gene products that are buried in the bilayer with no exposure outside the bilayer." [GOC:dos, GOC:go_curators]	IEA	cellular_component
ENSGALG00000013211	1	66735234	66851127	ST8SIA1	alpha-N-acetylneuraminide alpha-2,8-sialyltransferase	GO:0016020	membrane	"Double layer of lipid molecules that encloses all cells, and, in eukaryotes, many organelles; may be a single or double lipid bilayer; also includes associated proteins." [GOC:mah, ISBN:0815316194]	IEA	cellular_component
ENSGALG00000013226	1	66975084	66980938		Sulfotransferase	GO:0003674	molecular_function	"Elemental activities, such as catalysis or binding, describing the actions of a gene product at the molecular level. A given gene product may exhibit one or more molecular functions." [GOC:go_curators]	IEA	molecular_function
ENSGALG00000013226	1	66975084	66980938		Sulfotransferase	GO:0008152	metabolic process	"The chemical reactions and pathways, including anabolism and catabolism, by which living organisms transform chemical substances. Metabolic processes typically transform small molecules, but also include macromolecular processes such as DNA repair and replication, and protein synthesis and degradation." [GOC:go_curators, ISBN:0198547684]	IEA	biological_process
ENSGALG00000013226	1	66975084	66980938		Sulfotransferase	GO:0016740	transferase activity	"Catalysis of the transfer of a group, e.g. a methyl group, glycosyl group, acyl group, phosphorus-containing, or other groups, from one compound (generally regarded as the donor) to another compound (generally regarded as the acceptor). Transferase is the systematic name for any enzyme of EC class 2." [ISBN:0198506732]	IEA	molecular_function
ENSGALG00000013226	1	66975084	66980938		Sulfotransferase	GO:0008146	sulfotransferase activity	"Catalysis of the transfer of a sulfate group from 3'-phosphoadenosine 5'-phosphosulfate to the hydroxyl group of an acceptor, producing the sulfated derivative and 3'-phosphoadenosine 5'-phosphate." [EC:2.8.2, GOC:curators]	IEA	molecular_function
ENSGALG00000013226	1	66975084	66980938		Sulfotransferase	GO:0008150	biological_process	"Any process specifically pertinent to the functioning of integrated living units: cells, tissues, organs, and organisms. A process is a collection of molecular events with a defined beginning and end." [GOC:go_curators, GOC:isa_complete]	IEA	biological_process
ENSGALG00000013229	1	66989114	67001063	CMAS	cytidine monophosphate N-acetylneuraminic acid synthetase	GO:0005975	carbohydrate metabolic process	"The chemical reactions and pathways involving carbohydrates, any of a group of organic compounds based of the general formula Cx(H2O)y. Includes the formation of carbohydrate derivatives by the addition of a carbohydrate residue to another molecule." [GOC:mah, ISBN:0198506732]	IEA	biological_process
ENSGALG00000013229	1	66989114	67001063	CMAS	cytidine monophosphate N-acetylneuraminic acid synthetase	GO:0009058	biosynthetic process	"The chemical reactions and pathways resulting in the formation of substances; typically the energy-requiring part of metabolism in which simpler substances are transformed into more complex ones." [GOC:curators, ISBN:0198547684]	IEA	biological_process
ENSGALG00000013229	1	66989114	67001063	CMAS	cytidine monophosphate N-acetylneuraminic acid synthetase	GO:0008150	biological_process	"Any process specifically pertinent to the functioning of integrated living units: cells, tissues, organs, and organisms. A process is a collection of molecular events with a defined beginning and end." [GOC:go_curators, GOC:isa_complete]	IEA	biological_process
ENSGALG00000013229	1	66989114	67001063	CMAS	cytidine monophosphate N-acetylneuraminic acid synthetase	GO:0009103	lipopolysaccharide biosynthetic process	"The chemical reactions and pathways resulting in the formation of lipopolysaccharides, any of a group of related, structurally complex components of the outer membrane of Gram-negative bacteria." [GOC:ai, GOC:mr]	IEA	biological_process
ENSGALG00000013229	1	66989114	67001063	CMAS	cytidine monophosphate N-acetylneuraminic acid synthetase	GO:0006629	lipid metabolic process	"The chemical reactions and pathways involving lipids, compounds soluble in an organic solvent but not, or sparingly, in an aqueous solvent. Includes fatty acids; neutral fats, other fatty-acid esters, and soaps; long-chain (fatty) alcohols and waxes; sphingoids and other long-chain bases; glycolipids, phospholipids and sphingolipids; and carotenes, polyprenols, sterols, terpenes and other isopre…	IEA	biological_process
ENSGALG00000013229	1	66989114	67001063	CMAS	cytidine monophosphate N-acetylneuraminic acid synthetase	GO:0005634	nucleus	"A membrane-bounded organelle of eukaryotic cells in which chromosomes are housed and replicated. In most cells, the nucleus contains all of the cell's chromosomes except the organellar chromosomes, and is the site of RNA synthesis and processing. In some species, or in specialized cell types, RNA metabolism or DNA replication may be absent." [GOC:go_curators]	IEA	cellular_component
ENSGALG00000013229	1	66989114	67001063	CMAS	cytidine monophosphate N-acetylneuraminic acid synthetase	GO:0016020	membrane	"Double layer of lipid molecules that encloses all cells, and, in eukaryotes, many organelles; may be a single or double lipid bilayer; also includes associated proteins." [GOC:mah, ISBN:0815316194]	IEA	cellular_component
ENSGALG00000013244	1	67026684	67095828	ABCC9	ATP-binding cassette, sub-family C (CFTR/MRP), member 9	GO:0005267	potassium channel activity	"Catalysis of facilitated diffusion of a potassium ion (by an energy-independent process) involving passage through a transmembrane aqueous pore or channel without evidence for a carrier-mediated mechanism." [GOC:BHF, GOC:mtg_transport, ISBN:0815340729]	IEA	molecular_function
ENSGALG00000013244	1	67026684	67095828	ABCC9	ATP-binding cassette, sub-family C (CFTR/MRP), member 9	GO:0030017	sarcomere	"The repeating unit of a myofibril in a muscle cell, composed of an array of overlapping thick and thin filaments between two adjacent Z discs." [ISBN:0815316194]	IEA	cellular_component
ENSGALG00000013244	1	67026684	67095828	ABCC9	ATP-binding cassette, sub-family C (CFTR/MRP), member 9	GO:0071805	potassium ion transmembrane transport	"A process in which a potassium ion is transported from one side of a membrane to the other." [GOC:mah]	IEA	biological_process
ENSGALG00000013244	1	67026684	67095828	ABCC9	ATP-binding cassette, sub-family C (CFTR/MRP), member 9	GO:0042383	sarcolemma	"The outer membrane of a muscle cell, consisting of the plasma membrane, a covering basement membrane (about 100 nm thick and sometimes common to more than one fiber), and the associated loose network of collagen fibers." [ISBN:0198506732]	IEA	cellular_component
ENSGALG00000013244	1	67026684	67095828	ABCC9	ATP-binding cassette, sub-family C (CFTR/MRP), member 9	GO:0005886	plasma membrane	"The membrane surrounding a cell that separates the cell from its external environment. It consists of a phospholipid bilayer and associated proteins." [ISBN:0716731363]	IEA	cellular_component
ENSGALG00000013244	1	67026684	67095828	ABCC9	ATP-binding cassette, sub-family C (CFTR/MRP), member 9	GO:0034655	nucleobase-containing compound catabolic process	"The chemical reactions and pathways resulting in the breakdown of nucleobases, nucleosides, nucleotides and nucleic acids." [GOC:mah]	IEA	biological_process
ENSGALG00000013244	1	67026684	67095828	ABCC9	ATP-binding cassette, sub-family C (CFTR/MRP), member 9	GO:0009056	catabolic process	"The chemical reactions and pathways resulting in the breakdown of substances, including the breakdown of carbon compounds with the liberation of energy for use by the cell or organism." [ISBN:0198547684]	IEA	biological_process
ENSGALG00000013244	1	67026684	67095828	ABCC9	ATP-binding cassette, sub-family C (CFTR/MRP), member 9	GO:0007165	signal transduction	"The cellular process in which a signal is conveyed to trigger a change in the activity or state of a cell. Signal transduction begins with reception of a signal (e.g. a ligand binding to a receptor or receptor activation by a stimulus such as light), or for signal transduction in the absence of ligand, signal-withdrawal or the activity of a constitutively active receptor. Signal transduction end…	IEA	biological_process
ENSGALG00000013244	1	67026684	67095828	ABCC9	ATP-binding cassette, sub-family C (CFTR/MRP), member 9	GO:0004871	signal transducer activity	"Conveys a signal across a cell to trigger a change in cell function or state. A signal is a physical entity or change in state that is used to transfer information in order to trigger a response." [GOC:go_curators]	IEA	molecular_function
ENSGALG00000013244	1	67026684	67095828	ABCC9	ATP-binding cassette, sub-family C (CFTR/MRP), member 9	GO:0043167	ion binding	"Interacting selectively and non-covalently with ions, charged atoms or groups of atoms." [GOC:jl]	IEA	molecular_function
ENSGALG00000013244	1	67026684	67095828	ABCC9	ATP-binding cassette, sub-family C (CFTR/MRP), member 9	GO:0044281	small molecule metabolic process	"The chemical reactions and pathways involving small molecules, any low molecular weight, monomeric, non-encoded molecule." [GOC:curators, GOC:pde, GOC:vw]	IEA	biological_process
ENSGALG00000013244	1	67026684	67095828	ABCC9	ATP-binding cassette, sub-family C (CFTR/MRP), member 9	GO:0006810	transport	"The directed movement of substances (such as macromolecules, small molecules, ions) into, out of or within a cell, or between cells, or within a multicellular organism by means of some agent such as a transporter or pore." [GOC:dph, GOC:jl, GOC:mah]	IEA	biological_process
ENSGALG00000013244	1	67026684	67095828	ABCC9	ATP-binding cassette, sub-family C (CFTR/MRP), member 9	GO:0005575	cellular_component	"The part of a cell or its extracellular environment in which a gene product is located. A gene product may be located in one or more parts of a cell and its location may be as specific as a particular macromolecular complex, that is, a stable, persistent association of macromolecules that function together." [GOC:go_curators, NIF_Subcellular:sao-1337158144]	IEA	cellular_component
ENSGALG00000013244	1	67026684	67095828	ABCC9	ATP-binding cassette, sub-family C (CFTR/MRP), member 9	GO:0003674	molecular_function	"Elemental activities, such as catalysis or binding, describing the actions of a gene product at the molecular level. A given gene product may exhibit one or more molecular functions." [GOC:go_curators]	IEA	molecular_function
ENSGALG00000013244	1	67026684	67095828	ABCC9	ATP-binding cassette, sub-family C (CFTR/MRP), member 9	GO:0055085	transmembrane transport	"The process in which a solute is transported from one side of a membrane to the other." [GOC:dph, GOC:jid]	IEA	biological_process
ENSGALG00000013244	1	67026684	67095828	ABCC9	ATP-binding cassette, sub-family C (CFTR/MRP), member 9	GO:0000166	nucleotide binding	"Interacting selectively and non-covalently with a nucleotide, any compound consisting of a nucleoside that is esterified with (ortho)phosphate or an oligophosphate at any hydroxyl group on the ribose or deoxyribose." [GOC:mah, ISBN:0198547684]	IEA	molecular_function
ENSGALG00000013244	1	67026684	67095828	ABCC9	ATP-binding cassette, sub-family C (CFTR/MRP), member 9	GO:0042626	ATPase activity, coupled to transmembrane movement of substances	"Catalysis of the reaction: ATP + H2O = ADP + phosphate, to directly drive the active transport of a substance across a membrane." [EC:3.6.1.3, GOC:jl]	IEA	molecular_function
ENSGALG00000013244	1	67026684	67095828	ABCC9	ATP-binding cassette, sub-family C (CFTR/MRP), member 9	GO:0016887	ATPase activity	"Catalysis of the reaction: ATP + H2O = ADP + phosphate + 2 H+. May or may not be coupled to another reaction." [EC:3.6.1.3, GOC:jl]	IEA	molecular_function
ENSGALG00000013244	1	67026684	67095828	ABCC9	ATP-binding cassette, sub-family C (CFTR/MRP), member 9	GO:0006200	obsolete ATP catabolic process	"OBSOLETE. The chemical reactions and pathways resulting in the breakdown of ATP, adenosine 5'-triphosphate, a universally important coenzyme and enzyme regulator." [GOC:ai]	IEA	biological_process
ENSGALG00000013244	1	67026684	67095828	ABCC9	ATP-binding cassette, sub-family C (CFTR/MRP), member 9	GO:0006813	potassium ion transport	"The directed movement of potassium ions (K+) into, out of or within a cell, or between cells, by means of some agent such as a transporter or pore." [GOC:ai]	IEA	biological_process
ENSGALG00000013244	1	67026684	67095828	ABCC9	ATP-binding cassette, sub-family C (CFTR/MRP), member 9	GO:0034641	cellular nitrogen compound metabolic process	"The chemical reactions and pathways involving various organic and inorganic nitrogenous compounds, as carried out by individual cells." [GOC:mah]	IEA	biological_process
ENSGALG00000013244	1	67026684	67095828	ABCC9	ATP-binding cassette, sub-family C (CFTR/MRP), member 9	GO:0008150	biological_process	"Any process specifically pertinent to the functioning of integrated living units: cells, tissues, organs, and organisms. A process is a collection of molecular events with a defined beginning and end." [GOC:go_curators, GOC:isa_complete]	IEA	biological_process
ENSGALG00000013244	1	67026684	67095828	ABCC9	ATP-binding cassette, sub-family C (CFTR/MRP), member 9	GO:0022857	transmembrane transporter activity	"Enables the transfer of a substance from one side of a membrane to the other." [GOC:mtg_transport, ISBN:0815340729]	IEA	molecular_function
ENSGALG00000013244	1	67026684	67095828	ABCC9	ATP-binding cassette, sub-family C (CFTR/MRP), member 9	GO:0008281	sulfonylurea receptor activity	"Combining with sulfonylurea, and transmitting the signal from one side of the membrane to the other to initiate a change in cell activity." [GOC:ai, GOC:signaling]	IEA	molecular_function
ENSGALG00000013244	1	67026684	67095828	ABCC9	ATP-binding cassette, sub-family C (CFTR/MRP), member 9	GO:0005524	ATP binding	"Interacting selectively and non-covalently with ATP, adenosine 5'-triphosphate, a universally important coenzyme and enzyme regulator." [ISBN:0198506732]	IEA	molecular_function
ENSGALG00000013244	1	67026684	67095828	ABCC9	ATP-binding cassette, sub-family C (CFTR/MRP), member 9	GO:0016021	integral component of membrane	"The component of a membrane consisting of gene products and protein complexes that have some part that penetrates at least one leaflet of the membrane bilayer. This component includes gene products that are buried in the bilayer with no exposure outside the bilayer." [GOC:dos, GOC:go_curators]	IEA	cellular_component
ENSGALG00000013244	1	67026684	67095828	ABCC9	ATP-binding cassette, sub-family C (CFTR/MRP), member 9	GO:0016020	membrane	"Double layer of lipid molecules that encloses all cells, and, in eukaryotes, many organelles; may be a single or double lipid bilayer; also includes associated proteins." [GOC:mah, ISBN:0815316194]	IEA	cellular_component
ENSGALG00000013244	1	67026684	67095828	ABCC9	ATP-binding cassette, sub-family C (CFTR/MRP), member 9	GO:0044325	ion channel binding	"Interacting selectively and non-covalently with one or more specific sites on an ion channel, a protein complex that spans a membrane and forms a water-filled channel across the phospholipid bilayer allowing selective ion transport down its electrochemical gradient." [GOC:BHF, GOC:jl]	IEA	molecular_function
ENSGALG00000013244	1	67026684	67095828	ABCC9	ATP-binding cassette, sub-family C (CFTR/MRP), member 9	GO:0051607	defense response to virus	"Reactions triggered in response to the presence of a virus that act to protect the cell or organism." [GOC:ai]	IEA	biological_process
ENSGALG00000013244	1	67026684	67095828	ABCC9	ATP-binding cassette, sub-family C (CFTR/MRP), member 9	GO:0008076	voltage-gated potassium channel complex	"A protein complex that forms a transmembrane channel through which potassium ions may cross a cell membrane in response to changes in membrane potential." [GOC:mah]	IEA	cellular_component
ENSGALG00000013257	1	67177978	67190068	LDHB	L-lactate dehydrogenase B chain	GO:0005975	carbohydrate metabolic process	"The chemical reactions and pathways involving carbohydrates, any of a group of organic compounds based of the general formula Cx(H2O)y. Includes the formation of carbohydrate derivatives by the addition of a carbohydrate residue to another molecule." [GOC:mah, ISBN:0198506732]	IEA	biological_process
ENSGALG00000013257	1	67177978	67190068	LDHB	L-lactate dehydrogenase B chain	GO:0016491	oxidoreductase activity	"Catalysis of an oxidation-reduction (redox) reaction, a reversible chemical reaction in which the oxidation state of an atom or atoms within a molecule is altered. One substrate acts as a hydrogen or electron donor and becomes oxidized, while the other acts as hydrogen or electron acceptor and becomes reduced." [GOC:go_curators]	IEA	molecular_function
ENSGALG00000013257	1	67177978	67190068	LDHB	L-lactate dehydrogenase B chain	GO:0044281	small molecule metabolic process	"The chemical reactions and pathways involving small molecules, any low molecular weight, monomeric, non-encoded molecule." [GOC:curators, GOC:pde, GOC:vw]	IEA	biological_process
ENSGALG00000013257	1	67177978	67190068	LDHB	L-lactate dehydrogenase B chain	GO:0005575	cellular_component	"The part of a cell or its extracellular environment in which a gene product is located. A gene product may be located in one or more parts of a cell and its location may be as specific as a particular macromolecular complex, that is, a stable, persistent association of macromolecules that function together." [GOC:go_curators, NIF_Subcellular:sao-1337158144]	IEA	cellular_component
ENSGALG00000013257	1	67177978	67190068	LDHB	L-lactate dehydrogenase B chain	GO:0003674	molecular_function	"Elemental activities, such as catalysis or binding, describing the actions of a gene product at the molecular level. A given gene product may exhibit one or more molecular functions." [GOC:go_curators]	IEA	molecular_function
ENSGALG00000013257	1	67177978	67190068	LDHB	L-lactate dehydrogenase B chain	GO:0005737	cytoplasm	"All of the contents of a cell excluding the plasma membrane and nucleus, but including other subcellular structures." [ISBN:0198547684]	IEA	cellular_component
ENSGALG00000013257	1	67177978	67190068	LDHB	L-lactate dehydrogenase B chain	GO:0019752	carboxylic acid metabolic process	"The chemical reactions and pathways involving carboxylic acids, any organic acid containing one or more carboxyl (COOH) groups or anions (COO-)." [ISBN:0198506732]	IEA	biological_process
ENSGALG00000013257	1	67177978	67190068	LDHB	L-lactate dehydrogenase B chain	GO:0003824	catalytic activity	"Catalysis of a biochemical reaction at physiological temperatures. In biologically catalyzed reactions, the reactants are known as substrates, and the catalysts are naturally occurring macromolecular substances known as enzymes. Enzymes possess specific binding sites for substrates, and are usually composed wholly or largely of protein, but RNA that has catalytic activity (ribozyme) is often als…	IEA	molecular_function
ENSGALG00000013257	1	67177978	67190068	LDHB	L-lactate dehydrogenase B chain	GO:0055114	oxidation-reduction process	"A metabolic process that results in the removal or addition of one or more electrons to or from a substance, with or without the concomitant removal or addition of a proton or protons." [GOC:dhl, GOC:ecd, GOC:jh2, GOC:jid, GOC:mlg, GOC:rph]	IEA	biological_process
ENSGALG00000013257	1	67177978	67190068	LDHB	L-lactate dehydrogenase B chain	GO:0005829	cytosol	"The part of the cytoplasm that does not contain organelles but which does contain other particulate matter, such as protein complexes." [GOC:hgd, GOC:jl]	TAS	cellular_component
ENSGALG00000013257	1	67177978	67190068	LDHB	L-lactate dehydrogenase B chain	GO:0016616	oxidoreductase activity, acting on the CH-OH group of donors, NAD or NADP as acceptor	"Catalysis of an oxidation-reduction (redox) reaction in which a CH-OH group acts as a hydrogen or electron donor and reduces NAD+ or NADP." [EC:1.1.1.-, GOC:ai]	IEA	molecular_function
ENSGALG00000013257	1	67177978	67190068	LDHB	L-lactate dehydrogenase B chain	GO:0008150	biological_process	"Any process specifically pertinent to the functioning of integrated living units: cells, tissues, organs, and organisms. A process is a collection of molecular events with a defined beginning and end." [GOC:go_curators, GOC:isa_complete]	IEA	biological_process
ENSGALG00000013257	1	67177978	67190068	LDHB	L-lactate dehydrogenase B chain	GO:0044281	small molecule metabolic process	"The chemical reactions and pathways involving small molecules, any low molecular weight, monomeric, non-encoded molecule." [GOC:curators, GOC:pde, GOC:vw]	TAS	biological_process
ENSGALG00000013257	1	67177978	67190068	LDHB	L-lactate dehydrogenase B chain	GO:0005829	cytosol	"The part of the cytoplasm that does not contain organelles but which does contain other particulate matter, such as protein complexes." [GOC:hgd, GOC:jl]	IEA	cellular_component
ENSGALG00000013257	1	67177978	67190068	LDHB	L-lactate dehydrogenase B chain	GO:0006090	pyruvate metabolic process	"The chemical reactions and pathways involving pyruvate, 2-oxopropanoate." [GOC:go_curators]	TAS	biological_process
ENSGALG00000013257	1	67177978	67190068	LDHB	L-lactate dehydrogenase B chain	GO:0044262	cellular carbohydrate metabolic process	"The chemical reactions and pathways involving carbohydrates, any of a group of organic compounds based of the general formula Cx(H2O)y, as carried out by individual cells." [GOC:jl]	IEA	biological_process
ENSGALG00000013257	1	67177978	67190068	LDHB	L-lactate dehydrogenase B chain	GO:0004459	L-lactate dehydrogenase activity	"Catalysis of the reaction: (S)-lactate + NAD+ = pyruvate + NADH + H+." [EC:1.1.1.27, RHEA:23447]	IEA	molecular_function
ENSGALG00000013257	1	67177978	67190068	LDHB	L-lactate dehydrogenase B chain	GO:0004459	L-lactate dehydrogenase activity	"Catalysis of the reaction: (S)-lactate + NAD+ = pyruvate + NADH + H+." [EC:1.1.1.27, RHEA:23447]	IEA	molecular_function
ENSGALG00000013257	1	67177978	67190068	LDHB	L-lactate dehydrogenase B chain	GO:0043209	myelin sheath	"An electrically insulating fatty layer that surrounds the axons of many neurons. It is an outgrowth of glial cells: Schwann cells supply the myelin for peripheral neurons while oligodendrocytes supply it to those of the central nervous system." [GOC:cjm, GOC:jl, NIF_Subcellular:sao-593830697, Wikipedia:Myelin]	IEA	cellular_component
ENSGALG00000013257	1	67177978	67190068	LDHB	L-lactate dehydrogenase B chain	GO:0005739	mitochondrion	"A semiautonomous, self replicating organelle that occurs in varying numbers, shapes, and sizes in the cytoplasm of virtually all eukaryotic cells. It is notably the site of tissue respiration." [GOC:giardia, ISBN:0198506732]	IEA	cellular_component
ENSGALG00000013257	1	67177978	67190068	LDHB	L-lactate dehydrogenase B chain	GO:0005975	carbohydrate metabolic process	"The chemical reactions and pathways involving carbohydrates, any of a group of organic compounds based of the general formula Cx(H2O)y. Includes the formation of carbohydrate derivatives by the addition of a carbohydrate residue to another molecule." [GOC:mah, ISBN:0198506732]	IEA	biological_process
ENSGALG00000013257	1	67177978	67190068	LDHB	L-lactate dehydrogenase B chain	GO:0016491	oxidoreductase activity	"Catalysis of an oxidation-reduction (redox) reaction, a reversible chemical reaction in which the oxidation state of an atom or atoms within a molecule is altered. One substrate acts as a hydrogen or electron donor and becomes oxidized, while the other acts as hydrogen or electron acceptor and becomes reduced." [GOC:go_curators]	IEA	molecular_function
ENSGALG00000013257	1	67177978	67190068	LDHB	L-lactate dehydrogenase B chain	GO:0044281	small molecule metabolic process	"The chemical reactions and pathways involving small molecules, any low molecular weight, monomeric, non-encoded molecule." [GOC:curators, GOC:pde, GOC:vw]	IEA	biological_process
ENSGALG00000013257	1	67177978	67190068	LDHB	L-lactate dehydrogenase B chain	GO:0005575	cellular_component	"The part of a cell or its extracellular environment in which a gene product is located. A gene product may be located in one or more parts of a cell and its location may be as specific as a particular macromolecular complex, that is, a stable, persistent association of macromolecules that function together." [GOC:go_curators, NIF_Subcellular:sao-1337158144]	IEA	cellular_component
ENSGALG00000013257	1	67177978	67190068	LDHB	L-lactate dehydrogenase B chain	GO:0003674	molecular_function	"Elemental activities, such as catalysis or binding, describing the actions of a gene product at the molecular level. A given gene product may exhibit one or more molecular functions." [GOC:go_curators]	IEA	molecular_function
ENSGALG00000013257	1	67177978	67190068	LDHB	L-lactate dehydrogenase B chain	GO:0005737	cytoplasm	"All of the contents of a cell excluding the plasma membrane and nucleus, but including other subcellular structures." [ISBN:0198547684]	IEA	cellular_component
ENSGALG00000013257	1	67177978	67190068	LDHB	L-lactate dehydrogenase B chain	GO:0019752	carboxylic acid metabolic process	"The chemical reactions and pathways involving carboxylic acids, any organic acid containing one or more carboxyl (COOH) groups or anions (COO-)." [ISBN:0198506732]	IEA	biological_process
ENSGALG00000013257	1	67177978	67190068	LDHB	L-lactate dehydrogenase B chain	GO:0003824	catalytic activity	"Catalysis of a biochemical reaction at physiological temperatures. In biologically catalyzed reactions, the reactants are known as substrates, and the catalysts are naturally occurring macromolecular substances known as enzymes. Enzymes possess specific binding sites for substrates, and are usually composed wholly or largely of protein, but RNA that has catalytic activity (ribozyme) is often als…	IEA	molecular_function
ENSGALG00000013257	1	67177978	67190068	LDHB	L-lactate dehydrogenase B chain	GO:0055114	oxidation-reduction process	"A metabolic process that results in the removal or addition of one or more electrons to or from a substance, with or without the concomitant removal or addition of a proton or protons." [GOC:dhl, GOC:ecd, GOC:jh2, GOC:jid, GOC:mlg, GOC:rph]	IEA	biological_process
ENSGALG00000013257	1	67177978	67190068	LDHB	L-lactate dehydrogenase B chain	GO:0005829	cytosol	"The part of the cytoplasm that does not contain organelles but which does contain other particulate matter, such as protein complexes." [GOC:hgd, GOC:jl]	TAS	cellular_component
ENSGALG00000013257	1	67177978	67190068	LDHB	L-lactate dehydrogenase B chain	GO:0016616	oxidoreductase activity, acting on the CH-OH group of donors, NAD or NADP as acceptor	"Catalysis of an oxidation-reduction (redox) reaction in which a CH-OH group acts as a hydrogen or electron donor and reduces NAD+ or NADP." [EC:1.1.1.-, GOC:ai]	IEA	molecular_function
ENSGALG00000013257	1	67177978	67190068	LDHB	L-lactate dehydrogenase B chain	GO:0008150	biological_process	"Any process specifically pertinent to the functioning of integrated living units: cells, tissues, organs, and organisms. A process is a collection of molecular events with a defined beginning and end." [GOC:go_curators, GOC:isa_complete]	IEA	biological_process
ENSGALG00000013257	1	67177978	67190068	LDHB	L-lactate dehydrogenase B chain	GO:0044281	small molecule metabolic process	"The chemical reactions and pathways involving small molecules, any low molecular weight, monomeric, non-encoded molecule." [GOC:curators, GOC:pde, GOC:vw]	TAS	biological_process
ENSGALG00000013257	1	67177978	67190068	LDHB	L-lactate dehydrogenase B chain	GO:0005829	cytosol	"The part of the cytoplasm that does not contain organelles but which does contain other particulate matter, such as protein complexes." [GOC:hgd, GOC:jl]	IEA	cellular_component
ENSGALG00000013257	1	67177978	67190068	LDHB	L-lactate dehydrogenase B chain	GO:0006090	pyruvate metabolic process	"The chemical reactions and pathways involving pyruvate, 2-oxopropanoate." [GOC:go_curators]	TAS	biological_process
ENSGALG00000013257	1	67177978	67190068	LDHB	L-lactate dehydrogenase B chain	GO:0044262	cellular carbohydrate metabolic process	"The chemical reactions and pathways involving carbohydrates, any of a group of organic compounds based of the general formula Cx(H2O)y, as carried out by individual cells." [GOC:jl]	IEA	biological_process
ENSGALG00000013257	1	67177978	67190068	LDHB	L-lactate dehydrogenase B chain	GO:0005515	protein binding	"Interacting selectively and non-covalently with any protein or protein complex (a complex of two or more proteins that may include other nonprotein molecules)." [GOC:go_curators]	IEA	molecular_function
ENSGALG00000013257	1	67177978	67190068	LDHB	L-lactate dehydrogenase B chain	GO:0070062	extracellular exosome	"A membrane-bounded vesicle that is released into the extracellular region by fusion of the limiting endosomal membrane of a multivesicular body with the plasma membrane." [GOC:BHF, GOC:mah, PMID:15908444, PMID:17641064]	IEA	cellular_component
ENSGALG00000013257	1	67177978	67190068	LDHB	L-lactate dehydrogenase B chain	GO:0016020	membrane	"Double layer of lipid molecules that encloses all cells, and, in eukaryotes, many organelles; may be a single or double lipid bilayer; also includes associated proteins." [GOC:mah, ISBN:0815316194]	IEA	cellular_component
ENSGALG00000013265	1	67195294	67235846	GYS2	glycogen synthase 2 (liver)	GO:0005975	carbohydrate metabolic process	"The chemical reactions and pathways involving carbohydrates, any of a group of organic compounds based of the general formula Cx(H2O)y. Includes the formation of carbohydrate derivatives by the addition of a carbohydrate residue to another molecule." [GOC:mah, ISBN:0198506732]	IEA	biological_process
ENSGALG00000013265	1	67195294	67235846	GYS2	glycogen synthase 2 (liver)	GO:0009058	biosynthetic process	"The chemical reactions and pathways resulting in the formation of substances; typically the energy-requiring part of metabolism in which simpler substances are transformed into more complex ones." [GOC:curators, ISBN:0198547684]	IEA	biological_process
ENSGALG00000013265	1	67195294	67235846	GYS2	glycogen synthase 2 (liver)	GO:0016757	transferase activity, transferring glycosyl groups	"Catalysis of the transfer of a glycosyl group from one compound (donor) to another (acceptor)." [GOC:jl, ISBN:0198506732]	IEA	molecular_function
ENSGALG00000013265	1	67195294	67235846	GYS2	glycogen synthase 2 (liver)	GO:0005575	cellular_component	"The part of a cell or its extracellular environment in which a gene product is located. A gene product may be located in one or more parts of a cell and its location may be as specific as a particular macromolecular complex, that is, a stable, persistent association of macromolecules that function together." [GOC:go_curators, NIF_Subcellular:sao-1337158144]	IEA	cellular_component
ENSGALG00000013265	1	67195294	67235846	GYS2	glycogen synthase 2 (liver)	GO:0003674	molecular_function	"Elemental activities, such as catalysis or binding, describing the actions of a gene product at the molecular level. A given gene product may exhibit one or more molecular functions." [GOC:go_curators]	IEA	molecular_function
ENSGALG00000013265	1	67195294	67235846	GYS2	glycogen synthase 2 (liver)	GO:0005737	cytoplasm	"All of the contents of a cell excluding the plasma membrane and nucleus, but including other subcellular structures." [ISBN:0198547684]	IBA	cellular_component
ENSGALG00000013265	1	67195294	67235846	GYS2	glycogen synthase 2 (liver)	GO:0008150	biological_process	"Any process specifically pertinent to the functioning of integrated living units: cells, tissues, organs, and organisms. A process is a collection of molecular events with a defined beginning and end." [GOC:go_curators, GOC:isa_complete]	IEA	biological_process
ENSGALG00000013265	1	67195294	67235846	GYS2	glycogen synthase 2 (liver)	GO:0006091	generation of precursor metabolites and energy	"The chemical reactions and pathways resulting in the formation of precursor metabolites, substances from which energy is derived, and any process involved in the liberation of energy from these substances." [GOC:jl]	IEA	biological_process
ENSGALG00000013265	1	67195294	67235846	GYS2	glycogen synthase 2 (liver)	GO:0005737	cytoplasm	"All of the contents of a cell excluding the plasma membrane and nucleus, but including other subcellular structures." [ISBN:0198547684]	IEA	cellular_component
ENSGALG00000013265	1	67195294	67235846	GYS2	glycogen synthase 2 (liver)	GO:0005978	glycogen biosynthetic process	"The chemical reactions and pathways resulting in the formation of glycogen, a polydisperse, highly branched glucan composed of chains of D-glucose residues." [ISBN:0198506732]	IEA	biological_process
ENSGALG00000013265	1	67195294	67235846	GYS2	glycogen synthase 2 (liver)	GO:0004373	glycogen (starch) synthase activity	"Catalysis of the reaction: UDP-glucose + (1,4)-alpha-D-glucosyl(n) = UDP + (1,4)-alpha-D-glucosyl(n+1)." [EC:2.4.1.11]	IEA	molecular_function
ENSGALG00000013273	1	67263650	67266854	SPX	spexin hormone	GO:0031765	type 2 galanin receptor binding	"Interacting selectively and non-covalently with a type 2 galanin receptor." [GOC:mah, GOC:nln]	IEA	molecular_function
ENSGALG00000013273	1	67263650	67266854	SPX	spexin hormone	GO:0031766	type 3 galanin receptor binding	"Interacting selectively and non-covalently with a type 3 galanin receptor." [GOC:mah, GOC:nln]	IEA	molecular_function
ENSGALG00000013273	1	67263650	67266854	SPX	spexin hormone	GO:0045944	positive regulation of transcription from RNA polymerase II promoter	"Any process that activates or increases the frequency, rate or extent of transcription from an RNA polymerase II promoter." [GOC:go_curators, GOC:txnOH]	IEA	biological_process
ENSGALG00000013273	1	67263650	67266854	SPX	spexin hormone	GO:0005615	extracellular space	"That part of a multicellular organism outside the cells proper, usually taken to be outside the plasma membranes, and occupied by fluid." [ISBN:0198547684]	IEA	cellular_component
ENSGALG00000013273	1	67263650	67266854	SPX	spexin hormone	GO:0044539	long-chain fatty acid import	"The directed movement of long-chain fatty acids into a cell or organelle. A long-chain fatty acid is a fatty acid with a chain length between C13 and C22." [GOC:jl, GOC:pm, PMID:22022213]	IEA	biological_process
ENSGALG00000013273	1	67263650	67266854	SPX	spexin hormone	GO:0032099	negative regulation of appetite	"Any process that reduces appetite." [GOC:add]	IEA	biological_process
ENSGALG00000014011	1	67293005	67312499	LRMP	lymphoid-restricted membrane protein	GO:0030176	integral component of endoplasmic reticulum membrane	"The component of the endoplasmic reticulum membrane consisting of gene products and protein complexes that have some part that penetrates at least one leaflet of the membrane bilayer. This component includes gene products that are buried in the bilayer with no exposure outside the bilayer." [GOC:dos, GOC:mah]	IEA	cellular_component
ENSGALG00000014011	1	67293005	67312499	LRMP	lymphoid-restricted membrane protein	GO:0005783	endoplasmic reticulum	"The irregular network of unit membranes, visible only by electron microscopy, that occurs in the cytoplasm of many eukaryotic cells. The membranes form a complex meshwork of tubular channels, which are often expanded into slitlike cavities called cisternae. The ER takes two forms, rough (or granular), with ribosomes adhering to the outer surface, and smooth (with no ribosomes attached)." [ISBN:0…	IEA	cellular_component
ENSGALG00000014011	1	67293005	67312499	LRMP	lymphoid-restricted membrane protein	GO:0016020	membrane	"Double layer of lipid molecules that encloses all cells, and, in eukaryotes, many organelles; may be a single or double lipid bilayer; also includes associated proteins." [GOC:mah, ISBN:0815316194]	IEA	cellular_component
ENSGALG00000014030	1	67311818	67331462	CASC1	cancer susceptibility candidate 1
ENSGALG00000014031	1	67331584	67338763	LYRM5	LYR motif containing 5	GO:0005739	mitochondrion	"A semiautonomous, self replicating organelle that occurs in varying numbers, shapes, and sizes in the cytoplasm of virtually all eukaryotic cells. It is notably the site of tissue respiration." [GOC:giardia, ISBN:0198506732]	IEA	cellular_component
ENSGALG00000014033	1	67337860	67359692	KRAS	GTPase KRas	GO:0038002	endocrine signaling	"The transfer of information from one cell to another, where an endocrine hormone is transported from the signal-producing cell to the receiving cell via the circulatory system (via blood, lymph or cerebrospinal fluid). The signaling cell and the receiving cell are often distant to each other." [GOC:mtg_signaling_feb11, ISBN:0199264678, ISBN:3527303782]	IEA	biological_process
ENSGALG00000014033	1	67337860	67359692	KRAS	GTPase KRas	GO:0035022	positive regulation of Rac protein signal transduction	"Any process that activates or increases the frequency, rate or extent of Rac protein signal transduction." [GOC:bf]	IEA	biological_process
ENSGALG00000014033	1	67337860	67359692	KRAS	GTPase KRas	GO:0032228	regulation of synaptic transmission, GABAergic	"Any process that modulates the frequency, rate or extent of GABAergic synaptic transmission, the process of communication from a neuron to another neuron across a synapse using the neurotransmitter gamma-aminobutyric acid (GABA)." [GOC:mah]	IEA	biological_process
ENSGALG00000014033	1	67337860	67359692	KRAS	GTPase KRas	GO:0051146	striated muscle cell differentiation	"The process in which a relatively unspecialized cell acquires specialized features of a striated muscle cell; striated muscle fibers are divided by transverse bands into striations, and cardiac and voluntary muscle are types of striated muscle." [CL:0000737, GOC:ai]	IEA	biological_process
ENSGALG00000014033	1	67337860	67359692	KRAS	GTPase KRas	GO:0060441	epithelial tube branching involved in lung morphogenesis	"The process in which a highly ordered sequence of patterning events generates the branched epithelial tubes of the lung, consisting of reiterated combinations of bud outgrowth, elongation, and dichotomous subdivision of terminal units." [GOC:dph, GOC:mtg_lung]	IEA	biological_process
ENSGALG00000014033	1	67337860	67359692	KRAS	GTPase KRas	GO:0045596	negative regulation of cell differentiation	"Any process that stops, prevents, or reduces the frequency, rate or extent of cell differentiation." [GOC:go_curators]	IEA	biological_process
ENSGALG00000014033	1	67337860	67359692	KRAS	GTPase KRas	GO:0048169	regulation of long-term neuronal synaptic plasticity	"A process that modulates long-term neuronal synaptic plasticity, the ability of neuronal synapses to change long-term as circumstances require. Long-term neuronal synaptic plasticity generally involves increase or decrease in actual synapse numbers." [GOC:jid, http://www.mercksource.com, PMID:11891290]	IEA	biological_process
ENSGALG00000014033	1	67337860	67359692	KRAS	GTPase KRas	GO:0043524	negative regulation of neuron apoptotic process	"Any process that stops, prevents, or reduces the frequency, rate or extent of cell death by apoptotic process in neurons." [GOC:go_curators, GOC:mtg_apoptosis]	IEA	biological_process
ENSGALG00000014033	1	67337860	67359692	KRAS	GTPase KRas	GO:0008542	visual learning	"Any process in an organism in which a change in behavior of an individual occurs in response to repeated exposure to a visual cue." [GOC:jid, ISBN:0582227089]	IEA	biological_process
ENSGALG00000014033	1	67337860	67359692	KRAS	GTPase KRas	GO:0048873	homeostasis of number of cells within a tissue	"Any biological process involved in the maintenance of the steady-state number of cells within a population of cells in a tissue." [GOC:isa_complete]	IEA	biological_process
ENSGALG00000014033	1	67337860	67359692	KRAS	GTPase KRas	GO:0030036	actin cytoskeleton organization	"A process that is carried out at the cellular level which results in the assembly, arrangement of constituent parts, or disassembly of cytoskeletal structures comprising actin filaments and their associated proteins." [GOC:dph, GOC:jl, GOC:mah]	IEA	biological_process
ENSGALG00000014033	1	67337860	67359692	KRAS	GTPase KRas	GO:0005515	protein binding	"Interacting selectively and non-covalently with any protein or protein complex (a complex of two or more proteins that may include other nonprotein molecules)." [GOC:go_curators]	IEA	molecular_function
ENSGALG00000014033	1	67337860	67359692	KRAS	GTPase KRas	GO:0034655	nucleobase-containing compound catabolic process	"The chemical reactions and pathways resulting in the breakdown of nucleobases, nucleosides, nucleotides and nucleic acids." [GOC:mah]	IEA	biological_process
ENSGALG00000014033	1	67337860	67359692	KRAS	GTPase KRas	GO:0009056	catabolic process	"The chemical reactions and pathways resulting in the breakdown of substances, including the breakdown of carbon compounds with the liberation of energy for use by the cell or organism." [ISBN:0198547684]	IEA	biological_process
ENSGALG00000014033	1	67337860	67359692	KRAS	GTPase KRas	GO:0007165	signal transduction	"The cellular process in which a signal is conveyed to trigger a change in the activity or state of a cell. Signal transduction begins with reception of a signal (e.g. a ligand binding to a receptor or receptor activation by a stimulus such as light), or for signal transduction in the absence of ligand, signal-withdrawal or the activity of a constitutively active receptor. Signal transduction end…	IEA	biological_process
ENSGALG00000014033	1	67337860	67359692	KRAS	GTPase KRas	GO:0043167	ion binding	"Interacting selectively and non-covalently with ions, charged atoms or groups of atoms." [GOC:jl]	IEA	molecular_function
ENSGALG00000014033	1	67337860	67359692	KRAS	GTPase KRas	GO:0044281	small molecule metabolic process	"The chemical reactions and pathways involving small molecules, any low molecular weight, monomeric, non-encoded molecule." [GOC:curators, GOC:pde, GOC:vw]	IEA	biological_process
ENSGALG00000014033	1	67337860	67359692	KRAS	GTPase KRas	GO:0006810	transport	"The directed movement of substances (such as macromolecules, small molecules, ions) into, out of or within a cell, or between cells, or within a multicellular organism by means of some agent such as a transporter or pore." [GOC:dph, GOC:jl, GOC:mah]	IEA	biological_process
ENSGALG00000014033	1	67337860	67359692	KRAS	GTPase KRas	GO:0005575	cellular_component	"The part of a cell or its extracellular environment in which a gene product is located. A gene product may be located in one or more parts of a cell and its location may be as specific as a particular macromolecular complex, that is, a stable, persistent association of macromolecules that function together." [GOC:go_curators, NIF_Subcellular:sao-1337158144]	IEA	cellular_component
ENSGALG00000014033	1	67337860	67359692	KRAS	GTPase KRas	GO:0003674	molecular_function	"Elemental activities, such as catalysis or binding, describing the actions of a gene product at the molecular level. A given gene product may exhibit one or more molecular functions." [GOC:go_curators]	IEA	molecular_function
ENSGALG00000014033	1	67337860	67359692	KRAS	GTPase KRas	GO:0000166	nucleotide binding	"Interacting selectively and non-covalently with a nucleotide, any compound consisting of a nucleoside that is esterified with (ortho)phosphate or an oligophosphate at any hydroxyl group on the ribose or deoxyribose." [GOC:mah, ISBN:0198547684]	IEA	molecular_function
ENSGALG00000014033	1	67337860	67359692	KRAS	GTPase KRas	GO:0006184	obsolete GTP catabolic process	"OBSOLETE. The chemical reactions and pathways resulting in the breakdown of GTP, guanosine triphosphate." [ISBN:0198506732]	IEA	biological_process
ENSGALG00000014033	1	67337860	67359692	KRAS	GTPase KRas	GO:0005525	GTP binding	"Interacting selectively and non-covalently with GTP, guanosine triphosphate." [GOC:ai]	IEA	molecular_function
ENSGALG00000014033	1	67337860	67359692	KRAS	GTPase KRas	GO:0003924	GTPase activity	"Catalysis of the reaction: GTP + H2O = GDP + phosphate." [ISBN:0198547684]	IEA	molecular_function
ENSGALG00000014033	1	67337860	67359692	KRAS	GTPase KRas	GO:0005622	intracellular	"The living contents of a cell; the matter contained within (but not including) the plasma membrane, usually taken to exclude large vacuoles and masses of secretory or ingested material. In eukaryotes it includes the nucleus and cytoplasm." [ISBN:0198506732]	IEA	cellular_component
ENSGALG00000014033	1	67337860	67359692	KRAS	GTPase KRas	GO:0015031	protein transport	"The directed movement of proteins into, out of or within a cell, or between cells, by means of some agent such as a transporter or pore." [GOC:ai]	IEA	biological_process
ENSGALG00000014033	1	67337860	67359692	KRAS	GTPase KRas	GO:0007264	small GTPase mediated signal transduction	"Any series of molecular signals in which a small monomeric GTPase relays one or more of the signals." [GOC:mah]	IEA	biological_process
ENSGALG00000014033	1	67337860	67359692	KRAS	GTPase KRas	GO:0034641	cellular nitrogen compound metabolic process	"The chemical reactions and pathways involving various organic and inorganic nitrogenous compounds, as carried out by individual cells." [GOC:mah]	IEA	biological_process
ENSGALG00000014033	1	67337860	67359692	KRAS	GTPase KRas	GO:0008150	biological_process	"Any process specifically pertinent to the functioning of integrated living units: cells, tissues, organs, and organisms. A process is a collection of molecular events with a defined beginning and end." [GOC:go_curators, GOC:isa_complete]	IEA	biological_process
ENSGALG00000014033	1	67337860	67359692	KRAS	GTPase KRas	GO:0001934	positive regulation of protein phosphorylation	"Any process that activates or increases the frequency, rate or extent of addition of phosphate groups to amino acids within a protein." [GOC:hjd]	IEA	biological_process
ENSGALG00000014033	1	67337860	67359692	KRAS	GTPase KRas	GO:0010628	positive regulation of gene expression	"Any process that increases the frequency, rate or extent of gene expression. Gene expression is the process in which a gene's coding sequence is converted into a mature gene product or products (proteins or RNA). This includes the production of an RNA transcript as well as any processing to produce a mature RNA product or an mRNA (for protein-coding genes) and the translation of that mRNA into p…	IEA	biological_process
ENSGALG00000014033	1	67337860	67359692	KRAS	GTPase KRas	GO:0032403	protein complex binding	"Interacting selectively and non-covalently with any protein complex (a complex of two or more proteins that may include other nonprotein molecules)." [GOC:mah]	IEA	molecular_function
ENSGALG00000014033	1	67337860	67359692	KRAS	GTPase KRas	GO:0005925	focal adhesion	"Small region on the surface of a cell that anchors the cell to the extracellular matrix and that forms a point of termination of actin filaments." [ISBN:0124325653, ISBN:0815316208]	IEA	cellular_component
ENSGALG00000014033	1	67337860	67359692	KRAS	GTPase KRas	GO:0031234	extrinsic component of cytoplasmic side of plasma membrane	"The component of a plasma membrane consisting of gene products and protein complexes that are loosely bound to its cytoplasmic surface, but not integrated into the hydrophobic region." [GOC:mah]	IEA	cellular_component
ENSGALG00000014033	1	67337860	67359692	KRAS	GTPase KRas	GO:0008284	positive regulation of cell proliferation	"Any process that activates or increases the rate or extent of cell proliferation." [GOC:go_curators]	IEA	biological_process
ENSGALG00000014033	1	67337860	67359692	KRAS	GTPase KRas	GO:0005737	cytoplasm	"All of the contents of a cell excluding the plasma membrane and nucleus, but including other subcellular structures." [ISBN:0198547684]	IEA	cellular_component
ENSGALG00000014033	1	67337860	67359692	KRAS	GTPase KRas	GO:0016020	membrane	"Double layer of lipid molecules that encloses all cells, and, in eukaryotes, many organelles; may be a single or double lipid bilayer; also includes associated proteins." [GOC:mah, ISBN:0815316194]	IEA	cellular_component
ENSGALG00000014037	1	67510064	67526789		Uncharacterized protein
ENSGALG00000019276	1	65337214	65368820		Uncharacterized protein	GO:0006810	transport	"The directed movement of substances (such as macromolecules, small molecules, ions) into, out of or within a cell, or between cells, or within a multicellular organism by means of some agent such as a transporter or pore." [GOC:dph, GOC:jl, GOC:mah]	IEA	biological_process
ENSGALG00000019276	1	65337214	65368820		Uncharacterized protein	GO:0005575	cellular_component	"The part of a cell or its extracellular environment in which a gene product is located. A gene product may be located in one or more parts of a cell and its location may be as specific as a particular macromolecular complex, that is, a stable, persistent association of macromolecules that function together." [GOC:go_curators, NIF_Subcellular:sao-1337158144]	IEA	cellular_component
ENSGALG00000019276	1	65337214	65368820		Uncharacterized protein	GO:0003674	molecular_function	"Elemental activities, such as catalysis or binding, describing the actions of a gene product at the molecular level. A given gene product may exhibit one or more molecular functions." [GOC:go_curators]	IEA	molecular_function
ENSGALG00000019276	1	65337214	65368820		Uncharacterized protein	GO:0005515	protein binding	"Interacting selectively and non-covalently with any protein or protein complex (a complex of two or more proteins that may include other nonprotein molecules)." [GOC:go_curators]	IEA	molecular_function
ENSGALG00000019276	1	65337214	65368820		Uncharacterized protein	GO:0005215	transporter activity	"Enables the directed movement of substances (such as macromolecules, small molecules, ions) into, out of or within a cell, or between cells." [GOC:ai, GOC:dgf]	IEA	molecular_function
ENSGALG00000019276	1	65337214	65368820		Uncharacterized protein	GO:0008150	biological_process	"Any process specifically pertinent to the functioning of integrated living units: cells, tissues, organs, and organisms. A process is a collection of molecular events with a defined beginning and end." [GOC:go_curators, GOC:isa_complete]	IEA	biological_process
ENSGALG00000019276	1	65337214	65368820		Uncharacterized protein	GO:0016020	membrane	"Double layer of lipid molecules that encloses all cells, and, in eukaryotes, many organelles; may be a single or double lipid bilayer; also includes associated proteins." [GOC:mah, ISBN:0815316194]	IEA	cellular_component
ENSGALG00000019276	1	65337214	65368820		Uncharacterized protein	GO:0006810	transport	"The directed movement of substances (such as macromolecules, small molecules, ions) into, out of or within a cell, or between cells, or within a multicellular organism by means of some agent such as a transporter or pore." [GOC:dph, GOC:jl, GOC:mah]	IEA	biological_process
ENSGALG00000019276	1	65337214	65368820		Uncharacterized protein	GO:0005575	cellular_component	"The part of a cell or its extracellular environment in which a gene product is located. A gene product may be located in one or more parts of a cell and its location may be as specific as a particular macromolecular complex, that is, a stable, persistent association of macromolecules that function together." [GOC:go_curators, NIF_Subcellular:sao-1337158144]	IEA	cellular_component
ENSGALG00000019276	1	65337214	65368820		Uncharacterized protein	GO:0003674	molecular_function	"Elemental activities, such as catalysis or binding, describing the actions of a gene product at the molecular level. A given gene product may exhibit one or more molecular functions." [GOC:go_curators]	IEA	molecular_function
ENSGALG00000019276	1	65337214	65368820		Uncharacterized protein	GO:0055085	transmembrane transport	"The process in which a solute is transported from one side of a membrane to the other." [GOC:dph, GOC:jid]	IEA	biological_process
ENSGALG00000019276	1	65337214	65368820		Uncharacterized protein	GO:0005515	protein binding	"Interacting selectively and non-covalently with any protein or protein complex (a complex of two or more proteins that may include other nonprotein molecules)." [GOC:go_curators]	IEA	molecular_function
ENSGALG00000019276	1	65337214	65368820		Uncharacterized protein	GO:0005215	transporter activity	"Enables the directed movement of substances (such as macromolecules, small molecules, ions) into, out of or within a cell, or between cells." [GOC:ai, GOC:dgf]	IEA	molecular_function
ENSGALG00000019276	1	65337214	65368820		Uncharacterized protein	GO:0008150	biological_process	"Any process specifically pertinent to the functioning of integrated living units: cells, tissues, organs, and organisms. A process is a collection of molecular events with a defined beginning and end." [GOC:go_curators, GOC:isa_complete]	IEA	biological_process
ENSGALG00000019276	1	65337214	65368820		Uncharacterized protein	GO:0016021	integral component of membrane	"The component of a membrane consisting of gene products and protein complexes that have some part that penetrates at least one leaflet of the membrane bilayer. This component includes gene products that are buried in the bilayer with no exposure outside the bilayer." [GOC:dos, GOC:go_curators]	IEA	cellular_component
ENSGALG00000019276	1	65337214	65368820		Uncharacterized protein	GO:0016020	membrane	"Double layer of lipid molecules that encloses all cells, and, in eukaryotes, many organelles; may be a single or double lipid bilayer; also includes associated proteins." [GOC:mah, ISBN:0815316194]	IEA	cellular_component
ENSGALG00000019280	1	63504395	63561066	LMO3	LIM domain only 3 (rhombotin-like 2)	GO:0043167	ion binding	"Interacting selectively and non-covalently with ions, charged atoms or groups of atoms." [GOC:jl]	IEA	molecular_function
ENSGALG00000019280	1	63504395	63561066	LMO3	LIM domain only 3 (rhombotin-like 2)	GO:0003674	molecular_function	"Elemental activities, such as catalysis or binding, describing the actions of a gene product at the molecular level. A given gene product may exhibit one or more molecular functions." [GOC:go_curators]	IEA	molecular_function
ENSGALG00000019280	1	63504395	63561066	LMO3	LIM domain only 3 (rhombotin-like 2)	GO:0046872	metal ion binding	"Interacting selectively and non-covalently with any metal ion." [GOC:ai]	IEA	molecular_function
ENSGALG00000019280	1	63504395	63561066	LMO3	LIM domain only 3 (rhombotin-like 2)	GO:0008270	zinc ion binding	"Interacting selectively and non-covalently with zinc (Zn) ions." [GOC:ai]	IEA	molecular_function
ENSGALG00000019280	1	63504395	63561066	LMO3	LIM domain only 3 (rhombotin-like 2)	GO:0070373	negative regulation of ERK1 and ERK2 cascade	"Any process that stops, prevents, or reduces the frequency, rate or extent of signal transduction mediated by the ERK1 and ERK2 cascade." [GOC:add, ISBN:0121245462, ISBN:0896039986]	IEA	biological_process
ENSGALG00000019280	1	63504395	63561066	LMO3	LIM domain only 3 (rhombotin-like 2)	GO:0045600	positive regulation of fat cell differentiation	"Any process that activates or increases the frequency, rate or extent of adipocyte differentiation." [GOC:go_curators]	IEA	biological_process
ENSGALG00000019280	1	63504395	63561066	LMO3	LIM domain only 3 (rhombotin-like 2)	GO:0035360	positive regulation of peroxisome proliferator activated receptor signaling pathway	"Any process that activates or increases the frequency, rate or extent of the peroxisome proliferator activated receptor signaling pathway." [GOC:bf]	IEA	biological_process
ENSGALG00000019280	1	63504395	63561066	LMO3	LIM domain only 3 (rhombotin-like 2)	GO:2000324	positive regulation of glucocorticoid receptor signaling pathway	"Any process that activates or increases the frequency, rate or extent of glucocorticoid receptor signaling pathway." [GOC:BHF]	IEA	biological_process
ENSGALG00000019280	1	63504395	63561066	LMO3	LIM domain only 3 (rhombotin-like 2)	GO:0005515	protein binding	"Interacting selectively and non-covalently with any protein or protein complex (a complex of two or more proteins that may include other nonprotein molecules)." [GOC:go_curators]	IEA	molecular_function
ENSGALG00000019280	1	63504395	63561066	LMO3	LIM domain only 3 (rhombotin-like 2)	GO:0005737	cytoplasm	"All of the contents of a cell excluding the plasma membrane and nucleus, but including other subcellular structures." [ISBN:0198547684]	IEA	cellular_component
ENSGALG00000019290	1	60293835	60328513	SLC6A12	solute carrier family 6 (neurotransmitter transporter), member 12	GO:0006810	transport	"The directed movement of substances (such as macromolecules, small molecules, ions) into, out of or within a cell, or between cells, or within a multicellular organism by means of some agent such as a transporter or pore." [GOC:dph, GOC:jl, GOC:mah]	IEA	biological_process
ENSGALG00000019290	1	60293835	60328513	SLC6A12	solute carrier family 6 (neurotransmitter transporter), member 12	GO:0005575	cellular_component	"The part of a cell or its extracellular environment in which a gene product is located. A gene product may be located in one or more parts of a cell and its location may be as specific as a particular macromolecular complex, that is, a stable, persistent association of macromolecules that function together." [GOC:go_curators, NIF_Subcellular:sao-1337158144]	IEA	cellular_component
ENSGALG00000019290	1	60293835	60328513	SLC6A12	solute carrier family 6 (neurotransmitter transporter), member 12	GO:0003674	molecular_function	"Elemental activities, such as catalysis or binding, describing the actions of a gene product at the molecular level. A given gene product may exhibit one or more molecular functions." [GOC:go_curators]	IEA	molecular_function
ENSGALG00000019290	1	60293835	60328513	SLC6A12	solute carrier family 6 (neurotransmitter transporter), member 12	GO:0055085	transmembrane transport	"The process in which a solute is transported from one side of a membrane to the other." [GOC:dph, GOC:jid]	IEA	biological_process
ENSGALG00000019290	1	60293835	60328513	SLC6A12	solute carrier family 6 (neurotransmitter transporter), member 12	GO:0006836	neurotransmitter transport	"The directed movement of a neurotransmitter into, out of or within a cell, or between cells, by means of some agent such as a transporter or pore. Neurotransmitters are any chemical substance that is capable of transmitting (or inhibiting the transmission of) a nerve impulse from a neuron to another cell." [GOC:ai]	IEA	biological_process
ENSGALG00000019290	1	60293835	60328513	SLC6A12	solute carrier family 6 (neurotransmitter transporter), member 12	GO:0015293	symporter activity	"Enables the active transport of a solute across a membrane by a mechanism whereby two or more species are transported together in the same direction in a tightly coupled process not directly linked to a form of energy other than chemiosmotic energy." [GOC:mtg_transport, ISBN:0815340729, PMID:10839820]	IEA	molecular_function
ENSGALG00000019290	1	60293835	60328513	SLC6A12	solute carrier family 6 (neurotransmitter transporter), member 12	GO:0005328	neurotransmitter:sodium symporter activity	"Catalysis of the transfer of a solute or solutes from one side of a membrane to the other according to the reaction: neurotransmitter(out) + Na+(out) = neurotransmitter(in) + Na+(in)." [TC:2.A.22.-.-]	IEA	molecular_function
ENSGALG00000019290	1	60293835	60328513	SLC6A12	solute carrier family 6 (neurotransmitter transporter), member 12	GO:0008150	biological_process	"Any process specifically pertinent to the functioning of integrated living units: cells, tissues, organs, and organisms. A process is a collection of molecular events with a defined beginning and end." [GOC:go_curators, GOC:isa_complete]	IEA	biological_process
ENSGALG00000019290	1	60293835	60328513	SLC6A12	solute carrier family 6 (neurotransmitter transporter), member 12	GO:0022857	transmembrane transporter activity	"Enables the transfer of a substance from one side of a membrane to the other." [GOC:mtg_transport, ISBN:0815340729]	IEA	molecular_function
ENSGALG00000019290	1	60293835	60328513	SLC6A12	solute carrier family 6 (neurotransmitter transporter), member 12	GO:0016021	integral component of membrane	"The component of a membrane consisting of gene products and protein complexes that have some part that penetrates at least one leaflet of the membrane bilayer. This component includes gene products that are buried in the bilayer with no exposure outside the bilayer." [GOC:dos, GOC:go_curators]	IEA	cellular_component
ENSGALG00000019290	1	60293835	60328513	SLC6A12	solute carrier family 6 (neurotransmitter transporter), member 12	GO:0016020	membrane	"Double layer of lipid molecules that encloses all cells, and, in eukaryotes, many organelles; may be a single or double lipid bilayer; also includes associated proteins." [GOC:mah, ISBN:0815316194]	IEA	cellular_component
ENSGALG00000019290	1	60293835	60328513	SLC6A12	solute carrier family 6 (neurotransmitter transporter), member 12	GO:0005515	protein binding	"Interacting selectively and non-covalently with any protein or protein complex (a complex of two or more proteins that may include other nonprotein molecules)." [GOC:go_curators]	IEA	molecular_function
ENSGALG00000023012	1	65755792	65764426		Uncharacterized protein
ENSGALG00000026214	1	61147306	61160414	LRTM2	leucine-rich repeats and transmembrane domains 2	GO:0003674	molecular_function	"Elemental activities, such as catalysis or binding, describing the actions of a gene product at the molecular level. A given gene product may exhibit one or more molecular functions." [GOC:go_curators]	IEA	molecular_function
ENSGALG00000026214	1	61147306	61160414	LRTM2	leucine-rich repeats and transmembrane domains 2	GO:0005515	protein binding	"Interacting selectively and non-covalently with any protein or protein complex (a complex of two or more proteins that may include other nonprotein molecules)." [GOC:go_curators]	IEA	molecular_function
ENSGALG00000026214	1	61147306	61160414	LRTM2	leucine-rich repeats and transmembrane domains 2	GO:0051965	positive regulation of synapse assembly	"Any process that activates, maintains or increases the frequency, rate or extent of synapse assembly, the aggregation, arrangement and bonding together of a set of components to form a synapse." [GOC:ai, GOC:pr]	IEA	biological_process
ENSGALG00000026373	1	67102759	67111591	KCNJ8	potassium channel, inwardly rectifying subfamily J, member 8	GO:0030016	myofibril	"The contractile element of skeletal and cardiac muscle; a long, highly organized bundle of actin, myosin, and other proteins that contracts by a sliding filament mechanism." [ISBN:0815316194]	IEA	cellular_component
ENSGALG00000026373	1	67102759	67111591	KCNJ8	potassium channel, inwardly rectifying subfamily J, member 8	GO:0007507	heart development	"The process whose specific outcome is the progression of the heart over time, from its formation to the mature structure. The heart is a hollow, muscular organ, which, by contracting rhythmically, keeps up the circulation of the blood." [GOC:jid, UBERON:0000948]	IEA	biological_process
ENSGALG00000026373	1	67102759	67111591	KCNJ8	potassium channel, inwardly rectifying subfamily J, member 8	GO:0051607	defense response to virus	"Reactions triggered in response to the presence of a virus that act to protect the cell or organism." [GOC:ai]	IEA	biological_process
ENSGALG00000026373	1	67102759	67111591	KCNJ8	potassium channel, inwardly rectifying subfamily J, member 8	GO:0043330	response to exogenous dsRNA	"Any process that results in a change in state or activity of a cell or an organism (in terms of movement, secretion, enzyme production, gene expression, etc.) as a result of an exogenous double-stranded RNA stimulus." [GOC:go_curators]	IEA	biological_process
ENSGALG00000026373	1	67102759	67111591	KCNJ8	potassium channel, inwardly rectifying subfamily J, member 8	GO:0032496	response to lipopolysaccharide	"Any process that results in a change in state or activity of an organism (in terms of movement, secretion, enzyme production, gene expression, etc.) as a result of a lipopolysaccharide stimulus; lipopolysaccharide is a major component of the cell wall of gram-negative bacteria." [GOC:add, ISBN:0721601464]	IEA	biological_process
ENSGALG00000026373	1	67102759	67111591	KCNJ8	potassium channel, inwardly rectifying subfamily J, member 8	GO:0006810	transport	"The directed movement of substances (such as macromolecules, small molecules, ions) into, out of or within a cell, or between cells, or within a multicellular organism by means of some agent such as a transporter or pore." [GOC:dph, GOC:jl, GOC:mah]	IEA	biological_process
ENSGALG00000026373	1	67102759	67111591	KCNJ8	potassium channel, inwardly rectifying subfamily J, member 8	GO:0005575	cellular_component	"The part of a cell or its extracellular environment in which a gene product is located. A gene product may be located in one or more parts of a cell and its location may be as specific as a particular macromolecular complex, that is, a stable, persistent association of macromolecules that function together." [GOC:go_curators, NIF_Subcellular:sao-1337158144]	IEA	cellular_component
ENSGALG00000026373	1	67102759	67111591	KCNJ8	potassium channel, inwardly rectifying subfamily J, member 8	GO:0003674	molecular_function	"Elemental activities, such as catalysis or binding, describing the actions of a gene product at the molecular level. A given gene product may exhibit one or more molecular functions." [GOC:go_curators]	IEA	molecular_function
ENSGALG00000026373	1	67102759	67111591	KCNJ8	potassium channel, inwardly rectifying subfamily J, member 8	GO:0006811	ion transport	"The directed movement of charged atoms or small charged molecules into, out of or within a cell, or between cells, by means of some agent such as a transporter or pore." [GOC:ai]	IEA	biological_process
ENSGALG00000026373	1	67102759	67111591	KCNJ8	potassium channel, inwardly rectifying subfamily J, member 8	GO:0006813	potassium ion transport	"The directed movement of potassium ions (K+) into, out of or within a cell, or between cells, by means of some agent such as a transporter or pore." [GOC:ai]	IEA	biological_process
ENSGALG00000026373	1	67102759	67111591	KCNJ8	potassium channel, inwardly rectifying subfamily J, member 8	GO:0071805	potassium ion transmembrane transport	"A process in which a potassium ion is transported from one side of a membrane to the other." [GOC:mah]	IEA	biological_process
ENSGALG00000026373	1	67102759	67111591	KCNJ8	potassium channel, inwardly rectifying subfamily J, member 8	GO:0034765	regulation of ion transmembrane transport	"Any process that modulates the frequency, rate or extent of the directed movement of ions from one side of a membrane to the other." [GOC:mah]	IEA	biological_process
ENSGALG00000026373	1	67102759	67111591	KCNJ8	potassium channel, inwardly rectifying subfamily J, member 8	GO:0005244	voltage-gated ion channel activity	"Catalysis of the transmembrane transfer of an ion by a voltage-gated channel. An ion is an atom or group of atoms carrying an electric charge by virtue of having gained or lost one or more electrons. A voltage-gated channel is a channel whose open state is dependent on the voltage across the membrane in which it is embedded." [GOC:mtg_transport, ISBN:0198506732, ISBN:0815340729]	IEA	molecular_function
ENSGALG00000026373	1	67102759	67111591	KCNJ8	potassium channel, inwardly rectifying subfamily J, member 8	GO:0008150	biological_process	"Any process specifically pertinent to the functioning of integrated living units: cells, tissues, organs, and organisms. A process is a collection of molecular events with a defined beginning and end." [GOC:go_curators, GOC:isa_complete]	IEA	biological_process
ENSGALG00000026373	1	67102759	67111591	KCNJ8	potassium channel, inwardly rectifying subfamily J, member 8	GO:0022857	transmembrane transporter activity	"Enables the transfer of a substance from one side of a membrane to the other." [GOC:mtg_transport, ISBN:0815340729]	IEA	molecular_function
ENSGALG00000026373	1	67102759	67111591	KCNJ8	potassium channel, inwardly rectifying subfamily J, member 8	GO:0055085	transmembrane transport	"The process in which a solute is transported from one side of a membrane to the other." [GOC:dph, GOC:jid]	IEA	biological_process
ENSGALG00000026373	1	67102759	67111591	KCNJ8	potassium channel, inwardly rectifying subfamily J, member 8	GO:0015272	ATP-activated inward rectifier potassium channel activity	"Catalysis of the transmembrane transfer of a potassium ion by an inwardly-rectifying voltage-gated channel, where the inward rectification is due to a voltage-dependent block of the channel pore by ATP. An inwardly rectifying current-voltage relation is one where at any given driving force the inward flow of K+ ions exceeds the outward flow for the opposite driving force." [GOC:cb, GOC:mah]	IEA	molecular_function
ENSGALG00000026373	1	67102759	67111591	KCNJ8	potassium channel, inwardly rectifying subfamily J, member 8	GO:0005242	inward rectifier potassium channel activity	"Catalysis of the transmembrane transfer of a potassium ion by an inwardly-rectifying voltage-gated channel. An inwardly rectifying current-voltage relation is one where at any given driving force the inward flow of K+ ions exceeds the outward flow for the opposite driving force. The inward-rectification is due to a voltage-dependent block of the channel pore by a specific ligand or ligands, and …	IEA	molecular_function
ENSGALG00000026373	1	67102759	67111591	KCNJ8	potassium channel, inwardly rectifying subfamily J, member 8	GO:0016021	integral component of membrane	"The component of a membrane consisting of gene products and protein complexes that have some part that penetrates at least one leaflet of the membrane bilayer. This component includes gene products that are buried in the bilayer with no exposure outside the bilayer." [GOC:dos, GOC:go_curators]	IEA	cellular_component
ENSGALG00000026373	1	67102759	67111591	KCNJ8	potassium channel, inwardly rectifying subfamily J, member 8	GO:0016020	membrane	"Double layer of lipid molecules that encloses all cells, and, in eukaryotes, many organelles; may be a single or double lipid bilayer; also includes associated proteins." [GOC:mah, ISBN:0815316194]	IEA	cellular_component
ENSGALG00000026487	1	66734814	66735824		Uncharacterized protein
ENSGALG00000028186	1	62779916	62887409	RERG	RAS-like, estrogen-regulated, growth inhibitor	GO:0034655	nucleobase-containing compound catabolic process	"The chemical reactions and pathways resulting in the breakdown of nucleobases, nucleosides, nucleotides and nucleic acids." [GOC:mah]	IEA	biological_process
ENSGALG00000028186	1	62779916	62887409	RERG	RAS-like, estrogen-regulated, growth inhibitor	GO:0009056	catabolic process	"The chemical reactions and pathways resulting in the breakdown of substances, including the breakdown of carbon compounds with the liberation of energy for use by the cell or organism." [ISBN:0198547684]	IEA	biological_process
ENSGALG00000028186	1	62779916	62887409	RERG	RAS-like, estrogen-regulated, growth inhibitor	GO:0007165	signal transduction	"The cellular process in which a signal is conveyed to trigger a change in the activity or state of a cell. Signal transduction begins with reception of a signal (e.g. a ligand binding to a receptor or receptor activation by a stimulus such as light), or for signal transduction in the absence of ligand, signal-withdrawal or the activity of a constitutively active receptor. Signal transduction end…	IEA	biological_process
ENSGALG00000028186	1	62779916	62887409	RERG	RAS-like, estrogen-regulated, growth inhibitor	GO:0043167	ion binding	"Interacting selectively and non-covalently with ions, charged atoms or groups of atoms." [GOC:jl]	IEA	molecular_function
ENSGALG00000028186	1	62779916	62887409	RERG	RAS-like, estrogen-regulated, growth inhibitor	GO:0044281	small molecule metabolic process	"The chemical reactions and pathways involving small molecules, any low molecular weight, monomeric, non-encoded molecule." [GOC:curators, GOC:pde, GOC:vw]	IEA	biological_process
ENSGALG00000028186	1	62779916	62887409	RERG	RAS-like, estrogen-regulated, growth inhibitor	GO:0006810	transport	"The directed movement of substances (such as macromolecules, small molecules, ions) into, out of or within a cell, or between cells, or within a multicellular organism by means of some agent such as a transporter or pore." [GOC:dph, GOC:jl, GOC:mah]	IEA	biological_process
ENSGALG00000028186	1	62779916	62887409	RERG	RAS-like, estrogen-regulated, growth inhibitor	GO:0005575	cellular_component	"The part of a cell or its extracellular environment in which a gene product is located. A gene product may be located in one or more parts of a cell and its location may be as specific as a particular macromolecular complex, that is, a stable, persistent association of macromolecules that function together." [GOC:go_curators, NIF_Subcellular:sao-1337158144]	IEA	cellular_component
ENSGALG00000028186	1	62779916	62887409	RERG	RAS-like, estrogen-regulated, growth inhibitor	GO:0003674	molecular_function	"Elemental activities, such as catalysis or binding, describing the actions of a gene product at the molecular level. A given gene product may exhibit one or more molecular functions." [GOC:go_curators]	IEA	molecular_function
ENSGALG00000028186	1	62779916	62887409	RERG	RAS-like, estrogen-regulated, growth inhibitor	GO:0000166	nucleotide binding	"Interacting selectively and non-covalently with a nucleotide, any compound consisting of a nucleoside that is esterified with (ortho)phosphate or an oligophosphate at any hydroxyl group on the ribose or deoxyribose." [GOC:mah, ISBN:0198547684]	IEA	molecular_function
ENSGALG00000028186	1	62779916	62887409	RERG	RAS-like, estrogen-regulated, growth inhibitor	GO:0006184	obsolete GTP catabolic process	"OBSOLETE. The chemical reactions and pathways resulting in the breakdown of GTP, guanosine triphosphate." [ISBN:0198506732]	IEA	biological_process
ENSGALG00000028186	1	62779916	62887409	RERG	RAS-like, estrogen-regulated, growth inhibitor	GO:0005525	GTP binding	"Interacting selectively and non-covalently with GTP, guanosine triphosphate." [GOC:ai]	IEA	molecular_function
ENSGALG00000028186	1	62779916	62887409	RERG	RAS-like, estrogen-regulated, growth inhibitor	GO:0005622	intracellular	"The living contents of a cell; the matter contained within (but not including) the plasma membrane, usually taken to exclude large vacuoles and masses of secretory or ingested material. In eukaryotes it includes the nucleus and cytoplasm." [ISBN:0198506732]	IEA	cellular_component
ENSGALG00000028186	1	62779916	62887409	RERG	RAS-like, estrogen-regulated, growth inhibitor	GO:0015031	protein transport	"The directed movement of proteins into, out of or within a cell, or between cells, by means of some agent such as a transporter or pore." [GOC:ai]	IEA	biological_process
ENSGALG00000028186	1	62779916	62887409	RERG	RAS-like, estrogen-regulated, growth inhibitor	GO:0007264	small GTPase mediated signal transduction	"Any series of molecular signals in which a small monomeric GTPase relays one or more of the signals." [GOC:mah]	IEA	biological_process
ENSGALG00000028186	1	62779916	62887409	RERG	RAS-like, estrogen-regulated, growth inhibitor	GO:0034641	cellular nitrogen compound metabolic process	"The chemical reactions and pathways involving various organic and inorganic nitrogenous compounds, as carried out by individual cells." [GOC:mah]	IEA	biological_process
ENSGALG00000028186	1	62779916	62887409	RERG	RAS-like, estrogen-regulated, growth inhibitor	GO:0008150	biological_process	"Any process specifically pertinent to the functioning of integrated living units: cells, tissues, organs, and organisms. A process is a collection of molecular events with a defined beginning and end." [GOC:go_curators, GOC:isa_complete]	IEA	biological_process
ENSGALG00000028186	1	62779916	62887409	RERG	RAS-like, estrogen-regulated, growth inhibitor	GO:0009725	response to hormone	"Any process that results in a change in state or activity of a cell or an organism (in terms of movement, secretion, enzyme production, gene expression, etc.) as a result of a hormone stimulus." [GOC:jl]	IEA	biological_process
ENSGALG00000028186	1	62779916	62887409	RERG	RAS-like, estrogen-regulated, growth inhibitor	GO:0005829	cytosol	"The part of the cytoplasm that does not contain organelles but which does contain other particulate matter, such as protein complexes." [GOC:hgd, GOC:jl]	IEA	cellular_component
ENSGALG00000028186	1	62779916	62887409	RERG	RAS-like, estrogen-regulated, growth inhibitor	GO:0008285	negative regulation of cell proliferation	"Any process that stops, prevents or reduces the rate or extent of cell proliferation." [GOC:go_curators]	IEA	biological_process
ENSGALG00000028186	1	62779916	62887409	RERG	RAS-like, estrogen-regulated, growth inhibitor	GO:0030308	negative regulation of cell growth	"Any process that stops, prevents, or reduces the frequency, rate, extent or direction of cell growth." [GOC:go_curators]	IEA	biological_process
ENSGALG00000028186	1	62779916	62887409	RERG	RAS-like, estrogen-regulated, growth inhibitor	GO:0003924	GTPase activity	"Catalysis of the reaction: GTP + H2O = GDP + phosphate." [ISBN:0198547684]	IEA	molecular_function
ENSGALG00000028186	1	62779916	62887409	RERG	RAS-like, estrogen-regulated, growth inhibitor	GO:0008152	metabolic process	"The chemical reactions and pathways, including anabolism and catabolism, by which living organisms transform chemical substances. Metabolic processes typically transform small molecules, but also include macromolecular processes such as DNA repair and replication, and protein synthesis and degradation." [GOC:go_curators, ISBN:0198547684]	IEA	biological_process
ENSGALG00000028186	1	62779916	62887409	RERG	RAS-like, estrogen-regulated, growth inhibitor	GO:0005634	nucleus	"A membrane-bounded organelle of eukaryotic cells in which chromosomes are housed and replicated. In most cells, the nucleus contains all of the cell's chromosomes except the organellar chromosomes, and is the site of RNA synthesis and processing. In some species, or in specialized cell types, RNA metabolism or DNA replication may be absent." [GOC:go_curators]	IEA	cellular_component
ENSGALG00000028186	1	62779916	62887409	RERG	RAS-like, estrogen-regulated, growth inhibitor	GO:0016020	membrane	"Double layer of lipid molecules that encloses all cells, and, in eukaryotes, many organelles; may be a single or double lipid bilayer; also includes associated proteins." [GOC:mah, ISBN:0815316194]	IEA	cellular_component
