# Supplementary material for: Genetic architecture dissection by genome-wide association analysis reveals avian eggshell ultrastructure traits
Source: Sci Rep. 2016 Jul 26;6:28836. doi: 10.1038/srep28836 (PMC4960555; doi:10.1038/srep28836)
Supplement: Supplementary Dataset 9 [file srep28836-s10.xls]

## Sheet: Supplementary Table 9
Supplementary Table 9: Annotation of candidate gene affecting MT
Ensembl Gene ID	Chromosome Name	Gene Start (bp)	Gene End (bp)	Associated Gene Name	Description	GO Term Accession	GO Term Name	GO Term Definition	GO Term Evidence Code	GO domain
ENSGALG00000005539	9	4866584	4881692	ITM2C	integral membrane protein 2C	GO:2001238	positive regulation of extrinsic apoptotic signaling pathway	"Any process that activates or increases the frequency, rate or extent of extrinsic apoptotic signaling pathway." [GOC:mtg_apoptosis]	IEA	biological_process
ENSGALG00000005539	9	4866584	4881692	ITM2C	integral membrane protein 2C	GO:0005524	ATP binding	"Interacting selectively and non-covalently with ATP, adenosine 5'-triphosphate, a universally important coenzyme and enzyme regulator." [ISBN:0198506732]	IEA	molecular_function
ENSGALG00000005539	9	4866584	4881692	ITM2C	integral membrane protein 2C	GO:0010977	negative regulation of neuron projection development	"Any process that decreases the rate, frequency or extent of neuron projection development. Neuron projection development is the process whose specific outcome is the progression of a neuron projection over time, from its formation to the mature structure. A neuron projection is any process extending from a neural cell, such as axons or dendrites (collectively called neurites)." [GOC:dph, GOC:tb]	IEA	biological_process
ENSGALG00000005539	9	4866584	4881692	ITM2C	integral membrane protein 2C	GO:0005794	Golgi apparatus	"A compound membranous cytoplasmic organelle of eukaryotic cells, consisting of flattened, ribosome-free vesicles arranged in a more or less regular stack. The Golgi apparatus differs from the endoplasmic reticulum in often having slightly thicker membranes, appearing in sections as a characteristic shallow semicircle so that the convex side (cis or entry face) abuts the endoplasmic reticulum, se…	IEA	cellular_component
ENSGALG00000005539	9	4866584	4881692	ITM2C	integral membrane protein 2C	GO:0048471	perinuclear region of cytoplasm	"Cytoplasm situated near, or occurring around, the nucleus." [GOC:jid]	IEA	cellular_component
ENSGALG00000005539	9	4866584	4881692	ITM2C	integral membrane protein 2C	GO:0001540	beta-amyloid binding	"Interacting selectively and non-covalently with beta-amyloid peptide/protein and/or its precursor." [GOC:hjd]	IEA	molecular_function
ENSGALG00000005539	9	4866584	4881692	ITM2C	integral membrane protein 2C	GO:0005515	protein binding	"Interacting selectively and non-covalently with any protein or protein complex (a complex of two or more proteins that may include other nonprotein molecules)." [GOC:go_curators]	IEA	molecular_function
ENSGALG00000005539	9	4866584	4881692	ITM2C	integral membrane protein 2C	GO:0070062	extracellular exosome	"A membrane-bounded vesicle that is released into the extracellular region by fusion of the limiting endosomal membrane of a multivesicular body with the plasma membrane." [GOC:BHF, GOC:mah, PMID:15908444, PMID:17641064]	IEA	cellular_component
ENSGALG00000005539	9	4866584	4881692	ITM2C	integral membrane protein 2C	GO:0005886	plasma membrane	"The membrane surrounding a cell that separates the cell from its external environment. It consists of a phospholipid bilayer and associated proteins." [ISBN:0716731363]	IEA	cellular_component
