# Supplementary material for: Genetic architecture dissection by genome-wide association analysis reveals avian eggshell ultrastructure traits
Source: Sci Rep. 2016 Jul 26;6:28836. doi: 10.1038/srep28836 (PMC4960555; doi:10.1038/srep28836)
Supplement: Supplementary Dataset 10 [file srep28836-s11.xls]

## Sheet: Supplementary Table 10
Supplementary Table 10: Annotation of candidate genes affecting MD
Ensembl Gene ID	Chromosome Name	Gene Start (bp)	Gene End (bp)	Associated Gene Name	Description	GO Term Accession	GO Term Name	GO Term Definition	GO Term Evidence Code	GO domain
ENSGALG00000007007	6	21074071	21135637	KNDC1	kinase non-catalytic C-lobe domain (KIND) containing 1	GO:0007165	signal transduction	"The cellular process in which a signal is conveyed to trigger a change in the activity or state of a cell. Signal transduction begins with reception of a signal (e.g. a ligand binding to a receptor or receptor activation by a stimulus such as light), or for signal transduction in the absence of ligand, signal-withdrawal or the activity of a constitutively active receptor. Signal transduction end…	IEA	biological_process
ENSGALG00000007007	6	21074071	21135637	KNDC1	kinase non-catalytic C-lobe domain (KIND) containing 1	GO:0005575	cellular_component	"The part of a cell or its extracellular environment in which a gene product is located. A gene product may be located in one or more parts of a cell and its location may be as specific as a particular macromolecular complex, that is, a stable, persistent association of macromolecules that function together." [GOC:go_curators, NIF_Subcellular:sao-1337158144]	IEA	cellular_component
ENSGALG00000007007	6	21074071	21135637	KNDC1	kinase non-catalytic C-lobe domain (KIND) containing 1	GO:0003674	molecular_function	"Elemental activities, such as catalysis or binding, describing the actions of a gene product at the molecular level. A given gene product may exhibit one or more molecular functions." [GOC:go_curators]	IEA	molecular_function
ENSGALG00000007007	6	21074071	21135637	KNDC1	kinase non-catalytic C-lobe domain (KIND) containing 1	GO:0005622	intracellular	"The living contents of a cell; the matter contained within (but not including) the plasma membrane, usually taken to exclude large vacuoles and masses of secretory or ingested material. In eukaryotes it includes the nucleus and cytoplasm." [ISBN:0198506732]	IEA	cellular_component
ENSGALG00000007007	6	21074071	21135637	KNDC1	kinase non-catalytic C-lobe domain (KIND) containing 1	GO:0016772	transferase activity, transferring phosphorus-containing groups	"Catalysis of the transfer of a phosphorus-containing group from one compound (donor) to another (acceptor)." [GOC:jl, ISBN:0198506732]	IEA	molecular_function
ENSGALG00000007007	6	21074071	21135637	KNDC1	kinase non-catalytic C-lobe domain (KIND) containing 1	GO:0007264	small GTPase mediated signal transduction	"Any series of molecular signals in which a small monomeric GTPase relays one or more of the signals." [GOC:mah]	IEA	biological_process
ENSGALG00000007007	6	21074071	21135637	KNDC1	kinase non-catalytic C-lobe domain (KIND) containing 1	GO:0043547	positive regulation of GTPase activity	"Any process that activates or increases the activity of a GTPase." [GOC:jl, GOC:mah]	IEA	biological_process
ENSGALG00000007007	6	21074071	21135637	KNDC1	kinase non-catalytic C-lobe domain (KIND) containing 1	GO:0005085	guanyl-nucleotide exchange factor activity	"Stimulates the exchange of guanyl nucleotides associated with a GTPase. Under normal cellular physiological conditions, the concentration of GTP is higher than that of GDP, favoring the replacement of GDP by GTP in association with the GTPase." [GOC:kd, GOC:mah]	IEA	molecular_function
ENSGALG00000007007	6	21074071	21135637	KNDC1	kinase non-catalytic C-lobe domain (KIND) containing 1	GO:0051056	regulation of small GTPase mediated signal transduction	"Any process that modulates the frequency, rate or extent of small GTPase mediated signal transduction." [GOC:go_curators]	IEA	biological_process
ENSGALG00000007007	6	21074071	21135637	KNDC1	kinase non-catalytic C-lobe domain (KIND) containing 1	GO:0008150	biological_process	"Any process specifically pertinent to the functioning of integrated living units: cells, tissues, organs, and organisms. A process is a collection of molecular events with a defined beginning and end." [GOC:go_curators, GOC:isa_complete]	IEA	biological_process
ENSGALG00000007007	6	21074071	21135637	KNDC1	kinase non-catalytic C-lobe domain (KIND) containing 1	GO:0005088	Ras guanyl-nucleotide exchange factor activity	"Stimulates the exchange of guanyl nucleotides associated with a GTPase of the Ras superfamily. Under normal cellular physiological conditions, the concentration of GTP is higher than that of GDP, favoring the replacement of GDP by GTP in association with the GTPase." [GOC:mah]	IBA	molecular_function
ENSGALG00000007007	6	21074071	21135637	KNDC1	kinase non-catalytic C-lobe domain (KIND) containing 1	GO:0032320			IBA
ENSGALG00000007007	6	21074071	21135637	KNDC1	kinase non-catalytic C-lobe domain (KIND) containing 1	GO:0032318			IBA
ENSGALG00000007007	6	21074071	21135637	KNDC1	kinase non-catalytic C-lobe domain (KIND) containing 1	GO:0005515	protein binding	"Interacting selectively and non-covalently with any protein or protein complex (a complex of two or more proteins that may include other nonprotein molecules)." [GOC:go_curators]	IEA	molecular_function
ENSGALG00000007007	6	21074071	21135637	KNDC1	kinase non-catalytic C-lobe domain (KIND) containing 1	GO:0043025	neuronal cell body	"The portion of a neuron that includes the nucleus, but excludes cell projections such as axons and dendrites." [GOC:go_curators]	IEA	cellular_component
ENSGALG00000007007	6	21074071	21135637	KNDC1	kinase non-catalytic C-lobe domain (KIND) containing 1	GO:0030425	dendrite	"A neuron projection that has a short, tapering, often branched, morphology, receives and integrates signals from other neurons or from sensory stimuli, and conducts a nerve impulse towards the axon or the cell body. In most neurons, the impulse is conveyed from dendrites to axon via the cell body, but in some types of unipolar neuron, the impulse does not travel via the cell body." [GOC:dos, GOC…	IEA	cellular_component
ENSGALG00000007007	6	21074071	21135637	KNDC1	kinase non-catalytic C-lobe domain (KIND) containing 1	GO:0005088	Ras guanyl-nucleotide exchange factor activity	"Stimulates the exchange of guanyl nucleotides associated with a GTPase of the Ras superfamily. Under normal cellular physiological conditions, the concentration of GTP is higher than that of GDP, favoring the replacement of GDP by GTP in association with the GTPase." [GOC:mah]	IEA	molecular_function
ENSGALG00000007007	6	21074071	21135637	KNDC1	kinase non-catalytic C-lobe domain (KIND) containing 1	GO:0001934	positive regulation of protein phosphorylation	"Any process that activates or increases the frequency, rate or extent of addition of phosphate groups to amino acids within a protein." [GOC:hjd]	IEA	biological_process
ENSGALG00000007007	6	21074071	21135637	KNDC1	kinase non-catalytic C-lobe domain (KIND) containing 1	GO:0048814	regulation of dendrite morphogenesis	"Any process that modulates the frequency, rate or extent of dendrite morphogenesis." [GOC:ai]	IEA	biological_process
ENSGALG00000007007	6	21074071	21135637	KNDC1	kinase non-catalytic C-lobe domain (KIND) containing 1	GO:0032045	guanyl-nucleotide exchange factor complex	"A protein complex that stimulates the exchange of guanyl nucleotides associated with a GTPase." [GOC:mah]	IEA	cellular_component
ENSGALG00000007007	6	21074071	21135637	KNDC1	kinase non-catalytic C-lobe domain (KIND) containing 1	GO:0021707	cerebellar granule cell differentiation	"The process in which neuroblasts acquire specialized structural and/or functional features that characterize the mature cerebellar granule cell. Differentiation includes the processes involved in commitment of a neuroblast to a granule cell fate. A granule cell is a glutamatergic interneuron found in the cerebellar cortex." [GO_REF:0000021, GOC:cls, GOC:dgh, GOC:dph, GOC:jid, GOC:mtg_15jun06, PM…	IEA	biological_process
ENSGALG00000007007	6	21074071	21135637	KNDC1	kinase non-catalytic C-lobe domain (KIND) containing 1	GO:0050773	regulation of dendrite development	"Any process that modulates the frequency, rate or extent of dendrite development." [GOC:ai]	IEA	biological_process
ENSGALG00000007045	6	21183651	21375529	GPR123(ADGRA1)	adhesion G protein-coupled receptor A1	GO:0007165	signal transduction	"The cellular process in which a signal is conveyed to trigger a change in the activity or state of a cell. Signal transduction begins with reception of a signal (e.g. a ligand binding to a receptor or receptor activation by a stimulus such as light), or for signal transduction in the absence of ligand, signal-withdrawal or the activity of a constitutively active receptor. Signal transduction end…	IEA	biological_process
ENSGALG00000007045	6	21183651	21375529	GPR123(ADGRA1)	adhesion G protein-coupled receptor A1	GO:0004871	signal transducer activity	"Conveys a signal across a cell to trigger a change in cell function or state. A signal is a physical entity or change in state that is used to transfer information in order to trigger a response." [GOC:go_curators]	IEA	molecular_function
ENSGALG00000007045	6	21183651	21375529	GPR123(ADGRA1)	adhesion G protein-coupled receptor A1	GO:0005575	cellular_component	"The part of a cell or its extracellular environment in which a gene product is located. A gene product may be located in one or more parts of a cell and its location may be as specific as a particular macromolecular complex, that is, a stable, persistent association of macromolecules that function together." [GOC:go_curators, NIF_Subcellular:sao-1337158144]	IEA	cellular_component
ENSGALG00000007045	6	21183651	21375529	GPR123(ADGRA1)	adhesion G protein-coupled receptor A1	GO:0003674	molecular_function	"Elemental activities, such as catalysis or binding, describing the actions of a gene product at the molecular level. A given gene product may exhibit one or more molecular functions." [GOC:go_curators]	IEA	molecular_function
ENSGALG00000007045	6	21183651	21375529	GPR123(ADGRA1)	adhesion G protein-coupled receptor A1	GO:0005886	plasma membrane	"The membrane surrounding a cell that separates the cell from its external environment. It consists of a phospholipid bilayer and associated proteins." [ISBN:0716731363]	IEA	cellular_component
ENSGALG00000007045	6	21183651	21375529	GPR123(ADGRA1)	adhesion G protein-coupled receptor A1	GO:0007166	cell surface receptor signaling pathway	"A series of molecular signals initiated by activation of a receptor on the surface of a cell. The pathway begins with binding of an extracellular ligand to a cell surface receptor, or for receptors that signal in the absence of a ligand, by ligand-withdrawal or the activity of a constitutively active receptor. The pathway ends with regulation of a downstream cellular process, e.g. transcription.…	IEA	biological_process
ENSGALG00000007045	6	21183651	21375529	GPR123(ADGRA1)	adhesion G protein-coupled receptor A1	GO:0004888	transmembrane signaling receptor activity	"Combining with an extracellular or intracellular signal and transmitting the signal from one side of the membrane to the other to initiate a change in cell activity." [GOC:go_curators, Wikipedia:Transmembrane_receptor]	IEA	molecular_function
ENSGALG00000007045	6	21183651	21375529	GPR123(ADGRA1)	adhesion G protein-coupled receptor A1	GO:0007218	neuropeptide signaling pathway	"The series of molecular signals generated as a consequence of a peptide neurotransmitter binding to a cell surface receptor." [GOC:mah, ISBN:0815316194]	IEA	biological_process
ENSGALG00000007045	6	21183651	21375529	GPR123(ADGRA1)	adhesion G protein-coupled receptor A1	GO:0004930	G-protein coupled receptor activity	"Combining with an extracellular signal and transmitting the signal across the membrane by activating an associated G-protein; promotes the exchange of GDP for GTP on the alpha subunit of a heterotrimeric G-protein complex." [GOC:bf, http://www.iuphar-db.org, Wikipedia:GPCR]	IEA	molecular_function
ENSGALG00000007045	6	21183651	21375529	GPR123(ADGRA1)	adhesion G protein-coupled receptor A1	GO:0005515	protein binding	"Interacting selectively and non-covalently with any protein or protein complex (a complex of two or more proteins that may include other nonprotein molecules)." [GOC:go_curators]	IEA	molecular_function
ENSGALG00000007045	6	21183651	21375529	GPR123(ADGRA1)	adhesion G protein-coupled receptor A1	GO:0008150	biological_process	"Any process specifically pertinent to the functioning of integrated living units: cells, tissues, organs, and organisms. A process is a collection of molecular events with a defined beginning and end." [GOC:go_curators, GOC:isa_complete]	IEA	biological_process
ENSGALG00000007045	6	21183651	21375529	GPR123(ADGRA1)	adhesion G protein-coupled receptor A1	GO:0016021	integral component of membrane	"The component of a membrane consisting of gene products and protein complexes that have some part that penetrates at least one leaflet of the membrane bilayer. This component includes gene products that are buried in the bilayer with no exposure outside the bilayer." [GOC:dos, GOC:go_curators]	IEA	cellular_component
ENSGALG00000007045	6	21183651	21375529	GPR123(ADGRA1)	adhesion G protein-coupled receptor A1	GO:0016020	membrane	"Double layer of lipid molecules that encloses all cells, and, in eukaryotes, many organelles; may be a single or double lipid bilayer; also includes associated proteins." [GOC:mah, ISBN:0815316194]	IEA	cellular_component
ENSGALG00000007045	6	21183651	21375529	GPR123(ADGRA1)	adhesion G protein-coupled receptor A1	GO:0007186	G-protein coupled receptor signaling pathway	"A series of molecular signals that proceeds with an activated receptor promoting the exchange of GDP for GTP on the alpha-subunit of an associated heterotrimeric G-protein complex. The GTP-bound activated alpha-G-protein then dissociates from the beta- and gamma-subunits to further transmit the signal within the cell. The pathway begins with receptor-ligand interaction, or for basal GPCR signali…	IEA	biological_process
